# Supplementary material for: Di-μ-acetato-bis­(dimethyl­formamide)­penta­kis­(μ-N,2-dioxidobenzene-1-car­boximidato)tetra­kis­(1-ethyl­imidazole)­penta­manganese(III)­manganese(II)–diethyl ether–dimethyl­foramide–methanol–water (1/1/1/1/0.12)
Source: Acta Crystallogr Sect E Struct Rep Online. 2011 Jul 9;67(Pt 8):m1041–2. doi: 10.1107/S160053681102602X (PMC3212131; doi:10.1107/S160053681102602X)
Supplement: Supplementary file 1 [file e-67-m1041-sup1.cif]

##############################################################################
#                                                                            #
# This CIF contains the data in a paper accepted for publication in          #
# Acta Crystallographica Section E. It conforms to the requirements of       #
# Notes for Authors for Acta Crystallographica Section E, and has been       #
# peer reviewed under the auspices of the IUCr Commission on Journals.       #
#                                                                            #
# Full details of the Crystallographic Information File format               #
# are given in the paper "The Crystallographic Information File (CIF):       #
# a New Standard Archive File for Crystallography" by S. R. Hall, F. H.      #
# Allen and I. D. Brown [Acta Cryst. (1991), A47, 655-685].                  #
#                                                                            #
# The current version of the core CIF dictionary is obtainable from          #
# ftp://ftp.iucr.org/pub/cif_core.dic.                                       #
#                                                                            #
# Software is freely available for graphical display of the structure(s)     #
# in this CIF. For information consult the CIF software page                 #
# http://www.iucr.org/resources/cif/software.                                #
#                                                                            #
# This file may be used for bona fide research purposes within the           #
# scientific community so long as proper attribution is given to the journal # 
# article from which it was obtained.                                        #
#                                                                            #
##############################################################################
data_I
_audit_creation_method     SHELXL-97
_chemical_name_systematic
;
Di-\m-acetato-bis(dimethylformamide)pentakis(\m-
<i>N</i>,2-dioxidobenzene-1-carboximidato)tetrakis(1-
ethylimidazole)pentamanganese(III)manganese(II)--
diethyl ether--dimethylforamide--methanol--water (1/1/1/1/0.12)
;
_chemical_name_common     ?
_chemical_formula_moiety
               'C65 H72 Mn6 N15 O21, C4 H10 O, C3 H7 N O, C H4 O, 0.12419(H2 O)'
_chemical_formula_sum     'C73 H93.24838 Mn6 N16 O24.12419'
_chemical_formula_iupac
;
[Mn6 (C7 H4 N O3)5 (C2 H3 O2)2 (C5 H8 N2)4 (C3 H7 N O)2],
C4 H10 O, C3 H7 N O, C H4 O, 0.12H2 O
;
_chemical_formula_weight     1910.51
_chemical_melting_point     ?
_symmetry_cell_setting     triclinic
_symmetry_space_group_name_H-M     'P -1'
_symmetry_space_group_name_hall     '-P 1'
loop_
    _symmetry_equiv_pos_as_xyz
    'x, y, z'
    '-x, -y, -z'
_cell_length_a     12.604(2)
_cell_length_b     17.188(3)
_cell_length_c     20.990(4)
_cell_angle_alpha     103.564(3)
_cell_angle_beta     97.322(3)
_cell_angle_gamma     107.658(3)
_cell_volume     4114.2(13)
_cell_formula_units_Z     2
_cell_measurement_reflns_used     1712
_cell_measurement_theta_min     2.71
_cell_measurement_theta_max     30.20
_cell_measurement_temperature     100(2)
_cell_special_details     ?
_exptl_crystal_description     plate
_exptl_crystal_colour     black
_exptl_crystal_size_max     0.35
_exptl_crystal_size_mid     0.29
_exptl_crystal_size_min     0.13
_exptl_crystal_density_diffrn     1.542
_exptl_crystal_density_meas     ?
_exptl_crystal_density_method     'not measured'
_exptl_crystal_F_000     1972.1
_exptl_absorpt_coefficient_mu     0.978
_exptl_absorpt_correction_type     multi-scan
_exptl_absorpt_process_details     '(SADABS; Bruker, 2009)'
_exptl_absorpt_correction_T_min     0.5632
_exptl_absorpt_correction_T_max     0.7461
_exptl_special_details
;
FT--IR bands (KBr pellet, cm^-1^): 1655(<i>w</i>), 1598(<i>m</i>),
1572(<i>s</i>), 1500(<i>s</i>), 1438(<i>m</i>), 1389(<i>m</i>),
1320(<i>m</i>), 1259(<i>m</i>), 1100(<i>m</i>), 1032(<i>w</i>), 927(<i>m</i>),
866(<i>m</i>), 755(<i>m</i>), 681(<i>m</i>), 651(<i>m</i>), 603(<i>m</i>), and
470(<i>m</i>).
;
_diffrn_ambient_temperature     100(2)
_diffrn_radiation_type     MoK\a
_diffrn_radiation_wavelength     0.71073
_diffrn_radiation_source     'fine-focus sealed tube'
_diffrn_radiation_monochromator     graphite
_diffrn_measurement_device_type     'Bruker SMART APEX CCD'
_diffrn_measurement_method     '\w scans'
_diffrn_detector_area_resol_mean     ?
_diffrn_reflns_number     49270
_diffrn_reflns_av_R_equivalents     0.0460
_diffrn_reflns_av_sigmaI/netI     0.0595
_diffrn_reflns_theta_min     1.74
_diffrn_reflns_theta_max     27.48
_diffrn_reflns_theta_full     27.48
_diffrn_measured_fraction_theta_max     0.991
_diffrn_measured_fraction_theta_full     0.991
_diffrn_reflns_limit_h_min     -16
_diffrn_reflns_limit_h_max     16
_diffrn_reflns_limit_k_min     -22
_diffrn_reflns_limit_k_max     22
_diffrn_reflns_limit_l_min     -27
_diffrn_reflns_limit_l_max     27
_diffrn_standards_number     0
_diffrn_standards_interval_count     .
_diffrn_standards_interval_time     .
_diffrn_standards_decay_%     ?
_refine_special_details
;
Refinement of <i>F</i>^2^ against ALL reflections. The weighted <i>R</i>-factor
<i>wR</i> and goodness of fit <i>S</i> are based on <i>F</i>^2^, conventional
<i>R</i>-factors <i>R</i> are based on <i>F</i>, with <i>F</i> set to zero for
negative <i>F</i>^2^. The threshold expression of <i>F</i>^2^ >
\s(<i>F</i>^2^) is used only for calculating <i>R</i>-factors(gt) <i>etc</i>.
and is not relevant to the choice of reflections for refinement.
<i>R</i>-factors based on <i>F</i>^2^ are statistically about twice as large
as those based on <i>F</i>, and <i>R</i>- factors based on ALL data will be
even larger.
;
_reflns_number_total     18692
_reflns_number_gt     14786
_reflns_threshold_expression     I>2\s(I)
_refine_ls_structure_factor_coef     Fsqd
_refine_ls_matrix_type     full
_refine_ls_R_factor_all     0.0769
_refine_ls_R_factor_gt     0.0585
_refine_ls_wR_factor_gt     0.1375
_refine_ls_wR_factor_ref     0.1483
_refine_ls_goodness_of_fit_ref     1.073
_refine_ls_restrained_S_all     1.078
_refine_ls_number_reflns     18692
_refine_ls_number_parameters     1143
_refine_ls_number_restraints     53
_refine_ls_number_constraints     5
_refine_ls_hydrogen_treatment     mixed
_refine_ls_weighting_scheme     calc
_refine_ls_weighting_details
         'calc w=1/[\s^2^(Fo^2^)+(0.0581P)^2^+8.5964P] where P=(Fo^2^+2Fc^2^)/3'
_atom_sites_solution_hydrogens     geom
_atom_sites_solution_primary     direct
_atom_sites_solution_secondary     difmap
_refine_ls_shift/su_max     0.002
_refine_ls_shift/su_mean     0.000
_refine_diff_density_max     1.529
_refine_diff_density_min     -0.760
_refine_ls_extinction_method     none
_refine_ls_extinction_coef     ?
loop_
    _atom_type_symbol
    _atom_type_description
    _atom_type_scat_dispersion_real
    _atom_type_scat_dispersion_imag
    _atom_type_scat_source
    'C' 'C' 0.0033 0.0016
                         'International Tables Vol C Tables 4.2.6.8 and 6.1.1.4'
    'H' 'H' 0.0000 0.0000
                         'International Tables Vol C Tables 4.2.6.8 and 6.1.1.4'
    'N' 'N' 0.0061 0.0033
                         'International Tables Vol C Tables 4.2.6.8 and 6.1.1.4'
    'O' 'O' 0.0106 0.0060
                         'International Tables Vol C Tables 4.2.6.8 and 6.1.1.4'
    'Mn' 'Mn' 0.3368 0.7283
                         'International Tables Vol C Tables 4.2.6.8 and 6.1.1.4'
_computing_data_collection     'APEX2 (Bruker, 2009)'
_computing_cell_refinement     'SAINT (Bruker, 2009)'
_computing_data_reduction     'SAINT (Bruker, 2009)'
_computing_structure_solution     'SHELXTL (Sheldrick, 2008)'
_computing_structure_refinement     'SHELXTL (Sheldrick, 2008)'
_computing_molecular_graphics
;SHELXTL (Sheldrick, 2008), <i>Mercury</i> (Macrae <i>et al.</i>, 2006)
and ORTEP-3 (Farrugia, 1997)
;
_computing_publication_material     'SHELXTL (Sheldrick, 2008)'
loop_
    _atom_site_type_symbol
    _atom_site_label
    _atom_site_fract_x
    _atom_site_fract_y
    _atom_site_fract_z
    _atom_site_U_iso_or_equiv
    _atom_site_adp_type
    _atom_site_calc_flag
    _atom_site_refinement_flags
    _atom_site_occupancy
    _atom_site_symmetry_multiplicity
    _atom_site_disorder_assembly
    _atom_site_disorder_group
    C C1 0.7350(3) 0.9084(2) 0.31868(17) 0.0173(7) Uani d . 1 1 . .
    C C2 0.7214(3) 0.9888(2) 0.31474(17) 0.0182(7) Uani d . 1 1 . .
    C C3 0.6292(3) 1.0079(3) 0.33682(19) 0.0227(8) Uani d . 1 1 . .
    H H3 0.5784 0.9684 0.3537 0.027 Uiso calc R 1 1 . .
    C C4 0.6105(4) 1.0824(3) 0.3347(2) 0.0282(9) Uani d . 1 1 . .
    H H4 0.5471 1.0939 0.3494 0.034 Uiso calc R 1 1 . .
    C C5 0.6855(4) 1.1403(3) 0.3108(2) 0.0342(10) Uani d . 1 1 . .
    H H5 0.6734 1.1918 0.3092 0.041 Uiso calc R 1 1 . .
    C C6 0.7777(4) 1.1239(3) 0.2893(2) 0.0299(9) Uani d . 1 1 . .
    H H6 0.8289 1.1648 0.2738 0.036 Uiso calc R 1 1 . .
    C C7 0.7970(3) 1.0476(2) 0.28988(18) 0.0211(8) Uani d . 1 1 . .
    C C8 0.8083(3) 0.8217(2) 0.10425(18) 0.0165(7) Uani d . 1 1 . .
    C C9 0.7472(3) 0.7836(2) 0.03382(18) 0.0183(7) Uani d . 1 1 . .
    C C10 0.6736(3) 0.8210(3) 0.0078(2) 0.0237(8) Uani d . 1 1 . .
    H H10 0.6659 0.8702 0.0360 0.028 Uiso calc R 1 1 . .
    C C11 0.6124(4) 0.7884(3) -0.0575(2) 0.0318(10) Uani d . 1 1 . .
    H H11 0.5624 0.8144 -0.0738 0.038 Uiso calc R 1 1 . .
    C C12 0.6242(4) 0.7168(3) -0.0995(2) 0.0406(12) Uani d . 1 1 . .
    H H12 0.5832 0.6945 -0.1448 0.049 Uiso calc R 1 1 . .
    C C13 0.6953(4) 0.6788(3) -0.0752(2) 0.0381(11) Uani d . 1 1 . .
    H H13 0.7027 0.6299 -0.1040 0.046 Uiso calc R 1 1 . .
    C C14 0.7572(3) 0.7108(3) -0.00860(19) 0.0251(8) Uani d . 1 1 . .
    C C15 1.1539(3) 0.7569(2) 0.13292(17) 0.0166(7) Uani d . 1 1 . .
    C C16 1.2767(3) 0.7965(2) 0.13606(18) 0.0186(7) Uani d . 1 1 . .
    C C17 1.3110(3) 0.8163(3) 0.07890(19) 0.0233(8) Uani d . 1 1 . .
    H H17 1.2548 0.8067 0.0404 0.028 Uiso calc R 1 1 . .
    C C18 1.4246(4) 0.8494(3) 0.0778(2) 0.0297(9) Uani d . 1 1 . .
    H H18 1.4465 0.8619 0.0386 0.036 Uiso calc R 1 1 . .
    C C19 1.5073(3) 0.8644(3) 0.1342(2) 0.0295(9) Uani d . 1 1 . .
    H H19 1.5858 0.8871 0.1336 0.035 Uiso calc R 1 1 . .
    C C20 1.4755(3) 0.8463(3) 0.19097(19) 0.0245(8) Uani d . 1 1 . .
    H H20 1.5327 0.8571 0.2293 0.029 Uiso calc R 1 1 . .
    C C21 1.3603(3) 0.8121(2) 0.19326(18) 0.0185(7) Uani d . 1 1 . .
    C C22 1.1045(3) 0.5681(2) 0.26788(17) 0.0181(7) Uani d . 1 1 . .
    C C23 1.0764(3) 0.4758(2) 0.25878(19) 0.0210(8) Uani d . 1 1 . .
    C C24 1.1490(4) 0.4368(3) 0.2295(2) 0.0281(9) Uani d . 1 1 . .
    H H24 1.2115 0.4701 0.2153 0.034 Uiso calc R 1 1 . .
    C C25 1.1311(4) 0.3516(3) 0.2210(3) 0.0384(11) Uani d . 1 1 . .
    H H25 1.1800 0.3259 0.2006 0.046 Uiso calc R 1 1 . .
    C C26 1.0410(5) 0.3038(3) 0.2427(3) 0.0454(13) Uani d . 1 1 . .
    H H26 1.0286 0.2451 0.2375 0.055 Uiso calc R 1 1 . .
    C C27 0.9687(4) 0.3406(3) 0.2720(3) 0.0388(11) Uani d . 1 1 . .
    H H27 0.9078 0.3069 0.2870 0.047 Uiso calc R 1 1 . .
    C C28 0.9839(3) 0.4266(2) 0.2798(2) 0.0229(8) Uani d . 1 1 . .
    C C29 0.6962(3) 0.5839(2) 0.34485(18) 0.0170(7) Uani d . 1 1 . .
    C C30 0.5775(3) 0.5644(2) 0.35268(18) 0.0193(7) Uani d . 1 1 . .
    C C31 0.5095(3) 0.4788(3) 0.3384(2) 0.0281(9) Uani d . 1 1 . .
    H H31 0.5411 0.4357 0.3243 0.034 Uiso calc R 1 1 . .
    C C32 0.3977(4) 0.4559(3) 0.3444(3) 0.0361(10) Uani d . 1 1 . .
    H H32 0.3518 0.3974 0.3334 0.043 Uiso calc R 1 1 . .
    C C33 0.3521(3) 0.5193(3) 0.3668(2) 0.0313(9) Uani d . 1 1 . .
    H H33 0.2751 0.5040 0.3715 0.038 Uiso calc R 1 1 . .
    C C34 0.4183(3) 0.6037(3) 0.3820(2) 0.0257(8) Uani d . 1 1 . .
    H H34 0.3863 0.6461 0.3978 0.031 Uiso calc R 1 1 . .
    C C35 0.5311(3) 0.6289(2) 0.37494(18) 0.0204(7) Uani d . 1 1 . .
    C C36 1.1309(3) 0.9193(2) 0.31077(17) 0.0188(7) Uani d . 1 1 . .
    C C37 1.2511(4) 0.9685(3) 0.3086(3) 0.0376(11) Uani d . 1 1 . .
    H H37A 1.3047 0.9505 0.3346 0.056 Uiso calc R 1 1 . .
    H H37B 1.2669 1.0296 0.3278 0.056 Uiso calc R 1 1 . .
    H H37C 1.2599 0.9572 0.2619 0.056 Uiso calc R 1 1 . .
    C C38 0.7527(3) 0.5603(2) 0.17671(18) 0.0205(8) Uani d . 1 1 . .
    C C39 0.6527(4) 0.5058(3) 0.1190(2) 0.0378(11) Uani d . 1 1 . .
    H H39A 0.6614 0.4508 0.1002 0.057 Uiso calc R 1 1 . .
    H H39B 0.6503 0.5349 0.0842 0.057 Uiso calc R 1 1 . .
    H H39C 0.5817 0.4963 0.1354 0.057 Uiso calc R 1 1 . .
    C C40 1.0971(3) 0.9664(3) 0.15302(19) 0.0240(8) Uani d . 1 1 . .
    H H40 1.0773 0.9074 0.1309 0.029 Uiso calc R 1 1 . .
    C C41 1.0974(4) 1.0860(3) 0.2155(2) 0.0304(9) Uani d . 1 1 . .
    H H41 1.0765 1.1264 0.2458 0.036 Uiso calc R 1 1 . .
    C C42 1.1876(4) 1.1041(3) 0.1868(2) 0.0350(10) Uani d . 1 1 . .
    H H42 1.2416 1.1591 0.1929 0.042 Uiso calc R 1 1 . .
    C C43 1.2720(4) 1.0180(3) 0.1069(3) 0.0408(11) Uani d . 1 1 . .
    H H43A 1.2749 1.0529 0.0753 0.049 Uiso calc R 1 1 . .
    H H43B 1.2486 0.9575 0.0802 0.049 Uiso calc R 1 1 . .
    C C44 1.3887(4) 1.0444(4) 0.1505(3) 0.0517(14) Uani d . 1 1 . .
    H H44A 1.4134 1.1048 0.1757 0.078 Uiso calc R 1 1 . .
    H H44B 1.4427 1.0355 0.1223 0.078 Uiso calc R 1 1 . .
    H H44C 1.3861 1.0100 0.1819 0.078 Uiso calc R 1 1 . .
    C C45 1.4080(3) 0.8109(2) 0.38991(18) 0.0209(8) Uani d . 1 1 . .
    H H45 1.4599 0.8226 0.3614 0.025 Uiso calc R 1 1 . .
    C C46 1.2529(4) 0.7707(3) 0.42595(19) 0.0269(9) Uani d . 1 1 . .
    H H46 1.1744 0.7484 0.4267 0.032 Uiso calc R 1 1 . .
    C C47 1.3402(4) 0.7998(3) 0.4797(2) 0.0329(10) Uani d . 1 1 . .
    H H47 1.3347 0.8025 0.5248 0.040 Uiso calc R 1 1 . .
    C C48 1.5551(4) 0.8619(4) 0.4977(3) 0.0527(15) Uani d U 1 1 . .
    H H48A 1.5576 0.8415 0.5380 0.063 Uiso calc R 1 1 . .
    H H48B 1.6070 0.8424 0.4715 0.063 Uiso calc R 1 1 . .
    C C49 1.5945(7) 0.9545(6) 0.5184(4) 0.107(3) Uani d U 1 1 . .
    H H49A 1.6087 0.9754 0.4795 0.161 Uiso calc R 1 1 . .
    H H49B 1.6652 0.9768 0.5527 0.161 Uiso calc R 1 1 . .
    H H49C 1.5362 0.9739 0.5368 0.161 Uiso calc R 1 1 . .
    C C50 1.0591(3) 0.5772(3) 0.4538(2) 0.0242(8) Uani d . 1 1 . .
    H H50 1.0772 0.5308 0.4291 0.029 Uiso calc R 1 1 . .
    C C51 0.9833(4) 0.6726(3) 0.4804(2) 0.0315(9) Uani d . 1 1 . .
    H H51 0.9368 0.7066 0.4775 0.038 Uiso calc R 1 1 . .
    C C52 1.0597(4) 0.6823(3) 0.5357(2) 0.0363(10) Uani d . 1 1 . .
    H H52 1.0764 0.7233 0.5782 0.044 Uiso calc R 1 1 . .
    C C53 1.1973(4) 0.6080(3) 0.5631(2) 0.0383(11) Uani d . 1 1 . .
    H H53A 1.1649 0.5880 0.5993 0.046 Uiso calc R 1 1 . .
    H H53B 1.2600 0.6633 0.5842 0.046 Uiso calc R 1 1 . .
    C C54 1.2436(5) 0.5459(4) 0.5275(3) 0.0487(13) Uani d . 1 1 . .
    H H54A 1.1823 0.4906 0.5078 0.073 Uiso calc R 1 1 . .
    H H54B 1.3029 0.5400 0.5591 0.073 Uiso calc R 1 1 . .
    H H54C 1.2764 0.5657 0.4918 0.073 Uiso calc R 1 1 . .
    C C55 0.9302(3) 0.5140(2) 0.09391(19) 0.0238(8) Uani d . 1 1 . .
    H H55 0.9678 0.5353 0.1399 0.029 Uiso calc R 1 1 . .
    C C56 0.8500(3) 0.5057(3) -0.00588(19) 0.0258(9) Uani d . 1 1 . .
    H H56 0.8201 0.5210 -0.0431 0.031 Uiso calc R 1 1 . .
    C C57 0.8496(4) 0.4272(3) -0.00621(19) 0.0284(9) Uani d . 1 1 . .
    H H57 0.8201 0.3773 -0.0435 0.034 Uiso calc R 1 1 . .
    C C58 0.9067(5) 0.3603(3) 0.0823(2) 0.0461(13) Uani d . 1 1 . .
    H H58A 0.9742 0.3804 0.1195 0.055 Uiso calc R 1 1 . .
    H H58B 0.9165 0.3164 0.0458 0.055 Uiso calc R 1 1 . .
    C C59 0.8014(6) 0.3212(4) 0.1065(3) 0.0619(18) Uani d . 1 1 . .
    H H59A 0.7933 0.3640 0.1438 0.093 Uiso calc R 1 1 . .
    H H59B 0.8080 0.2728 0.1217 0.093 Uiso calc R 1 1 . .
    H H59C 0.7344 0.3014 0.0698 0.093 Uiso calc R 1 1 . .
    C C60 0.9350(3) 0.8617(3) 0.44657(19) 0.0253(8) Uani d . 1 1 . .
    H H60 0.9580 0.8621 0.4052 0.030 Uiso calc R 1 1 . .
    C C61 0.9857(5) 0.9008(4) 0.5669(2) 0.0543(15) Uani d . 1 1 . .
    H H61A 1.0111 0.9598 0.5954 0.081 Uiso calc R 1 1 . .
    H H61B 1.0236 0.8684 0.5883 0.081 Uiso calc R 1 1 . .
    H H61C 0.9030 0.8748 0.5609 0.081 Uiso calc R 1 1 . .
    C C62 1.1338(4) 0.9394(4) 0.5011(3) 0.0477(14) Uani d . 1 1 . .
    H H62A 1.1409 0.9352 0.4546 0.072 Uiso calc R 1 1 . .
    H H62B 1.1796 0.9101 0.5203 0.072 Uiso calc R 1 1 . .
    H H62C 1.1611 0.9996 0.5274 0.072 Uiso calc R 1 1 . .
    C C66 0.4691(5) 0.3119(5) 0.4271(3) 0.0678(18) Uani d . 1 1 . .
    H H66 0.5159 0.3599 0.4633 0.081 Uiso calc R 1 1 . .
    C C67 0.2814(6) 0.2221(4) 0.3633(4) 0.079(2) Uani d . 1 1 . .
    H H67A 0.2277 0.2423 0.3398 0.119 Uiso calc R 1 1 . .
    H H67B 0.2390 0.1750 0.3792 0.119 Uiso calc R 1 1 . .
    H H67C 0.3262 0.2021 0.3325 0.119 Uiso calc R 1 1 . .
    C C68 0.3059(6) 0.3397(5) 0.4664(3) 0.0664(18) Uani d . 1 1 . .
    H H68A 0.3655 0.3916 0.4960 0.100 Uiso calc R 1 1 . .
    H H68B 0.2689 0.3046 0.4934 0.100 Uiso calc R 1 1 . .
    H H68C 0.2492 0.3552 0.4407 0.100 Uiso calc R 1 1 . .
    Mn Mn1 0.93174(4) 0.73894(3) 0.26039(3) 0.01331(11) Uani d . 1 1 . .
    Mn Mn2 0.91283(5) 0.93489(3) 0.23478(3) 0.01607(12) Uani d . 1 1 . .
    Mn Mn3 0.70262(4) 0.75746(3) 0.34634(3) 0.01606(12) Uani d . 1 1 . .
    Mn Mn4 0.89055(5) 0.56145(3) 0.31923(3) 0.01619(12) Uani d . 1 1 . .
    Mn Mn5 1.20451(4) 0.74267(3) 0.27382(3) 0.01525(12) Uani d . 1 1 . .
    Mn Mn6 0.91421(5) 0.68460(3) 0.09187(3) 0.01735(12) Uani d . 1 1 . .
    N N1 0.8087(3) 0.88169(18) 0.28918(14) 0.0157(6) Uani d . 1 1 . .
    N N2 0.8782(2) 0.78744(19) 0.12949(14) 0.0155(6) Uani d . 1 1 . .
    N N3 1.1224(2) 0.72978(19) 0.18318(15) 0.0159(6) Uani d . 1 1 . .
    N N4 1.0339(2) 0.60427(18) 0.29254(14) 0.0154(6) Uani d . 1 1 . .
    N N5 0.7520(2) 0.65889(19) 0.33859(14) 0.0156(6) Uani d . 1 1 . .
    N N6 1.0400(3) 0.9991(2) 0.19402(16) 0.0207(6) Uani d . 1 1 . .
    N N7 1.1873(3) 1.0286(2) 0.14710(18) 0.0295(8) Uani d . 1 1 . .
    N N8 1.2962(3) 0.7787(2) 0.36986(15) 0.0185(6) Uani d . 1 1 . .
    N N9 1.4381(3) 0.8247(2) 0.45671(16) 0.0278(8) Uani d . 1 1 . .
    N N10 0.9831(3) 0.6061(2) 0.42876(16) 0.0215(7) Uani d . 1 1 . .
    N N11 1.1087(3) 0.6207(2) 0.51842(17) 0.0272(7) Uani d . 1 1 . .
    N N12 0.9013(3) 0.5605(2) 0.05783(15) 0.0193(6) Uani d . 1 1 . .
    N N13 0.8998(3) 0.4328(2) 0.05724(17) 0.0285(8) Uani d . 1 1 . .
    N N14 1.0143(3) 0.8996(2) 0.50281(17) 0.0298(8) Uani d . 1 1 . .
    N N16 0.3571(4) 0.2912(3) 0.4201(2) 0.0546(12) Uani d . 1 1 . .
    O O1 0.8154(2) 0.80558(15) 0.29986(12) 0.0158(5) Uani d . 1 1 . .
    O O2 0.6731(2) 0.86350(16) 0.35111(13) 0.0194(5) Uani d . 1 1 . .
    O O3 0.8877(2) 1.03649(16) 0.26824(14) 0.0224(6) Uani d . 1 1 . .
    O O4 0.9324(2) 0.82945(15) 0.19743(12) 0.0168(5) Uani d . 1 1 . .
    O O5 0.7943(2) 0.88760(16) 0.14020(12) 0.0195(5) Uani d . 1 1 . .
    O O6 0.8240(3) 0.66976(19) 0.01068(14) 0.0312(7) Uani d . 1 1 . .
    O O7 1.00397(19) 0.69177(15) 0.17379(12) 0.0158(5) Uani d . 1 1 . .
    O O8 1.0800(2) 0.74734(16) 0.08066(12) 0.0191(5) Uani d . 1 1 . .
    O O9 1.3382(2) 0.79776(18) 0.25096(13) 0.0221(6) Uani d . 1 1 . .
    O O10 1.0677(2) 0.69178(15) 0.30147(12) 0.0157(5) Uani d . 1 1 . .
    O O11 1.1935(2) 0.61166(16) 0.25236(13) 0.0205(5) Uani d . 1 1 . .
    O O12 0.9099(2) 0.45570(17) 0.30834(14) 0.0239(6) Uani d . 1 1 . .
    O O13 0.8652(2) 0.66919(15) 0.33249(12) 0.0153(5) Uani d . 1 1 . .
    O O14 0.7426(2) 0.52599(16) 0.34214(13) 0.0200(5) Uani d . 1 1 . .
    O O15 0.5925(2) 0.71167(17) 0.39152(13) 0.0218(6) Uani d . 1 1 . .
    O O16 1.0602(2) 0.95691(16) 0.31717(13) 0.0211(5) Uani d . 1 1 . .
    O O17 1.1059(2) 0.84037(16) 0.30492(12) 0.0181(5) Uani d . 1 1 . .
    O O18 0.7927(2) 0.63903(16) 0.18156(12) 0.0197(5) Uani d . 1 1 . .
    O O19 0.7904(2) 0.52364(17) 0.21420(13) 0.0247(6) Uani d D 1 1 . .
    O O20 0.8328(2) 0.82585(18) 0.44472(13) 0.0254(6) Uani d . 1 1 . .
    O O21 0.5729(2) 0.69487(19) 0.25284(14) 0.0281(6) Uani d . 1 1 . .
    C C63 0.5769(3) 0.6919(3) 0.1935(2) 0.0270(9) Uani d . 1 1 . .
    H H63 0.6458 0.7221 0.1830 0.032 Uiso calc R 1 1 . .
    C C64 0.3817(4) 0.6017(4) 0.1612(3) 0.0507(14) Uani d . 1 1 . .
    H H64A 0.3927 0.6129 0.2100 0.076 Uiso calc R 1 1 . .
    H H64B 0.3607 0.5403 0.1400 0.076 Uiso calc R 1 1 . .
    H H64C 0.3207 0.6211 0.1449 0.076 Uiso calc R 1 1 . .
    C C65 0.4863(4) 0.6460(4) 0.0750(2) 0.0481(14) Uani d . 1 1 . .
    H H65A 0.5620 0.6811 0.0721 0.072 Uiso calc R 1 1 . .
    H H65B 0.4294 0.6692 0.0590 0.072 Uiso calc R 1 1 . .
    H H65C 0.4680 0.5873 0.0471 0.072 Uiso calc R 1 1 . .
    N N15 0.4854(3) 0.6466(3) 0.14468(18) 0.0334(9) Uani d . 1 1 . .
    O O22 0.5179(4) 0.2733(4) 0.3899(2) 0.0788(15) Uani d D 1 1 . .
    O O24 0.5010(5) 0.2664(4) 0.2505(3) 0.0444(19) Uani d PD 0.678(11)     1 A 1
    H H24A 0.5084 0.2541 0.2869 0.067 Uiso calc PR 0.678(11)     1 A 1
    C C69 0.6121(8) 0.3057(6) 0.2384(4) 0.040(2) Uani d PD 0.678(11)     1 A 1
    H H69A 0.6086 0.3474 0.2141 0.060 Uiso calc PR 0.678(11)     1 A 1
    H H69B 0.6361 0.2618 0.2115 0.060 Uiso calc PR 0.678(11)     1 A 1
    H H69C 0.6671 0.3345 0.2813 0.060 Uiso calc PR 0.678(11)     1 A 1
    O O24B 0.6205(15) 0.3611(15) 0.2170(13) 0.132(11) Uani d PD 0.322(11)     1
                                                                               A
                                                                               2
    H H24B 0.6722 0.4030 0.2132 0.198 Uiso calc PRD 0.322(11)     1 A 2
    C C69B 0.669(2) 0.3101(19) 0.244(2) 0.20(3) Uani d PD 0.322(11)     1 A 2
    H H69D 0.7283 0.3459 0.2846 0.300 Uiso calc PR 0.322(11)     1 A 2
    H H69E 0.7035 0.2811 0.2114 0.300 Uiso calc PR 0.322(11)     1 A 2
    H H69F 0.6103 0.2676 0.2567 0.300 Uiso calc PR 0.322(11)     1 A 2
    O O25 0.415(3) 0.255(2) 0.2596(11) 0.082(17) Uani d PDU 0.124(15)     1 B 2
    H H25A 0.445(3) 0.294(5) 0.242(2) 0.123 Uiso d PD 0.124(15)     1 B 2
    H H25B 0.463(2) 0.262(5) 0.2938(16) 0.123 Uiso d PD 0.124(15)     1 B 2
    O O26 0.1530(10) 0.8763(16) 0.9555(9) 0.051(2) Uani d PD 0.568(7)     1 C 1
    C C70 0.1884(10) 0.9115(10) 0.9036(8) 0.049(3) Uani d PD 0.568(7)     1 C 1
    H H70A 0.1479 0.8701 0.8593 0.059 Uiso calc PR 0.568(7)     1 C 1
    H H70B 0.1694 0.9639 0.9066 0.059 Uiso calc PR 0.568(7)     1 C 1
    C C71 0.3076(10) 0.9310(14) 0.9103(12) 0.069(4) Uani d PD 0.568(7)     1 C 1
    H H71A 0.3475 0.9766 0.9520 0.103 Uiso calc PR 0.568(7)     1 C 1
    H H71B 0.3311 0.9499 0.8721 0.103 Uiso calc PR 0.568(7)     1 C 1
    H H71C 0.3267 0.8801 0.9115 0.103 Uiso calc PR 0.568(7)     1 C 1
    C C72 0.0321(9) 0.8431(7) 0.9482(6) 0.052(2) Uani d PD 0.568(7)     1 C 1
    H H72A -0.0024 0.8068 0.9015 0.063 Uiso calc PR 0.568(7)     1 C 1
    H H72B 0.0144 0.8063 0.9782 0.063 Uiso calc PR 0.568(7)     1 C 1
    C C73 -0.0181(9) 0.9049(5) 0.9628(5) 0.058(2) Uani d PD 0.568(7)     1 C 1
    H H73A 0.0196 0.9442 1.0076 0.087 Uiso calc PR 0.568(7)     1 C 1
    H H73B -0.0991 0.8775 0.9615 0.087 Uiso calc PR 0.568(7)     1 C 1
    H H73C -0.0104 0.9367 0.9294 0.087 Uiso calc PR 0.568(7)     1 C 1
    O O26B 0.1695(13) 0.885(2) 0.9416(13) 0.051(2) Uani d PD 0.432(7)     1 C 2
    C C70B 0.2348(15) 0.9210(14) 0.8986(10) 0.049(3) Uani d PD 0.432(7)     1 C
                                                                               2
    H H70C 0.2062 0.8825 0.8522 0.059 Uiso calc PR 0.432(7)     1 C 2
    H H70D 0.2262 0.9763 0.8986 0.059 Uiso calc PR 0.432(7)     1 C 2
    C C71B 0.3492(14) 0.933(2) 0.9193(17) 0.069(4) Uani d PD 0.432(7)     1 C 2
    H H71D 0.3718 0.9565 0.9683 0.103 Uiso calc PR 0.432(7)     1 C 2
    H H71E 0.3952 0.9732 0.8986 0.103 Uiso calc PR 0.432(7)     1 C 2
    H H71F 0.3613 0.8785 0.9057 0.103 Uiso calc PR 0.432(7)     1 C 2
    C C72B 0.0583(11) 0.8893(9) 0.9268(7) 0.052(2) Uani d PD 0.432(7)     1 C 2
    H H72C 0.0638 0.9497 0.9356 0.063 Uiso calc PR 0.432(7)     1 C 2
    H H72D 0.0236 0.8601 0.8787 0.063 Uiso calc PR 0.432(7)     1 C 2
    C C73B -0.0124(11) 0.8504(11) 0.9665(7) 0.058(2) Uani d PD 0.432(7)     1 C
                                                                               2
    H H73D 0.0229 0.8159 0.9866 0.087 Uiso calc PR 0.432(7)     1 C 2
    H H73E -0.0872 0.8138 0.9381 0.087 Uiso calc PR 0.432(7)     1 C 2
    H H73F -0.0218 0.8947 1.0020 0.087 Uiso calc PR 0.432(7)     1 C 2
loop_
    _atom_site_aniso_label
    _atom_site_aniso_U_11
    _atom_site_aniso_U_22
    _atom_site_aniso_U_33
    _atom_site_aniso_U_12
    _atom_site_aniso_U_13
    _atom_site_aniso_U_23
    C1 0.0182(17) 0.0149(17) 0.0152(16) 0.0064(14) -0.0014(13) -0.0004(13)
    C2 0.0204(18) 0.0166(18) 0.0139(16) 0.0087(14) -0.0030(13) -0.0020(13)
    C3 0.0247(19) 0.024(2) 0.0223(18) 0.0154(16) 0.0036(15) 0.0030(15)
    C4 0.031(2) 0.028(2) 0.029(2) 0.0200(18) 0.0049(17) 0.0014(17)
    C5 0.047(3) 0.023(2) 0.038(2) 0.024(2) 0.008(2) 0.0046(18)
    C6 0.039(2) 0.019(2) 0.036(2) 0.0143(18) 0.0103(19) 0.0080(17)
    C7 0.0227(19) 0.0170(18) 0.0185(17) 0.0089(15) -0.0020(14) -0.0038(14)
    C8 0.0114(16) 0.0150(17) 0.0234(18) 0.0050(13) 0.0032(13) 0.0061(14)
    C9 0.0156(17) 0.0215(19) 0.0167(17) 0.0067(14) 0.0011(13) 0.0041(14)
    C10 0.0214(19) 0.026(2) 0.0265(19) 0.0110(16) 0.0044(15) 0.0091(16)
    C11 0.028(2) 0.039(3) 0.029(2) 0.0159(19) -0.0046(17) 0.0097(19)
    C12 0.040(3) 0.044(3) 0.027(2) 0.016(2) -0.0134(19) 0.002(2)
    C13 0.043(3) 0.039(3) 0.025(2) 0.021(2) -0.0104(19) -0.0050(19)
    C14 0.0230(19) 0.026(2) 0.0220(19) 0.0106(16) -0.0042(15) 0.0021(16)
    C15 0.0144(16) 0.0179(18) 0.0155(16) 0.0071(14) 0.0021(13) -0.0002(13)
    C16 0.0157(17) 0.0179(18) 0.0187(17) 0.0051(14) 0.0013(14) 0.0012(14)
    C17 0.0223(19) 0.027(2) 0.0175(17) 0.0078(16) 0.0030(15) 0.0022(15)
    C18 0.027(2) 0.036(2) 0.023(2) 0.0057(18) 0.0106(17) 0.0071(17)
    C19 0.0163(18) 0.040(3) 0.028(2) 0.0062(17) 0.0068(16) 0.0042(18)
    C20 0.0149(17) 0.030(2) 0.0221(19) 0.0047(16) 0.0011(14) 0.0020(16)
    C21 0.0157(17) 0.0207(18) 0.0164(16) 0.0052(14) 0.0030(13) 0.0022(14)
    C22 0.0184(17) 0.0192(18) 0.0151(16) 0.0094(15) -0.0009(13) 0.0006(14)
    C23 0.0231(19) 0.0188(19) 0.0224(18) 0.0135(15) 0.0024(15) 0.0015(15)
    C24 0.029(2) 0.028(2) 0.030(2) 0.0166(18) 0.0070(17) 0.0021(17)
    C25 0.039(3) 0.028(2) 0.055(3) 0.024(2) 0.016(2) 0.006(2)
    C26 0.051(3) 0.022(2) 0.073(4) 0.023(2) 0.025(3) 0.010(2)
    C27 0.045(3) 0.022(2) 0.059(3) 0.018(2) 0.022(2) 0.015(2)
    C28 0.0240(19) 0.0186(19) 0.029(2) 0.0135(16) 0.0047(16) 0.0041(15)
    C29 0.0152(17) 0.0174(17) 0.0190(17) 0.0075(14) 0.0041(13) 0.0036(14)
    C30 0.0123(16) 0.0206(19) 0.0234(18) 0.0046(14) 0.0025(14) 0.0054(15)
    C31 0.021(2) 0.023(2) 0.038(2) 0.0069(16) 0.0048(17) 0.0066(17)
    C32 0.022(2) 0.028(2) 0.053(3) 0.0008(18) 0.008(2) 0.012(2)
    C33 0.0144(18) 0.037(2) 0.039(2) 0.0051(17) 0.0059(17) 0.0095(19)
    C34 0.0153(18) 0.031(2) 0.030(2) 0.0090(16) 0.0041(15) 0.0079(17)
    C35 0.0208(18) 0.0218(19) 0.0184(17) 0.0083(15) 0.0040(14) 0.0042(14)
    C36 0.0199(18) 0.0170(18) 0.0153(16) 0.0050(14) -0.0016(13) 0.0020(14)
    C37 0.025(2) 0.023(2) 0.061(3) 0.0047(18) 0.006(2) 0.012(2)
    C38 0.0169(17) 0.023(2) 0.0206(18) 0.0082(15) 0.0053(14) 0.0016(15)
    C39 0.027(2) 0.029(2) 0.041(3) 0.0025(19) -0.0087(19) -0.002(2)
    C40 0.029(2) 0.0207(19) 0.0220(18) 0.0083(16) 0.0065(16) 0.0047(15)
    C41 0.034(2) 0.018(2) 0.036(2) 0.0083(17) 0.0074(19) 0.0034(17)
    C42 0.036(2) 0.020(2) 0.045(3) 0.0047(18) 0.011(2) 0.0068(19)
    C43 0.045(3) 0.035(3) 0.044(3) 0.010(2) 0.026(2) 0.011(2)
    C44 0.036(3) 0.044(3) 0.073(4) 0.011(2) 0.021(3) 0.010(3)
    C45 0.0188(18) 0.0205(19) 0.0202(18) 0.0089(15) -0.0005(14) -0.0003(14)
    C46 0.026(2) 0.033(2) 0.0175(18) 0.0077(17) 0.0063(15) 0.0018(16)
    C47 0.035(2) 0.042(3) 0.0166(19) 0.014(2) 0.0026(17) -0.0013(17)
    C48 0.031(2) 0.075(4) 0.033(2) 0.024(3) -0.013(2) -0.018(2)
    C49 0.081(5) 0.116(6) 0.075(5) -0.028(4) 0.001(4) 0.024(5)
    C50 0.0230(19) 0.026(2) 0.0247(19) 0.0081(16) 0.0063(16) 0.0083(16)
    C51 0.037(2) 0.033(2) 0.027(2) 0.017(2) 0.0089(18) 0.0061(18)
    C52 0.048(3) 0.034(2) 0.024(2) 0.016(2) 0.0058(19) 0.0020(18)
    C53 0.031(2) 0.054(3) 0.031(2) 0.014(2) -0.0006(19) 0.018(2)
    C54 0.043(3) 0.071(4) 0.044(3) 0.028(3) 0.010(2) 0.026(3)
    C55 0.026(2) 0.021(2) 0.0176(17) 0.0087(16) -0.0018(15) -0.0051(15)
    C56 0.023(2) 0.027(2) 0.0199(18) 0.0122(17) -0.0036(15) -0.0068(16)
    C57 0.032(2) 0.026(2) 0.0183(18) 0.0135(18) -0.0049(16) -0.0082(16)
    C58 0.074(4) 0.027(2) 0.033(2) 0.028(3) -0.008(2) -0.002(2)
    C59 0.112(6) 0.031(3) 0.044(3) 0.022(3) 0.023(3) 0.013(2)
    C60 0.027(2) 0.025(2) 0.0193(18) 0.0109(17) 0.0016(15) -0.0045(15)
    C61 0.048(3) 0.074(4) 0.024(2) 0.014(3) 0.001(2) -0.002(2)
    C62 0.027(2) 0.052(3) 0.042(3) 0.009(2) -0.007(2) -0.014(2)
    C66 0.050(4) 0.092(5) 0.051(4) 0.020(4) 0.001(3) 0.011(3)
    C67 0.059(4) 0.061(4) 0.094(6) 0.013(3) 0.006(4) -0.004(4)
    C68 0.076(4) 0.086(5) 0.047(3) 0.043(4) 0.018(3) 0.017(3)
    Mn1 0.0120(2) 0.0129(3) 0.0137(2) 0.0055(2) 0.00118(19) 0.00076(19)
    Mn2 0.0186(3) 0.0123(3) 0.0167(3) 0.0070(2) 0.0027(2) 0.0014(2)
    Mn3 0.0145(3) 0.0161(3) 0.0194(3) 0.0084(2) 0.0055(2) 0.0035(2)
    Mn4 0.0160(3) 0.0133(3) 0.0207(3) 0.0072(2) 0.0051(2) 0.0043(2)
    Mn5 0.0103(2) 0.0181(3) 0.0145(2) 0.0044(2) -0.00008(19) 0.0016(2)
    Mn6 0.0154(3) 0.0165(3) 0.0144(3) 0.0073(2) -0.0043(2) -0.0044(2)
    N1 0.0192(15) 0.0108(14) 0.0165(14) 0.0069(12) 0.0010(11) 0.0022(11)
    N2 0.0164(14) 0.0156(15) 0.0111(13) 0.0055(12) -0.0007(11) -0.0007(11)
    N3 0.0085(13) 0.0148(15) 0.0190(14) 0.0021(11) -0.0012(11) -0.0007(12)
    N4 0.0141(14) 0.0126(14) 0.0181(14) 0.0044(11) 0.0024(11) 0.0026(11)
    N5 0.0103(13) 0.0183(15) 0.0180(14) 0.0062(11) 0.0035(11) 0.0031(12)
    N6 0.0212(16) 0.0165(16) 0.0219(15) 0.0058(13) 0.0023(13) 0.0033(12)
    N7 0.0310(19) 0.0230(18) 0.0323(19) 0.0048(15) 0.0117(15) 0.0072(15)
    N8 0.0165(15) 0.0201(16) 0.0178(14) 0.0080(12) 0.0013(12) 0.0026(12)
    N9 0.0269(18) 0.0290(19) 0.0208(16) 0.0152(15) -0.0064(14) -0.0067(14)
    N10 0.0206(16) 0.0218(17) 0.0214(16) 0.0067(13) 0.0046(13) 0.0059(13)
    N11 0.0237(17) 0.036(2) 0.0219(16) 0.0079(15) 0.0031(14) 0.0119(15)
    N12 0.0176(15) 0.0177(16) 0.0157(14) 0.0066(12) -0.0029(12) -0.0051(12)
    N13 0.037(2) 0.0232(18) 0.0223(16) 0.0166(15) -0.0021(14) -0.0030(14)
    N14 0.0277(18) 0.032(2) 0.0218(17) 0.0106(15) -0.0009(14) -0.0048(14)
    N16 0.051(3) 0.056(3) 0.052(3) 0.016(2) 0.010(2) 0.009(2)
    O1 0.0162(12) 0.0136(12) 0.0199(12) 0.0084(10) 0.0040(10) 0.0046(10)
    O2 0.0184(12) 0.0194(13) 0.0232(13) 0.0106(11) 0.0065(10) 0.0047(11)
    O3 0.0235(14) 0.0144(13) 0.0294(14) 0.0086(11) 0.0064(11) 0.0039(11)
    O4 0.0211(13) 0.0142(12) 0.0123(11) 0.0073(10) 0.0009(10) -0.0013(9)
    O5 0.0188(13) 0.0204(13) 0.0200(12) 0.0098(11) 0.0024(10) 0.0042(10)
    O6 0.0363(16) 0.0292(16) 0.0212(14) 0.0203(13) -0.0119(12) -0.0075(12)
    O7 0.0105(11) 0.0173(13) 0.0158(12) 0.0049(10) -0.0006(9) -0.0009(10)
    O8 0.0169(12) 0.0233(14) 0.0128(11) 0.0063(10) -0.0005(9) 0.0000(10)
    O9 0.0120(12) 0.0314(15) 0.0177(12) 0.0032(11) -0.0003(10) 0.0052(11)
    O10 0.0147(12) 0.0127(12) 0.0180(12) 0.0052(10) 0.0024(9) 0.0012(9)
    O11 0.0159(12) 0.0208(14) 0.0256(13) 0.0091(11) 0.0059(10) 0.0035(11)
    O12 0.0297(15) 0.0174(13) 0.0303(15) 0.0136(11) 0.0117(12) 0.0077(11)
    O13 0.0121(11) 0.0165(12) 0.0175(12) 0.0067(10) 0.0032(9) 0.0030(10)
    O14 0.0185(13) 0.0169(13) 0.0262(13) 0.0071(10) 0.0070(11) 0.0067(11)
    O15 0.0194(13) 0.0233(14) 0.0262(14) 0.0101(11) 0.0110(11) 0.0069(11)
    O16 0.0232(13) 0.0187(13) 0.0192(13) 0.0097(11) -0.0002(10) 0.0004(10)
    O17 0.0158(12) 0.0167(13) 0.0195(12) 0.0061(10) 0.0010(10) 0.0020(10)
    O18 0.0154(12) 0.0210(14) 0.0190(12) 0.0063(10) 0.0009(10) 0.0003(10)
    O19 0.0287(15) 0.0189(14) 0.0239(14) 0.0083(12) 0.0035(11) 0.0025(11)
    O20 0.0238(14) 0.0272(15) 0.0206(13) 0.0086(12) 0.0016(11) 0.0004(11)
    O21 0.0215(14) 0.0301(16) 0.0295(15) 0.0100(12) 0.0004(12) 0.0039(12)
    C63 0.0184(19) 0.027(2) 0.031(2) 0.0115(16) -0.0032(16) 0.0000(17)
    C64 0.036(3) 0.081(4) 0.033(3) 0.020(3) 0.008(2) 0.013(3)
    C65 0.029(2) 0.069(4) 0.030(2) 0.010(2) 0.002(2) -0.003(2)
    N15 0.0189(17) 0.045(2) 0.0253(18) 0.0117(16) -0.0036(14) -0.0079(16)
    O22 0.063(3) 0.118(4) 0.058(3) 0.044(3) 0.015(2) 0.014(3)
    O24 0.049(4) 0.044(3) 0.034(3) 0.015(3) 0.000(2) 0.007(2)
    C69 0.041(5) 0.043(5) 0.047(4) 0.024(4) 0.012(4) 0.022(4)
    O24B 0.059(11) 0.108(18) 0.16(2) -0.008(11) 0.026(13) -0.034(17)
    C69B 0.060(19) 0.065(19) 0.51(10) 0.025(16) 0.08(3) 0.15(4)
    O25 0.06(3) 0.06(2) 0.08(3) -0.009(17) 0.03(2) -0.020(18)
    O26 0.048(4) 0.066(6) 0.040(8) 0.020(5) 0.023(3) 0.010(5)
    C70 0.034(8) 0.054(5) 0.061(5) 0.017(7) 0.013(7) 0.016(4)
    C71 0.025(10) 0.054(5) 0.131(10) 0.009(9) 0.024(11) 0.034(6)
    C72 0.066(6) 0.058(5) 0.063(5) 0.038(5) 0.034(4) 0.040(4)
    C73 0.064(5) 0.078(7) 0.047(5) 0.039(6) 0.010(4) 0.027(5)
    O26B 0.048(4) 0.066(6) 0.040(8) 0.020(5) 0.023(3) 0.010(5)
    C70B 0.034(8) 0.054(5) 0.061(5) 0.017(7) 0.013(7) 0.016(4)
    C71B 0.025(10) 0.054(5) 0.131(10) 0.009(9) 0.024(11) 0.034(6)
    C72B 0.066(6) 0.058(5) 0.063(5) 0.038(5) 0.034(4) 0.040(4)
    C73B 0.064(5) 0.078(7) 0.047(5) 0.039(6) 0.010(4) 0.027(5)
_geom_special_details
;
All e.s.d.'s (except the e.s.d. in the dihedral angle between two l.s. planes)
are estimated using the full covariance matrix. The cell e.s.d.'s are taken
into account individually in the estimation of e.s.d.'s in distances, angles
and torsion angles; correlations between e.s.d.'s in cell parameters are only
used when they are defined by crystal symmetry. An approximate (isotropic)
treatment of cell e.s.d.'s is used for estimating e.s.d.'s involving l.s.
planes.
;
loop_
    _geom_bond_atom_site_label_1
    _geom_bond_atom_site_label_2
    _geom_bond_site_symmetry_2
    _geom_bond_distance
    _geom_bond_publ_flag
    C1 O2 . 1.298(4) ?
    C1 N1 . 1.316(4) ?
    C1 C2 . 1.462(5) ?
    C2 C3 . 1.403(5) ?
    C2 C7 . 1.410(6) ?
    C3 C4 . 1.382(5) ?
    C3 H3 . 0.9500 ?
    C4 C5 . 1.386(7) ?
    C4 H4 . 0.9500 ?
    C5 C6 . 1.380(6) ?
    C5 H5 . 0.9500 ?
    C6 C7 . 1.408(5) ?
    C6 H6 . 0.9500 ?
    C7 O3 . 1.332(4) ?
    C8 O5 . 1.279(4) ?
    C8 N2 . 1.322(4) ?
    C8 C9 . 1.469(5) ?
    C9 C10 . 1.404(5) ?
    C9 C14 . 1.406(5) ?
    C10 C11 . 1.376(6) ?
    C10 H10 . 0.9500 ?
    C11 C12 . 1.397(6) ?
    C11 H11 . 0.9500 ?
    C12 C13 . 1.374(6) ?
    C12 H12 . 0.9500 ?
    C13 C14 . 1.402(5) ?
    C13 H13 . 0.9500 ?
    C14 O6 . 1.333(5) ?
    C15 O8 . 1.288(4) ?
    C15 N3 . 1.309(5) ?
    C15 C16 . 1.476(5) ?
    C16 C17 . 1.406(5) ?
    C16 C21 . 1.407(5) ?
    C17 C18 . 1.377(6) ?
    C17 H17 . 0.9500 ?
    C18 C19 . 1.390(6) ?
    C18 H18 . 0.9500 ?
    C19 C20 . 1.378(6) ?
    C19 H19 . 0.9500 ?
    C20 C21 . 1.403(5) ?
    C20 H20 . 0.9500 ?
    C21 O9 . 1.338(4) ?
    C22 O11 . 1.275(5) ?
    C22 N4 . 1.322(4) ?
    C22 C23 . 1.476(5) ?
    C23 C28 . 1.405(6) ?
    C23 C24 . 1.408(5) ?
    C24 C25 . 1.377(6) ?
    C24 H24 . 0.9500 ?
    C25 C26 . 1.382(7) ?
    C25 H25 . 0.9500 ?
    C26 C27 . 1.385(6) ?
    C26 H26 . 0.9500 ?
    C27 C28 . 1.399(6) ?
    C27 H27 . 0.9500 ?
    C28 O12 . 1.329(4) ?
    C29 O14 . 1.293(4) ?
    C29 N5 . 1.314(5) ?
    C29 C30 . 1.470(5) ?
    C30 C31 . 1.397(5) ?
    C30 C35 . 1.417(5) ?
    C31 C32 . 1.375(6) ?
    C31 H31 . 0.9500 ?
    C32 C33 . 1.395(6) ?
    C32 H32 . 0.9500 ?
    C33 C34 . 1.372(6) ?
    C33 H33 . 0.9500 ?
    C34 C35 . 1.394(5) ?
    C34 H34 . 0.9500 ?
    C35 O15 . 1.332(5) ?
    C36 O16 . 1.253(4) ?
    C36 O17 . 1.267(4) ?
    C36 C37 . 1.507(6) ?
    C37 H37A . 0.9800 ?
    C37 H37B . 0.9800 ?
    C37 H37C . 0.9800 ?
    C38 O19 . 1.250(5) ?
    C38 O18 . 1.266(5) ?
    C38 C39 . 1.515(5) ?
    C39 H39A . 0.9800 ?
    C39 H39B . 0.9800 ?
    C39 H39C . 0.9800 ?
    C40 N6 . 1.324(5) ?
    C40 N7 . 1.346(5) ?
    C40 H40 . 0.9500 ?
    C41 C42 . 1.342(6) ?
    C41 N6 . 1.380(5) ?
    C41 H41 . 0.9500 ?
    C42 N7 . 1.367(5) ?
    C42 H42 . 0.9500 ?
    C43 N7 . 1.471(6) ?
    C43 C44 . 1.505(7) ?
    C43 H43A . 0.9900 ?
    C43 H43B . 0.9900 ?
    C44 H44A . 0.9800 ?
    C44 H44B . 0.9800 ?
    C44 H44C . 0.9800 ?
    C45 N8 . 1.317(5) ?
    C45 N9 . 1.349(5) ?
    C45 H45 . 0.9500 ?
    C46 C47 . 1.349(6) ?
    C46 N8 . 1.377(5) ?
    C46 H46 . 0.9500 ?
    C47 N9 . 1.366(6) ?
    C47 H47 . 0.9500 ?
    C48 C49 . 1.453(10) ?
    C48 N9 . 1.473(5) ?
    C48 H48A . 0.9900 ?
    C48 H48B . 0.9900 ?
    C49 H49A . 0.9800 ?
    C49 H49B . 0.9800 ?
    C49 H49C . 0.9800 ?
    C50 N10 . 1.313(5) ?
    C50 N11 . 1.347(5) ?
    C50 H50 . 0.9500 ?
    C51 C52 . 1.355(6) ?
    C51 N10 . 1.377(5) ?
    C51 H51 . 0.9500 ?
    C52 N11 . 1.381(6) ?
    C52 H52 . 0.9500 ?
    C53 N11 . 1.467(5) ?
    C53 C54 . 1.467(7) ?
    C53 H53A . 0.9900 ?
    C53 H53B . 0.9900 ?
    C54 H54A . 0.9800 ?
    C54 H54B . 0.9800 ?
    C54 H54C . 0.9800 ?
    C55 N12 . 1.318(5) ?
    C55 N13 . 1.335(5) ?
    C55 H55 . 0.9500 ?
    C56 C57 . 1.347(6) ?
    C56 N12 . 1.383(4) ?
    C56 H56 . 0.9500 ?
    C57 N13 . 1.368(5) ?
    C57 H57 . 0.9500 ?
    C58 N13 . 1.483(6) ?
    C58 C59 . 1.504(8) ?
    C58 H58A . 0.9900 ?
    C58 H58B . 0.9900 ?
    C59 H59A . 0.9800 ?
    C59 H59B . 0.9800 ?
    C59 H59C . 0.9800 ?
    C60 O20 . 1.240(5) ?
    C60 N14 . 1.327(5) ?
    C60 H60 . 0.9500 ?
    C61 N14 . 1.434(6) ?
    C61 H61A . 0.9800 ?
    C61 H61B . 0.9800 ?
    C61 H61C . 0.9800 ?
    C62 N14 . 1.462(6) ?
    C62 H62A . 0.9800 ?
    C62 H62B . 0.9800 ?
    C62 H62C . 0.9800 ?
    C66 O22 . 1.247(8) ?
    C66 N16 . 1.326(8) ?
    C66 H66 . 0.9500 ?
    C67 N16 . 1.449(8) ?
    C67 H67A . 0.9800 ?
    C67 H67B . 0.9800 ?
    C67 H67C . 0.9800 ?
    C68 N16 . 1.471(7) ?
    C68 H68A . 0.9800 ?
    C68 H68B . 0.9800 ?
    C68 H68C . 0.9800 ?
    Mn1 O18 . 2.205(3) ?
    Mn1 O7 . 2.229(2) ?
    Mn1 O13 . 2.235(2) ?
    Mn1 O1 . 2.243(2) ?
    Mn1 O17 . 2.263(3) ?
    Mn1 O4 . 2.264(3) ?
    Mn1 O10 . 2.265(2) ?
    Mn2 O3 . 1.860(3) ?
    Mn2 O4 . 1.901(2) ?
    Mn2 N1 . 2.001(3) ?
    Mn2 N6 . 2.059(3) ?
    Mn2 O5 . 2.141(3) ?
    Mn2 O16 . 2.243(3) ?
    Mn3 O15 . 1.862(3) ?
    Mn3 O1 . 1.917(3) ?
    Mn3 O2 . 1.951(3) ?
    Mn3 N5 . 1.955(3) ?
    Mn3 O21 . 2.192(3) ?
    Mn3 O20 . 2.273(3) ?
    Mn4 O12 . 1.872(3) ?
    Mn4 O13 . 1.936(2) ?
    Mn4 O14 . 1.938(3) ?
    Mn4 N4 . 1.941(3) ?
    Mn4 O19 . 2.235(3) ?
    Mn4 N10 . 2.276(3) ?
    Mn5 O9 . 1.849(3) ?
    Mn5 O10 . 1.912(2) ?
    Mn5 N3 . 1.975(3) ?
    Mn5 N8 . 2.042(3) ?
    Mn5 O11 . 2.148(3) ?
    Mn5 O17 . 2.398(2) ?
    Mn6 O6 . 1.841(3) ?
    Mn6 O7 . 1.890(2) ?
    Mn6 N2 . 1.969(3) ?
    Mn6 N12 . 2.032(3) ?
    Mn6 O8 . 2.112(3) ?
    N1 O1 . 1.403(4) ?
    N2 O4 . 1.411(3) ?
    N3 O7 . 1.403(4) ?
    N4 O10 . 1.392(4) ?
    N5 O13 . 1.409(3) ?
    O21 C63 . 1.242(5) ?
    C63 N15 . 1.328(5) ?
    C63 H63 . 0.9500 ?
    C64 N15 . 1.433(6) ?
    C64 H64A . 0.9800 ?
    C64 H64B . 0.9800 ?
    C64 H64C . 0.9800 ?
    C65 N15 . 1.463(6) ?
    C65 H65A . 0.9800 ?
    C65 H65B . 0.9800 ?
    C65 H65C . 0.9800 ?
    O24 C69 . 1.442(11) ?
    O24 H24A . 0.8400 ?
    O24 H25A . 0.98(7) ?
    O24 H25B . 1.09(3) ?
    C69 H69A . 0.9800 ?
    C69 H69B . 0.9800 ?
    C69 H69C . 0.9800 ?
    O24B C69B . 1.40(2) ?
    O24B H24B . 0.8400 ?
    C69B H69D . 0.9800 ?
    C69B H69E . 0.9800 ?
    C69B H69F . 0.9800 ?
    O25 H25A . 0.84(2) ?
    O25 H25A . 0.84(2) ?
    O25 H25B . 0.835(18) ?
    O26 C70 . 1.423(11) ?
    O26 C72 . 1.429(13) ?
    C70 C71 . 1.417(11) ?
    C70 H70A . 0.9900 ?
    C70 H70B . 0.9900 ?
    C71 H71A . 0.9800 ?
    C71 H71B . 0.9800 ?
    C71 H71C . 0.9800 ?
    C72 C73 . 1.388(10) ?
    C72 H72A . 0.9900 ?
    C72 H72B . 0.9900 ?
    C73 H73A . 0.9800 ?
    C73 H73B . 0.9800 ?
    C73 H73C . 0.9800 ?
    O26B C70B . 1.421(14) ?
    O26B C72B . 1.424(13) ?
    C70B C71B . 1.387(13) ?
    C70B H70C . 0.9900 ?
    C70B H70D . 0.9900 ?
    C71B H71D . 0.9800 ?
    C71B H71E . 0.9800 ?
    C71B H71F . 0.9800 ?
    C72B C73B . 1.422(11) ?
    C72B H72C . 0.9900 ?
    C72B H72D . 0.9900 ?
    C73B H73D . 0.9800 ?
    C73B H73E . 0.9800 ?
    C73B H73F . 0.9800 ?
loop_
    _geom_angle_atom_site_label_1
    _geom_angle_atom_site_label_2
    _geom_angle_atom_site_label_3
    _geom_angle_site_symmetry_1
    _geom_angle_site_symmetry_3
    _geom_angle
    _geom_angle_publ_flag
    O2 C1 N1 . . 120.4(3) ?
    O2 C1 C2 . . 119.4(3) ?
    N1 C1 C2 . . 120.2(3) ?
    C3 C2 C7 . . 119.0(3) ?
    C3 C2 C1 . . 118.3(3) ?
    C7 C2 C1 . . 122.7(3) ?
    C4 C3 C2 . . 121.8(4) ?
    C4 C3 H3 . . 119.1 ?
    C2 C3 H3 . . 119.1 ?
    C3 C4 C5 . . 119.0(4) ?
    C3 C4 H4 . . 120.5 ?
    C5 C4 H4 . . 120.5 ?
    C6 C5 C4 . . 120.7(4) ?
    C6 C5 H5 . . 119.7 ?
    C4 C5 H5 . . 119.7 ?
    C5 C6 C7 . . 121.1(4) ?
    C5 C6 H6 . . 119.4 ?
    C7 C6 H6 . . 119.4 ?
    O3 C7 C6 . . 117.4(4) ?
    O3 C7 C2 . . 124.1(3) ?
    C6 C7 C2 . . 118.4(4) ?
    O5 C8 N2 . . 120.8(3) ?
    O5 C8 C9 . . 120.1(3) ?
    N2 C8 C9 . . 119.1(3) ?
    C10 C9 C14 . . 118.3(3) ?
    C10 C9 C8 . . 118.3(3) ?
    C14 C9 C8 . . 123.4(3) ?
    C11 C10 C9 . . 121.7(4) ?
    C11 C10 H10 . . 119.1 ?
    C9 C10 H10 . . 119.1 ?
    C10 C11 C12 . . 119.6(4) ?
    C10 C11 H11 . . 120.2 ?
    C12 C11 H11 . . 120.2 ?
    C13 C12 C11 . . 119.8(4) ?
    C13 C12 H12 . . 120.1 ?
    C11 C12 H12 . . 120.1 ?
    C12 C13 C14 . . 121.2(4) ?
    C12 C13 H13 . . 119.4 ?
    C14 C13 H13 . . 119.4 ?
    O6 C14 C13 . . 117.1(4) ?
    O6 C14 C9 . . 123.5(3) ?
    C13 C14 C9 . . 119.4(4) ?
    O8 C15 N3 . . 121.1(3) ?
    O8 C15 C16 . . 120.2(3) ?
    N3 C15 C16 . . 118.6(3) ?
    C17 C16 C21 . . 119.1(3) ?
    C17 C16 C15 . . 118.6(3) ?
    C21 C16 C15 . . 122.3(3) ?
    C18 C17 C16 . . 121.1(4) ?
    C18 C17 H17 . . 119.4 ?
    C16 C17 H17 . . 119.4 ?
    C17 C18 C19 . . 119.7(4) ?
    C17 C18 H18 . . 120.1 ?
    C19 C18 H18 . . 120.1 ?
    C20 C19 C18 . . 120.1(4) ?
    C20 C19 H19 . . 120.0 ?
    C18 C19 H19 . . 120.0 ?
    C19 C20 C21 . . 121.3(4) ?
    C19 C20 H20 . . 119.3 ?
    C21 C20 H20 . . 119.3 ?
    O9 C21 C20 . . 116.8(3) ?
    O9 C21 C16 . . 124.6(3) ?
    C20 C21 C16 . . 118.6(3) ?
    O11 C22 N4 . . 120.9(3) ?
    O11 C22 C23 . . 121.3(3) ?
    N4 C22 C23 . . 117.8(3) ?
    C28 C23 C24 . . 119.4(4) ?
    C28 C23 C22 . . 123.1(3) ?
    C24 C23 C22 . . 117.5(4) ?
    C25 C24 C23 . . 121.3(4) ?
    C25 C24 H24 . . 119.3 ?
    C23 C24 H24 . . 119.3 ?
    C24 C25 C26 . . 119.2(4) ?
    C24 C25 H25 . . 120.4 ?
    C26 C25 H25 . . 120.4 ?
    C25 C26 C27 . . 120.7(4) ?
    C25 C26 H26 . . 119.6 ?
    C27 C26 H26 . . 119.6 ?
    C26 C27 C28 . . 121.0(4) ?
    C26 C27 H27 . . 119.5 ?
    C28 C27 H27 . . 119.5 ?
    O12 C28 C27 . . 116.3(4) ?
    O12 C28 C23 . . 125.2(3) ?
    C27 C28 C23 . . 118.4(4) ?
    O14 C29 N5 . . 121.2(3) ?
    O14 C29 C30 . . 119.4(3) ?
    N5 C29 C30 . . 119.4(3) ?
    C31 C30 C35 . . 119.5(3) ?
    C31 C30 C29 . . 118.0(3) ?
    C35 C30 C29 . . 122.5(3) ?
    C32 C31 C30 . . 121.2(4) ?
    C32 C31 H31 . . 119.4 ?
    C30 C31 H31 . . 119.4 ?
    C31 C32 C33 . . 119.4(4) ?
    C31 C32 H32 . . 120.3 ?
    C33 C32 H32 . . 120.3 ?
    C34 C33 C32 . . 120.1(4) ?
    C34 C33 H33 . . 119.9 ?
    C32 C33 H33 . . 119.9 ?
    C33 C34 C35 . . 121.8(4) ?
    C33 C34 H34 . . 119.1 ?
    C35 C34 H34 . . 119.1 ?
    O15 C35 C34 . . 119.5(3) ?
    O15 C35 C30 . . 122.5(3) ?
    C34 C35 C30 . . 118.0(4) ?
    O16 C36 O17 . . 123.0(3) ?
    O16 C36 C37 . . 119.5(3) ?
    O17 C36 C37 . . 117.6(3) ?
    C36 C37 H37A . . 109.5 ?
    C36 C37 H37B . . 109.5 ?
    H37A C37 H37B . . 109.5 ?
    C36 C37 H37C . . 109.5 ?
    H37A C37 H37C . . 109.5 ?
    H37B C37 H37C . . 109.5 ?
    O19 C38 O18 . . 125.7(3) ?
    O19 C38 C39 . . 117.4(4) ?
    O18 C38 C39 . . 116.8(3) ?
    C38 C39 H39A . . 109.5 ?
    C38 C39 H39B . . 109.5 ?
    H39A C39 H39B . . 109.5 ?
    C38 C39 H39C . . 109.5 ?
    H39A C39 H39C . . 109.5 ?
    H39B C39 H39C . . 109.5 ?
    N6 C40 N7 . . 110.4(3) ?
    N6 C40 H40 . . 124.8 ?
    N7 C40 H40 . . 124.8 ?
    C42 C41 N6 . . 108.9(4) ?
    C42 C41 H41 . . 125.5 ?
    N6 C41 H41 . . 125.5 ?
    C41 C42 N7 . . 107.1(4) ?
    C41 C42 H42 . . 126.5 ?
    N7 C42 H42 . . 126.5 ?
    N7 C43 C44 . . 111.6(4) ?
    N7 C43 H43A . . 109.3 ?
    C44 C43 H43A . . 109.3 ?
    N7 C43 H43B . . 109.3 ?
    C44 C43 H43B . . 109.3 ?
    H43A C43 H43B . . 108.0 ?
    C43 C44 H44A . . 109.5 ?
    C43 C44 H44B . . 109.5 ?
    H44A C44 H44B . . 109.5 ?
    C43 C44 H44C . . 109.5 ?
    H44A C44 H44C . . 109.5 ?
    H44B C44 H44C . . 109.5 ?
    N8 C45 N9 . . 110.2(3) ?
    N8 C45 H45 . . 124.9 ?
    N9 C45 H45 . . 124.9 ?
    C47 C46 N8 . . 108.8(4) ?
    C47 C46 H46 . . 125.6 ?
    N8 C46 H46 . . 125.6 ?
    C46 C47 N9 . . 106.8(4) ?
    C46 C47 H47 . . 126.6 ?
    N9 C47 H47 . . 126.6 ?
    C49 C48 N9 . . 111.8(5) ?
    C49 C48 H48A . . 109.3 ?
    N9 C48 H48A . . 109.3 ?
    C49 C48 H48B . . 109.3 ?
    N9 C48 H48B . . 109.3 ?
    H48A C48 H48B . . 107.9 ?
    C48 C49 H49A . . 109.5 ?
    C48 C49 H49B . . 109.5 ?
    H49A C49 H49B . . 109.5 ?
    C48 C49 H49C . . 109.5 ?
    H49A C49 H49C . . 109.5 ?
    H49B C49 H49C . . 109.5 ?
    N10 C50 N11 . . 112.5(4) ?
    N10 C50 H50 . . 123.8 ?
    N11 C50 H50 . . 123.8 ?
    C52 C51 N10 . . 109.7(4) ?
    C52 C51 H51 . . 125.1 ?
    N10 C51 H51 . . 125.1 ?
    C51 C52 N11 . . 106.5(4) ?
    C51 C52 H52 . . 126.8 ?
    N11 C52 H52 . . 126.8 ?
    N11 C53 C54 . . 112.3(4) ?
    N11 C53 H53A . . 109.2 ?
    C54 C53 H53A . . 109.2 ?
    N11 C53 H53B . . 109.2 ?
    C54 C53 H53B . . 109.2 ?
    H53A C53 H53B . . 107.9 ?
    C53 C54 H54A . . 109.5 ?
    C53 C54 H54B . . 109.5 ?
    H54A C54 H54B . . 109.5 ?
    C53 C54 H54C . . 109.5 ?
    H54A C54 H54C . . 109.5 ?
    H54B C54 H54C . . 109.5 ?
    N12 C55 N13 . . 111.0(3) ?
    N12 C55 H55 . . 124.5 ?
    N13 C55 H55 . . 124.5 ?
    C57 C56 N12 . . 108.5(4) ?
    C57 C56 H56 . . 125.8 ?
    N12 C56 H56 . . 125.8 ?
    C56 C57 N13 . . 107.0(3) ?
    C56 C57 H57 . . 126.5 ?
    N13 C57 H57 . . 126.5 ?
    N13 C58 C59 . . 111.5(4) ?
    N13 C58 H58A . . 109.3 ?
    C59 C58 H58A . . 109.3 ?
    N13 C58 H58B . . 109.3 ?
    C59 C58 H58B . . 109.3 ?
    H58A C58 H58B . . 108.0 ?
    C58 C59 H59A . . 109.5 ?
    C58 C59 H59B . . 109.5 ?
    H59A C59 H59B . . 109.5 ?
    C58 C59 H59C . . 109.5 ?
    H59A C59 H59C . . 109.5 ?
    H59B C59 H59C . . 109.5 ?
    O20 C60 N14 . . 123.9(4) ?
    O20 C60 H60 . . 118.0 ?
    N14 C60 H60 . . 118.0 ?
    N14 C61 H61A . . 109.5 ?
    N14 C61 H61B . . 109.5 ?
    H61A C61 H61B . . 109.5 ?
    N14 C61 H61C . . 109.5 ?
    H61A C61 H61C . . 109.5 ?
    H61B C61 H61C . . 109.5 ?
    N14 C62 H62A . . 109.5 ?
    N14 C62 H62B . . 109.5 ?
    H62A C62 H62B . . 109.5 ?
    N14 C62 H62C . . 109.5 ?
    H62A C62 H62C . . 109.5 ?
    H62B C62 H62C . . 109.5 ?
    O22 C66 N16 . . 125.2(7) ?
    O22 C66 H66 . . 117.4 ?
    N16 C66 H66 . . 117.4 ?
    N16 C67 H67A . . 109.5 ?
    N16 C67 H67B . . 109.5 ?
    H67A C67 H67B . . 109.5 ?
    N16 C67 H67C . . 109.5 ?
    H67A C67 H67C . . 109.5 ?
    H67B C67 H67C . . 109.5 ?
    N16 C68 H68A . . 109.5 ?
    N16 C68 H68B . . 109.5 ?
    H68A C68 H68B . . 109.5 ?
    N16 C68 H68C . . 109.5 ?
    H68A C68 H68C . . 109.5 ?
    H68B C68 H68C . . 109.5 ?
    O18 Mn1 O7 . . 71.17(9) ?
    O18 Mn1 O13 . . 87.02(10) ?
    O7 Mn1 O13 . . 127.19(9) ?
    O18 Mn1 O1 . . 93.10(9) ?
    O7 Mn1 O1 . . 147.92(9) ?
    O13 Mn1 O1 . . 77.71(9) ?
    O18 Mn1 O17 . . 157.00(9) ?
    O7 Mn1 O17 . . 86.99(9) ?
    O13 Mn1 O17 . . 112.73(9) ?
    O1 Mn1 O17 . . 102.30(9) ?
    O18 Mn1 O4 . . 88.74(9) ?
    O7 Mn1 O4 . . 75.21(9) ?
    O13 Mn1 O4 . . 153.77(9) ?
    O1 Mn1 O4 . . 76.70(9) ?
    O17 Mn1 O4 . . 78.48(9) ?
    O18 Mn1 O10 . . 113.49(9) ?
    O7 Mn1 O10 . . 73.78(9) ?
    O13 Mn1 O10 . . 72.20(9) ?
    O1 Mn1 O10 . . 138.01(9) ?
    O17 Mn1 O10 . . 64.99(9) ?
    O4 Mn1 O10 . . 132.60(9) ?
    O3 Mn2 O4 . . 177.37(11) ?
    O3 Mn2 N1 . . 88.86(12) ?
    O4 Mn2 N1 . . 90.97(11) ?
    O3 Mn2 N6 . . 89.00(12) ?
    O4 Mn2 N6 . . 91.59(12) ?
    N1 Mn2 N6 . . 170.25(12) ?
    O3 Mn2 O5 . . 99.06(11) ?
    O4 Mn2 O5 . . 78.37(10) ?
    N1 Mn2 O5 . . 98.38(11) ?
    N6 Mn2 O5 . . 91.35(11) ?
    O3 Mn2 O16 . . 97.26(11) ?
    O4 Mn2 O16 . . 85.36(10) ?
    N1 Mn2 O16 . . 88.14(11) ?
    N6 Mn2 O16 . . 82.69(11) ?
    O5 Mn2 O16 . . 162.52(9) ?
    O15 Mn3 O1 . . 179.39(11) ?
    O15 Mn3 O2 . . 97.41(11) ?
    O1 Mn3 O2 . . 81.99(10) ?
    O15 Mn3 N5 . . 90.10(12) ?
    O1 Mn3 N5 . . 90.51(11) ?
    O2 Mn3 N5 . . 172.17(12) ?
    O15 Mn3 O21 . . 88.05(12) ?
    O1 Mn3 O21 . . 91.88(11) ?
    O2 Mn3 O21 . . 89.67(11) ?
    N5 Mn3 O21 . . 92.83(11) ?
    O15 Mn3 O20 . . 90.96(11) ?
    O1 Mn3 O20 . . 89.09(10) ?
    O2 Mn3 O20 . . 88.31(11) ?
    N5 Mn3 O20 . . 89.34(11) ?
    O21 Mn3 O20 . . 177.61(10) ?
    O12 Mn4 O13 . . 177.47(11) ?
    O12 Mn4 O14 . . 95.31(11) ?
    O13 Mn4 O14 . . 82.24(10) ?
    O12 Mn4 N4 . . 89.32(12) ?
    O13 Mn4 N4 . . 93.16(11) ?
    O14 Mn4 N4 . . 174.60(12) ?
    O12 Mn4 O19 . . 92.92(11) ?
    O13 Mn4 O19 . . 87.52(10) ?
    O14 Mn4 O19 . . 84.70(11) ?
    N4 Mn4 O19 . . 92.31(11) ?
    O12 Mn4 N10 . . 90.88(12) ?
    O13 Mn4 N10 . . 88.56(11) ?
    O14 Mn4 N10 . . 92.21(11) ?
    N4 Mn4 N10 . . 90.50(12) ?
    O19 Mn4 N10 . . 175.30(11) ?
    O9 Mn5 O10 . . 176.63(11) ?
    O9 Mn5 N3 . . 88.23(12) ?
    O10 Mn5 N3 . . 93.31(11) ?
    O9 Mn5 N8 . . 87.30(12) ?
    O10 Mn5 N8 . . 90.69(11) ?
    N3 Mn5 N8 . . 169.82(13) ?
    O9 Mn5 O11 . . 104.93(11) ?
    O10 Mn5 O11 . . 77.94(10) ?
    N3 Mn5 O11 . . 94.58(11) ?
    N8 Mn5 O11 . . 95.41(11) ?
    O9 Mn5 O17 . . 109.67(11) ?
    O10 Mn5 O17 . . 67.64(9) ?
    N3 Mn5 O17 . . 81.70(10) ?
    N8 Mn5 O17 . . 91.20(10) ?
    O11 Mn5 O17 . . 145.02(9) ?
    O6 Mn6 O7 . . 176.15(12) ?
    O6 Mn6 N2 . . 89.00(12) ?
    O7 Mn6 N2 . . 94.26(11) ?
    O6 Mn6 N12 . . 87.48(12) ?
    O7 Mn6 N12 . . 88.78(11) ?
    N2 Mn6 N12 . . 161.73(13) ?
    O6 Mn6 O8 . . 103.09(13) ?
    O7 Mn6 O8 . . 78.56(10) ?
    N2 Mn6 O8 . . 97.25(11) ?
    N12 Mn6 O8 . . 101.01(11) ?
    C1 N1 O1 . . 113.5(3) ?
    C1 N1 Mn2 . . 129.7(2) ?
    O1 N1 Mn2 . . 116.9(2) ?
    C8 N2 O4 . . 114.1(3) ?
    C8 N2 Mn6 . . 132.1(2) ?
    O4 N2 Mn6 . . 113.7(2) ?
    C15 N3 O7 . . 113.4(3) ?
    C15 N3 Mn5 . . 133.4(2) ?
    O7 N3 Mn5 . . 112.7(2) ?
    C22 N4 O10 . . 114.5(3) ?
    C22 N4 Mn4 . . 133.7(3) ?
    O10 N4 Mn4 . . 111.80(19) ?
    C29 N5 O13 . . 113.3(3) ?
    C29 N5 Mn3 . . 128.1(2) ?
    O13 N5 Mn3 . . 118.2(2) ?
    C40 N6 C41 . . 106.3(3) ?
    C40 N6 Mn2 . . 127.7(3) ?
    C41 N6 Mn2 . . 124.8(3) ?
    C40 N7 C42 . . 107.4(4) ?
    C40 N7 C43 . . 126.8(4) ?
    C42 N7 C43 . . 125.8(4) ?
    C45 N8 C46 . . 106.7(3) ?
    C45 N8 Mn5 . . 126.9(3) ?
    C46 N8 Mn5 . . 126.4(3) ?
    C45 N9 C47 . . 107.5(3) ?
    C45 N9 C48 . . 126.3(4) ?
    C47 N9 C48 . . 126.2(4) ?
    C50 N10 C51 . . 105.2(3) ?
    C50 N10 Mn4 . . 124.9(3) ?
    C51 N10 Mn4 . . 129.4(3) ?
    C50 N11 C52 . . 106.1(3) ?
    C50 N11 C53 . . 128.6(4) ?
    C52 N11 C53 . . 125.3(4) ?
    C55 N12 C56 . . 106.2(3) ?
    C55 N12 Mn6 . . 126.6(2) ?
    C56 N12 Mn6 . . 127.0(3) ?
    C55 N13 C57 . . 107.3(3) ?
    C55 N13 C58 . . 126.4(4) ?
    C57 N13 C58 . . 126.0(3) ?
    C60 N14 C61 . . 121.0(4) ?
    C60 N14 C62 . . 121.0(4) ?
    C61 N14 C62 . . 118.1(4) ?
    C66 N16 C67 . . 120.0(6) ?
    C66 N16 C68 . . 121.9(6) ?
    C67 N16 C68 . . 118.0(5) ?
    N1 O1 Mn3 . . 112.10(19) ?
    N1 O1 Mn1 . . 125.31(19) ?
    Mn3 O1 Mn1 . . 122.37(12) ?
    C1 O2 Mn3 . . 111.7(2) ?
    C7 O3 Mn2 . . 128.4(2) ?
    N2 O4 Mn2 . . 115.97(19) ?
    N2 O4 Mn1 . . 113.29(18) ?
    Mn2 O4 Mn1 . . 119.61(11) ?
    C8 O5 Mn2 . . 109.5(2) ?
    C14 O6 Mn6 . . 132.6(2) ?
    N3 O7 Mn6 . . 117.0(2) ?
    N3 O7 Mn1 . . 114.51(18) ?
    Mn6 O7 Mn1 . . 111.00(11) ?
    C15 O8 Mn6 . . 109.9(2) ?
    C21 O9 Mn5 . . 131.9(2) ?
    N4 O10 Mn5 . . 116.74(19) ?
    N4 O10 Mn1 . . 115.60(18) ?
    Mn5 O10 Mn1 . . 108.37(11) ?
    C22 O11 Mn5 . . 109.9(2) ?
    C28 O12 Mn4 . . 129.7(3) ?
    N5 O13 Mn4 . . 110.59(19) ?
    N5 O13 Mn1 . . 116.94(18) ?
    Mn4 O13 Mn1 . . 112.59(11) ?
    C29 O14 Mn4 . . 111.3(2) ?
    C35 O15 Mn3 . . 123.3(2) ?
    C36 O16 Mn2 . . 123.5(2) ?
    C36 O17 Mn1 . . 125.9(2) ?
    C36 O17 Mn5 . . 132.5(2) ?
    Mn1 O17 Mn5 . . 93.39(9) ?
    C38 O18 Mn1 . . 127.5(2) ?
    C38 O19 Mn4 . . 136.3(2) ?
    C60 O20 Mn3 . . 122.1(2) ?
    C63 O21 Mn3 . . 132.1(3) ?
    O21 C63 N15 . . 120.5(4) ?
    O21 C63 H63 . . 119.8 ?
    N15 C63 H63 . . 119.8 ?
    N15 C64 H64A . . 109.5 ?
    N15 C64 H64B . . 109.5 ?
    H64A C64 H64B . . 109.5 ?
    N15 C64 H64C . . 109.5 ?
    H64A C64 H64C . . 109.5 ?
    H64B C64 H64C . . 109.5 ?
    N15 C65 H65A . . 109.5 ?
    N15 C65 H65B . . 109.5 ?
    H65A C65 H65B . . 109.5 ?
    N15 C65 H65C . . 109.5 ?
    H65A C65 H65C . . 109.5 ?
    H65B C65 H65C . . 109.5 ?
    C63 N15 C64 . . 119.3(4) ?
    C63 N15 C65 . . 121.4(4) ?
    C64 N15 C65 . . 119.2(4) ?
    C69 O24 H25A . . 115.7(18) ?
    H24A O24 H25A . . 117.5 ?
    C69 O24 H25B . . 137.2(19) ?
    H25A O24 H25B . . 81(4) ?
    C69B O24B H24B . . 109.5 ?
    O24B C69B H69D . . 109.5 ?
    O24B C69B H69E . . 109.5 ?
    H69D C69B H69E . . 109.5 ?
    O24B C69B H69F . . 109.5 ?
    H69D C69B H69F . . 109.5 ?
    H69E C69B H69F . . 109.5 ?
    H25A O25 H25B . . 107(3) ?
    H25A O25 H25B . . 107(3) ?
    C70 O26 C72 . . 114.0(10) ?
    C71 C70 O26 . . 109.2(10) ?
    C71 C70 H70A . . 109.8 ?
    O26 C70 H70A . . 109.8 ?
    C71 C70 H70B . . 109.8 ?
    O26 C70 H70B . . 109.8 ?
    H70A C70 H70B . . 108.3 ?
    C73 C72 O26 . . 114.4(12) ?
    C73 C72 H72A . . 108.7 ?
    O26 C72 H72A . . 108.7 ?
    C73 C72 H72B . . 108.7 ?
    O26 C72 H72B . . 108.7 ?
    H72A C72 H72B . . 107.6 ?
    C70B O26B C72B . . 108.9(14) ?
    C71B C70B O26B . . 110.9(13) ?
    C71B C70B H70C . . 109.5 ?
    O26B C70B H70C . . 109.5 ?
    C71B C70B H70D . . 109.5 ?
    O26B C70B H70D . . 109.5 ?
    H70C C70B H70D . . 108.0 ?
    C70B C71B H71D . . 109.5 ?
    C70B C71B H71E . . 109.5 ?
    H71D C71B H71E . . 109.5 ?
    C70B C71B H71F . . 109.5 ?
    H71D C71B H71F . . 109.5 ?
    H71E C71B H71F . . 109.5 ?
    C73B C72B O26B . . 111.0(11) ?
    C73B C72B H72C . . 109.4 ?
    O26B C72B H72C . . 109.4 ?
    C73B C72B H72D . . 109.4 ?
    O26B C72B H72D . . 109.4 ?
    H72C C72B H72D . . 108.0 ?
    C72B C73B H73D . . 109.5 ?
    C72B C73B H73E . . 109.5 ?
    H73D C73B H73E . . 109.5 ?
    C72B C73B H73F . . 109.5 ?
    H73D C73B H73F . . 109.5 ?
    H73E C73B H73F . . 109.5 ?
loop_
    _geom_torsion_atom_site_label_1
    _geom_torsion_atom_site_label_2
    _geom_torsion_atom_site_label_3
    _geom_torsion_atom_site_label_4
    _geom_torsion_site_symmetry_1
    _geom_torsion_site_symmetry_2
    _geom_torsion_site_symmetry_3
    _geom_torsion_site_symmetry_4
    _geom_torsion
    _geom_torsion_publ_flag
    O2 C1 C2 C3 . . . . -10.1(5) ?
    N1 C1 C2 C3 . . . . 169.4(3) ?
    O2 C1 C2 C7 . . . . 169.7(3) ?
    N1 C1 C2 C7 . . . . -10.8(5) ?
    C7 C2 C3 C4 . . . . 0.2(5) ?
    C1 C2 C3 C4 . . . . -180.0(3) ?
    C2 C3 C4 C5 . . . . -0.7(6) ?
    C3 C4 C5 C6 . . . . 0.1(6) ?
    C4 C5 C6 C7 . . . . 1.1(7) ?
    C5 C6 C7 O3 . . . . 179.9(4) ?
    C5 C6 C7 C2 . . . . -1.6(6) ?
    C3 C2 C7 O3 . . . . 179.3(3) ?
    C1 C2 C7 O3 . . . . -0.5(5) ?
    C3 C2 C7 C6 . . . . 1.0(5) ?
    C1 C2 C7 C6 . . . . -178.9(3) ?
    O5 C8 C9 C10 . . . . -0.4(5) ?
    N2 C8 C9 C10 . . . . -179.7(3) ?
    O5 C8 C9 C14 . . . . -179.3(4) ?
    N2 C8 C9 C14 . . . . 1.3(6) ?
    C14 C9 C10 C11 . . . . -0.2(6) ?
    C8 C9 C10 C11 . . . . -179.2(4) ?
    C9 C10 C11 C12 . . . . -0.8(7) ?
    C10 C11 C12 C13 . . . . 1.0(8) ?
    C11 C12 C13 C14 . . . . -0.3(8) ?
    C12 C13 C14 O6 . . . . 180.0(5) ?
    C12 C13 C14 C9 . . . . -0.7(7) ?
    C10 C9 C14 O6 . . . . -179.7(4) ?
    C8 C9 C14 O6 . . . . -0.8(6) ?
    C10 C9 C14 C13 . . . . 0.9(6) ?
    C8 C9 C14 C13 . . . . 179.9(4) ?
    O8 C15 C16 C17 . . . . -5.5(5) ?
    N3 C15 C16 C17 . . . . 172.5(3) ?
    O8 C15 C16 C21 . . . . 176.9(3) ?
    N3 C15 C16 C21 . . . . -5.2(5) ?
    C21 C16 C17 C18 . . . . 1.0(6) ?
    C15 C16 C17 C18 . . . . -176.8(4) ?
    C16 C17 C18 C19 . . . . -0.6(6) ?
    C17 C18 C19 C20 . . . . -0.1(7) ?
    C18 C19 C20 C21 . . . . 0.5(7) ?
    C19 C20 C21 O9 . . . . -179.2(4) ?
    C19 C20 C21 C16 . . . . -0.1(6) ?
    C17 C16 C21 O9 . . . . 178.4(4) ?
    C15 C16 C21 O9 . . . . -4.0(6) ?
    C17 C16 C21 C20 . . . . -0.6(5) ?
    C15 C16 C21 C20 . . . . 177.1(3) ?
    O11 C22 C23 C28 . . . . 175.2(3) ?
    N4 C22 C23 C28 . . . . -5.0(5) ?
    O11 C22 C23 C24 . . . . -2.8(5) ?
    N4 C22 C23 C24 . . . . 177.0(3) ?
    C28 C23 C24 C25 . . . . 0.0(6) ?
    C22 C23 C24 C25 . . . . 178.0(4) ?
    C23 C24 C25 C26 . . . . -1.0(7) ?
    C24 C25 C26 C27 . . . . 0.7(8) ?
    C25 C26 C27 C28 . . . . 0.7(8) ?
    C26 C27 C28 O12 . . . . 179.9(5) ?
    C26 C27 C28 C23 . . . . -1.7(7) ?
    C24 C23 C28 O12 . . . . 179.6(4) ?
    C22 C23 C28 O12 . . . . 1.7(6) ?
    C24 C23 C28 C27 . . . . 1.3(6) ?
    C22 C23 C28 C27 . . . . -176.6(4) ?
    O14 C29 C30 C31 . . . . -17.5(5) ?
    N5 C29 C30 C31 . . . . 160.4(4) ?
    O14 C29 C30 C35 . . . . 161.5(3) ?
    N5 C29 C30 C35 . . . . -20.6(5) ?
    C35 C30 C31 C32 . . . . 1.1(6) ?
    C29 C30 C31 C32 . . . . -179.8(4) ?
    C30 C31 C32 C33 . . . . -1.6(7) ?
    C31 C32 C33 C34 . . . . 0.6(7) ?
    C32 C33 C34 C35 . . . . 0.9(7) ?
    C33 C34 C35 O15 . . . . -178.8(4) ?
    C33 C34 C35 C30 . . . . -1.4(6) ?
    C31 C30 C35 O15 . . . . 177.7(4) ?
    C29 C30 C35 O15 . . . . -1.3(6) ?
    C31 C30 C35 C34 . . . . 0.3(5) ?
    C29 C30 C35 C34 . . . . -178.7(3) ?
    N6 C41 C42 N7 . . . . 0.0(5) ?
    N8 C46 C47 N9 . . . . -0.9(5) ?
    N10 C51 C52 N11 . . . . 0.2(5) ?
    N12 C56 C57 N13 . . . . 0.4(5) ?
    O2 C1 N1 O1 . . . . -3.1(5) ?
    C2 C1 N1 O1 . . . . 177.4(3) ?
    O2 C1 N1 Mn2 . . . . 178.8(2) ?
    C2 C1 N1 Mn2 . . . . -0.7(5) ?
    O3 Mn2 N1 C1 . . . . 15.5(3) ?
    O4 Mn2 N1 C1 . . . . -161.9(3) ?
    O5 Mn2 N1 C1 . . . . -83.5(3) ?
    O16 Mn2 N1 C1 . . . . 112.8(3) ?
    O3 Mn2 N1 O1 . . . . -162.7(2) ?
    O4 Mn2 N1 O1 . . . . 19.9(2) ?
    O5 Mn2 N1 O1 . . . . 98.3(2) ?
    O16 Mn2 N1 O1 . . . . -65.4(2) ?
    O5 C8 N2 O4 . . . . 0.5(5) ?
    C9 C8 N2 O4 . . . . 179.8(3) ?
    O5 C8 N2 Mn6 . . . . 176.1(3) ?
    C9 C8 N2 Mn6 . . . . -4.6(5) ?
    O6 Mn6 N2 C8 . . . . 5.4(3) ?
    O7 Mn6 N2 C8 . . . . -172.6(3) ?
    N12 Mn6 N2 C8 . . . . -73.5(5) ?
    O8 Mn6 N2 C8 . . . . 108.5(3) ?
    O6 Mn6 N2 O4 . . . . -179.0(2) ?
    O7 Mn6 N2 O4 . . . . 3.1(2) ?
    N12 Mn6 N2 O4 . . . . 102.2(4) ?
    O8 Mn6 N2 O4 . . . . -75.9(2) ?
    O8 C15 N3 O7 . . . . -0.7(5) ?
    C16 C15 N3 O7 . . . . -178.7(3) ?
    O8 C15 N3 Mn5 . . . . -172.3(2) ?
    C16 C15 N3 Mn5 . . . . 9.8(5) ?
    O9 Mn5 N3 C15 . . . . -5.0(3) ?
    O10 Mn5 N3 C15 . . . . 172.0(3) ?
    N8 Mn5 N3 C15 . . . . 59.0(8) ?
    O11 Mn5 N3 C15 . . . . -109.8(3) ?
    O17 Mn5 N3 C15 . . . . 105.2(3) ?
    O9 Mn5 N3 O7 . . . . -176.6(2) ?
    O10 Mn5 N3 O7 . . . . 0.4(2) ?
    N8 Mn5 N3 O7 . . . . -112.6(7) ?
    O11 Mn5 N3 O7 . . . . 78.6(2) ?
    O17 Mn5 N3 O7 . . . . -66.4(2) ?
    O11 C22 N4 O10 . . . . -1.9(5) ?
    C23 C22 N4 O10 . . . . 178.3(3) ?
    O11 C22 N4 Mn4 . . . . 177.7(2) ?
    C23 C22 N4 Mn4 . . . . -2.1(5) ?
    O12 Mn4 N4 C22 . . . . 8.5(3) ?
    O13 Mn4 N4 C22 . . . . -172.0(3) ?
    O19 Mn4 N4 C22 . . . . -84.4(3) ?
    N10 Mn4 N4 C22 . . . . 99.4(3) ?
    O12 Mn4 N4 O10 . . . . -171.8(2) ?
    O13 Mn4 N4 O10 . . . . 7.6(2) ?
    O19 Mn4 N4 O10 . . . . 95.3(2) ?
    N10 Mn4 N4 O10 . . . . -81.0(2) ?
    O14 C29 N5 O13 . . . . -3.1(5) ?
    C30 C29 N5 O13 . . . . 179.1(3) ?
    O14 C29 N5 Mn3 . . . . -176.0(2) ?
    C30 C29 N5 Mn3 . . . . 6.2(5) ?
    O15 Mn3 N5 C29 . . . . 18.5(3) ?
    O1 Mn3 N5 C29 . . . . -161.5(3) ?
    O21 Mn3 N5 C29 . . . . -69.6(3) ?
    O20 Mn3 N5 C29 . . . . 109.4(3) ?
    O15 Mn3 N5 O13 . . . . -154.2(2) ?
    O1 Mn3 N5 O13 . . . . 25.8(2) ?
    O21 Mn3 N5 O13 . . . . 117.7(2) ?
    O20 Mn3 N5 O13 . . . . -63.2(2) ?
    N7 C40 N6 C41 . . . . -0.6(5) ?
    N7 C40 N6 Mn2 . . . . -168.5(3) ?
    C42 C41 N6 C40 . . . . 0.4(5) ?
    C42 C41 N6 Mn2 . . . . 168.7(3) ?
    O3 Mn2 N6 C40 . . . . -172.3(3) ?
    O4 Mn2 N6 C40 . . . . 5.2(3) ?
    O5 Mn2 N6 C40 . . . . -73.2(3) ?
    O16 Mn2 N6 C40 . . . . 90.3(3) ?
    O3 Mn2 N6 C41 . . . . 21.9(3) ?
    O4 Mn2 N6 C41 . . . . -160.7(3) ?
    O5 Mn2 N6 C41 . . . . 120.9(3) ?
    O16 Mn2 N6 C41 . . . . -75.5(3) ?
    N6 C40 N7 C42 . . . . 0.6(5) ?
    N6 C40 N7 C43 . . . . 179.2(4) ?
    C41 C42 N7 C40 . . . . -0.3(5) ?
    C41 C42 N7 C43 . . . . -178.9(4) ?
    C44 C43 N7 C40 . . . . -115.0(5) ?
    C44 C43 N7 C42 . . . . 63.3(6) ?
    N9 C45 N8 C46 . . . . -0.6(4) ?
    N9 C45 N8 Mn5 . . . . -178.3(2) ?
    C47 C46 N8 C45 . . . . 1.0(5) ?
    C47 C46 N8 Mn5 . . . . 178.6(3) ?
    O9 Mn5 N8 C45 . . . . -11.8(3) ?
    O10 Mn5 N8 C45 . . . . 170.9(3) ?
    N3 Mn5 N8 C45 . . . . -75.9(8) ?
    O11 Mn5 N8 C45 . . . . 92.9(3) ?
    O17 Mn5 N8 C45 . . . . -121.5(3) ?
    O9 Mn5 N8 C46 . . . . 171.0(3) ?
    O10 Mn5 N8 C46 . . . . -6.3(3) ?
    N3 Mn5 N8 C46 . . . . 106.9(7) ?
    O11 Mn5 N8 C46 . . . . -84.3(3) ?
    O17 Mn5 N8 C46 . . . . 61.3(3) ?
    N8 C45 N9 C47 . . . . 0.0(4) ?
    N8 C45 N9 C48 . . . . -178.5(4) ?
    C46 C47 N9 C45 . . . . 0.5(5) ?
    C46 C47 N9 C48 . . . . 179.1(4) ?
    C49 C48 N9 C45 . . . . 84.9(6) ?
    C49 C48 N9 C47 . . . . -93.4(7) ?
    N11 C50 N10 C51 . . . . 0.0(5) ?
    N11 C50 N10 Mn4 . . . . 173.7(2) ?
    C52 C51 N10 C50 . . . . -0.1(5) ?
    C52 C51 N10 Mn4 . . . . -173.4(3) ?
    O12 Mn4 N10 C50 . . . . 25.9(3) ?
    O13 Mn4 N10 C50 . . . . -156.6(3) ?
    O14 Mn4 N10 C50 . . . . 121.3(3) ?
    N4 Mn4 N10 C50 . . . . -63.4(3) ?
    O12 Mn4 N10 C51 . . . . -162.1(4) ?
    O13 Mn4 N10 C51 . . . . 15.5(4) ?
    O14 Mn4 N10 C51 . . . . -66.7(4) ?
    N4 Mn4 N10 C51 . . . . 108.6(4) ?
    N10 C50 N11 C52 . . . . 0.1(5) ?
    N10 C50 N11 C53 . . . . -179.5(4) ?
    C51 C52 N11 C50 . . . . -0.2(5) ?
    C51 C52 N11 C53 . . . . 179.5(4) ?
    C54 C53 N11 C50 . . . . 7.8(7) ?
    C54 C53 N11 C52 . . . . -171.7(5) ?
    N13 C55 N12 C56 . . . . -0.5(5) ?
    N13 C55 N12 Mn6 . . . . 173.6(3) ?
    C57 C56 N12 C55 . . . . 0.0(5) ?
    C57 C56 N12 Mn6 . . . . -174.0(3) ?
    O6 Mn6 N12 C55 . . . . -167.2(3) ?
    O7 Mn6 N12 C55 . . . . 11.9(3) ?
    N2 Mn6 N12 C55 . . . . -88.1(5) ?
    O8 Mn6 N12 C55 . . . . 90.0(3) ?
    O6 Mn6 N12 C56 . . . . 5.7(3) ?
    O7 Mn6 N12 C56 . . . . -175.2(3) ?
    N2 Mn6 N12 C56 . . . . 84.8(5) ?
    O8 Mn6 N12 C56 . . . . -97.1(3) ?
    N12 C55 N13 C57 . . . . 0.7(5) ?
    N12 C55 N13 C58 . . . . -172.8(4) ?
    C56 C57 N13 C55 . . . . -0.7(5) ?
    C56 C57 N13 C58 . . . . 172.9(4) ?
    C59 C58 N13 C55 . . . . 86.8(6) ?
    C59 C58 N13 C57 . . . . -85.5(6) ?
    O20 C60 N14 C61 . . . . 0.6(7) ?
    O20 C60 N14 C62 . . . . 178.9(4) ?
    O22 C66 N16 C67 . . . . -4.0(11) ?
    O22 C66 N16 C68 . . . . 179.6(7) ?
    C1 N1 O1 Mn3 . . . . 6.3(3) ?
    Mn2 N1 O1 Mn3 . . . . -175.27(12) ?
    C1 N1 O1 Mn1 . . . . -178.9(2) ?
    Mn2 N1 O1 Mn1 . . . . -0.5(3) ?
    O2 Mn3 O1 N1 . . . . -5.57(19) ?
    N5 Mn3 O1 N1 . . . . 176.7(2) ?
    O21 Mn3 O1 N1 . . . . 83.8(2) ?
    O20 Mn3 O1 N1 . . . . -94.0(2) ?
    O2 Mn3 O1 Mn1 . . . . 179.45(15) ?
    N5 Mn3 O1 Mn1 . . . . 1.69(15) ?
    O21 Mn3 O1 Mn1 . . . . -91.16(14) ?
    O20 Mn3 O1 Mn1 . . . . 91.03(14) ?
    O18 Mn1 O1 N1 . . . . -104.5(2) ?
    O7 Mn1 O1 N1 . . . . -46.0(3) ?
    O13 Mn1 O1 N1 . . . . 169.2(2) ?
    O17 Mn1 O1 N1 . . . . 58.3(2) ?
    O4 Mn1 O1 N1 . . . . -16.5(2) ?
    O10 Mn1 O1 N1 . . . . 124.5(2) ?
    O18 Mn1 O1 Mn3 . . . . 69.81(15) ?
    O7 Mn1 O1 Mn3 . . . . 128.34(16) ?
    O13 Mn1 O1 Mn3 . . . . -16.45(13) ?
    O17 Mn1 O1 Mn3 . . . . -127.38(14) ?
    O4 Mn1 O1 Mn3 . . . . 157.78(15) ?
    O10 Mn1 O1 Mn3 . . . . -61.2(2) ?
    N1 C1 O2 Mn3 . . . . -1.7(4) ?
    C2 C1 O2 Mn3 . . . . 177.8(2) ?
    O15 Mn3 O2 C1 . . . . -175.9(2) ?
    O1 Mn3 O2 C1 . . . . 4.1(2) ?
    O21 Mn3 O2 C1 . . . . -87.9(2) ?
    O20 Mn3 O2 C1 . . . . 93.4(2) ?
    C6 C7 O3 Mn2 . . . . -156.9(3) ?
    C2 C7 O3 Mn2 . . . . 24.7(5) ?
    N1 Mn2 O3 C7 . . . . -27.0(3) ?
    N6 Mn2 O3 C7 . . . . 162.5(3) ?
    O5 Mn2 O3 C7 . . . . 71.3(3) ?
    O16 Mn2 O3 C7 . . . . -115.0(3) ?
    C8 N2 O4 Mn2 . . . . -9.1(4) ?
    Mn6 N2 O4 Mn2 . . . . 174.45(13) ?
    C8 N2 O4 Mn1 . . . . 134.8(3) ?
    Mn6 N2 O4 Mn1 . . . . -41.7(2) ?
    N1 Mn2 O4 N2 . . . . 107.9(2) ?
    N6 Mn2 O4 N2 . . . . -81.5(2) ?
    O5 Mn2 O4 N2 . . . . 9.5(2) ?
    O16 Mn2 O4 N2 . . . . -164.0(2) ?
    N1 Mn2 O4 Mn1 . . . . -33.59(14) ?
    N6 Mn2 O4 Mn1 . . . . 137.00(14) ?
    O5 Mn2 O4 Mn1 . . . . -131.95(14) ?
    O16 Mn2 O4 Mn1 . . . . 54.47(13) ?
    O18 Mn1 O4 N2 . . . . -18.3(2) ?
    O7 Mn1 O4 N2 . . . . 52.54(19) ?
    O13 Mn1 O4 N2 . . . . -98.9(3) ?
    O1 Mn1 O4 N2 . . . . -111.8(2) ?
    O17 Mn1 O4 N2 . . . . 142.5(2) ?
    O10 Mn1 O4 N2 . . . . 103.1(2) ?
    O18 Mn1 O4 Mn2 . . . . 124.15(14) ?
    O7 Mn1 O4 Mn2 . . . . -165.00(15) ?
    O13 Mn1 O4 Mn2 . . . . 43.5(3) ?
    O1 Mn1 O4 Mn2 . . . . 30.66(13) ?
    O17 Mn1 O4 Mn2 . . . . -75.09(13) ?
    O10 Mn1 O4 Mn2 . . . . -114.44(14) ?
    N2 C8 O5 Mn2 . . . . 7.1(4) ?
    C9 C8 O5 Mn2 . . . . -172.3(3) ?
    O3 Mn2 O5 C8 . . . . 171.5(2) ?
    O4 Mn2 O5 C8 . . . . -9.0(2) ?
    N1 Mn2 O5 C8 . . . . -98.3(2) ?
    N6 Mn2 O5 C8 . . . . 82.3(2) ?
    O16 Mn2 O5 C8 . . . . 12.7(5) ?
    C13 C14 O6 Mn6 . . . . -177.0(3) ?
    C9 C14 O6 Mn6 . . . . 3.7(7) ?
    N2 Mn6 O6 C14 . . . . -4.8(4) ?
    N12 Mn6 O6 C14 . . . . 157.3(4) ?
    O8 Mn6 O6 C14 . . . . -102.0(4) ?
    C15 N3 O7 Mn6 . . . . 1.3(3) ?
    Mn5 N3 O7 Mn6 . . . . 174.71(12) ?
    C15 N3 O7 Mn1 . . . . -131.1(2) ?
    Mn5 N3 O7 Mn1 . . . . 42.3(2) ?
    N2 Mn6 O7 N3 . . . . -97.6(2) ?
    N12 Mn6 O7 N3 . . . . 100.4(2) ?
    O8 Mn6 O7 N3 . . . . -1.1(2) ?
    N2 Mn6 O7 Mn1 . . . . 36.35(14) ?
    N12 Mn6 O7 Mn1 . . . . -125.61(13) ?
    O8 Mn6 O7 Mn1 . . . . 132.89(13) ?
    O18 Mn1 O7 N3 . . . . -178.4(2) ?
    O13 Mn1 O7 N3 . . . . -107.6(2) ?
    O1 Mn1 O7 N3 . . . . 117.4(2) ?
    O17 Mn1 O7 N3 . . . . 8.9(2) ?
    O4 Mn1 O7 N3 . . . . 87.8(2) ?
    O10 Mn1 O7 N3 . . . . -55.9(2) ?
    O18 Mn1 O7 Mn6 . . . . 46.38(12) ?
    O13 Mn1 O7 Mn6 . . . . 117.25(12) ?
    O1 Mn1 O7 Mn6 . . . . -17.7(2) ?
    O17 Mn1 O7 Mn6 . . . . -126.28(13) ?
    O4 Mn1 O7 Mn6 . . . . -47.40(12) ?
    O10 Mn1 O7 Mn6 . . . . 168.91(14) ?
    N3 C15 O8 Mn6 . . . . -0.2(4) ?
    C16 C15 O8 Mn6 . . . . 177.8(3) ?
    O6 Mn6 O8 C15 . . . . -175.8(2) ?
    O7 Mn6 O8 C15 . . . . 0.7(2) ?
    N2 Mn6 O8 C15 . . . . 93.6(2) ?
    N12 Mn6 O8 C15 . . . . -85.8(2) ?
    C20 C21 O9 Mn5 . . . . -171.4(3) ?
    C16 C21 O9 Mn5 . . . . 9.6(6) ?
    N3 Mn5 O9 C21 . . . . -5.1(3) ?
    N8 Mn5 O9 C21 . . . . -175.9(3) ?
    O11 Mn5 O9 C21 . . . . 89.2(3) ?
    O17 Mn5 O9 C21 . . . . -85.6(3) ?
    C22 N4 O10 Mn5 . . . . 2.3(3) ?
    Mn4 N4 O10 Mn5 . . . . -177.45(12) ?
    C22 N4 O10 Mn1 . . . . 131.5(2) ?
    Mn4 N4 O10 Mn1 . . . . -48.2(2) ?
    N3 Mn5 O10 N4 . . . . 92.5(2) ?
    N8 Mn5 O10 N4 . . . . -96.8(2) ?
    O11 Mn5 O10 N4 . . . . -1.4(2) ?
    O17 Mn5 O10 N4 . . . . 172.2(2) ?
    N3 Mn5 O10 Mn1 . . . . -40.10(12) ?
    N8 Mn5 O10 Mn1 . . . . 130.54(12) ?
    O11 Mn5 O10 Mn1 . . . . -134.07(12) ?
    O17 Mn5 O10 Mn1 . . . . 39.53(9) ?
    O18 Mn1 O10 N4 . . . . -21.9(2) ?
    O7 Mn1 O10 N4 . . . . -82.4(2) ?
    O13 Mn1 O10 N4 . . . . 56.59(19) ?
    O1 Mn1 O10 N4 . . . . 102.9(2) ?
    O17 Mn1 O10 N4 . . . . -176.7(2) ?
    O4 Mn1 O10 N4 . . . . -133.45(19) ?
    O18 Mn1 O10 Mn5 . . . . 111.30(12) ?
    O7 Mn1 O10 Mn5 . . . . 50.83(11) ?
    O13 Mn1 O10 Mn5 . . . . -170.19(13) ?
    O1 Mn1 O10 Mn5 . . . . -123.89(13) ?
    O17 Mn1 O10 Mn5 . . . . -43.50(11) ?
    O4 Mn1 O10 Mn5 . . . . -0.23(17) ?
    N4 C22 O11 Mn5 . . . . 0.7(4) ?
    C23 C22 O11 Mn5 . . . . -179.5(3) ?
    O9 Mn5 O11 C22 . . . . 178.6(2) ?
    O10 Mn5 O11 C22 . . . . 0.4(2) ?
    N3 Mn5 O11 C22 . . . . -92.0(2) ?
    N8 Mn5 O11 C22 . . . . 90.0(2) ?
    O17 Mn5 O11 C22 . . . . -9.9(3) ?
    C27 C28 O12 Mn4 . . . . -172.5(3) ?
    C23 C28 O12 Mn4 . . . . 9.2(6) ?
    O14 Mn4 O12 C28 . . . . 165.5(3) ?
    N4 Mn4 O12 C28 . . . . -11.7(3) ?
    O19 Mn4 O12 C28 . . . . 80.6(3) ?
    N10 Mn4 O12 C28 . . . . -102.2(3) ?
    C29 N5 O13 Mn4 . . . . 10.3(3) ?
    Mn3 N5 O13 Mn4 . . . . -175.95(13) ?
    C29 N5 O13 Mn1 . . . . 141.0(2) ?
    Mn3 N5 O13 Mn1 . . . . -45.3(3) ?
    O14 Mn4 O13 N5 . . . . -10.41(19) ?
    N4 Mn4 O13 N5 . . . . 166.7(2) ?
    O19 Mn4 O13 N5 . . . . 74.57(19) ?
    N10 Mn4 O13 N5 . . . . -102.8(2) ?
    O14 Mn4 O13 Mn1 . . . . -143.30(13) ?
    N4 Mn4 O13 Mn1 . . . . 33.85(13) ?
    O19 Mn4 O13 Mn1 . . . . -58.32(12) ?
    N10 Mn4 O13 Mn1 . . . . 124.28(13) ?
    O18 Mn1 O13 N5 . . . . -59.8(2) ?
    O7 Mn1 O13 N5 . . . . -123.33(19) ?
    O1 Mn1 O13 N5 . . . . 34.06(19) ?
    O17 Mn1 O13 N5 . . . . 132.40(19) ?
    O4 Mn1 O13 N5 . . . . 21.3(3) ?
    O10 Mn1 O13 N5 . . . . -175.6(2) ?
    O18 Mn1 O13 Mn4 . . . . 69.93(12) ?
    O7 Mn1 O13 Mn4 . . . . 6.37(17) ?
    O1 Mn1 O13 Mn4 . . . . 163.76(13) ?
    O17 Mn1 O13 Mn4 . . . . -97.90(12) ?
    O4 Mn1 O13 Mn4 . . . . 150.97(16) ?
    O10 Mn1 O13 Mn4 . . . . -45.91(11) ?
    N5 C29 O14 Mn4 . . . . -5.9(4) ?
    C30 C29 O14 Mn4 . . . . 171.9(3) ?
    O12 Mn4 O14 C29 . . . . -171.6(2) ?
    O13 Mn4 O14 C29 . . . . 9.0(2) ?
    O19 Mn4 O14 C29 . . . . -79.2(2) ?
    N10 Mn4 O14 C29 . . . . 97.3(2) ?
    C34 C35 O15 Mn3 . . . . -145.4(3) ?
    C30 C35 O15 Mn3 . . . . 37.3(5) ?
    O2 Mn3 O15 C35 . . . . 142.7(3) ?
    N5 Mn3 O15 C35 . . . . -39.5(3) ?
    O21 Mn3 O15 C35 . . . . 53.3(3) ?
    O20 Mn3 O15 C35 . . . . -128.9(3) ?
    O17 C36 O16 Mn2 . . . . -69.2(4) ?
    C37 C36 O16 Mn2 . . . . 109.6(4) ?
    O3 Mn2 O16 C36 . . . . -159.1(3) ?
    O4 Mn2 O16 C36 . . . . 21.2(3) ?
    N1 Mn2 O16 C36 . . . . 112.3(3) ?
    N6 Mn2 O16 C36 . . . . -71.0(3) ?
    O5 Mn2 O16 C36 . . . . -0.2(5) ?
    O16 C36 O17 Mn1 . . . . 28.4(5) ?
    C37 C36 O17 Mn1 . . . . -150.5(3) ?
    O16 C36 O17 Mn5 . . . . 168.0(2) ?
    C37 C36 O17 Mn5 . . . . -10.9(5) ?
    O18 Mn1 O17 C36 . . . . 91.3(4) ?
    O7 Mn1 O17 C36 . . . . 109.4(3) ?
    O13 Mn1 O17 C36 . . . . -121.3(3) ?
    O1 Mn1 O17 C36 . . . . -39.6(3) ?
    O4 Mn1 O17 C36 . . . . 33.9(3) ?
    O10 Mn1 O17 C36 . . . . -177.1(3) ?
    O18 Mn1 O17 Mn5 . . . . -60.1(3) ?
    O7 Mn1 O17 Mn5 . . . . -42.05(9) ?
    O13 Mn1 O17 Mn5 . . . . 87.31(10) ?
    O1 Mn1 O17 Mn5 . . . . 168.97(8) ?
    O4 Mn1 O17 Mn5 . . . . -117.57(9) ?
    O10 Mn1 O17 Mn5 . . . . 31.44(8) ?
    O9 Mn5 O17 C36 . . . . -3.4(3) ?
    O10 Mn5 O17 C36 . . . . 174.4(3) ?
    N3 Mn5 O17 C36 . . . . -88.5(3) ?
    N8 Mn5 O17 C36 . . . . 84.1(3) ?
    O11 Mn5 O17 C36 . . . . -174.7(3) ?
    O9 Mn5 O17 Mn1 . . . . 144.91(10) ?
    O10 Mn5 O17 Mn1 . . . . -37.27(9) ?
    N3 Mn5 O17 Mn1 . . . . 59.80(11) ?
    N8 Mn5 O17 Mn1 . . . . -127.52(11) ?
    O11 Mn5 O17 Mn1 . . . . -26.3(2) ?
    O19 C38 O18 Mn1 . . . . -4.8(5) ?
    C39 C38 O18 Mn1 . . . . 177.2(3) ?
    O7 Mn1 O18 C38 . . . . 94.9(3) ?
    O13 Mn1 O18 C38 . . . . -36.2(3) ?
    O1 Mn1 O18 C38 . . . . -113.7(3) ?
    O17 Mn1 O18 C38 . . . . 114.0(3) ?
    O4 Mn1 O18 C38 . . . . 169.7(3) ?
    O10 Mn1 O18 C38 . . . . 33.0(3) ?
    O18 C38 O19 Mn4 . . . . 24.7(6) ?
    C39 C38 O19 Mn4 . . . . -157.2(3) ?
    O12 Mn4 O19 C38 . . . . -171.1(4) ?
    O13 Mn4 O19 C38 . . . . 11.4(4) ?
    O14 Mn4 O19 C38 . . . . 93.8(4) ?
    N4 Mn4 O19 C38 . . . . -81.7(4) ?
    N14 C60 O20 Mn3 . . . . -177.5(3) ?
    O15 Mn3 O20 C60 . . . . 170.4(3) ?
    O1 Mn3 O20 C60 . . . . -10.2(3) ?
    O2 Mn3 O20 C60 . . . . -92.2(3) ?
    N5 Mn3 O20 C60 . . . . 80.3(3) ?
    O15 Mn3 O21 C63 . . . . -178.8(4) ?
    O1 Mn3 O21 C63 . . . . 1.9(4) ?
    O2 Mn3 O21 C63 . . . . 83.8(4) ?
    N5 Mn3 O21 C63 . . . . -88.7(4) ?
    Mn3 O21 C63 N15 . . . . 178.0(3) ?
    O21 C63 N15 C64 . . . . 0.4(6) ?
    O21 C63 N15 C65 . . . . 176.6(4) ?
    C72 O26 C70 C71 . . . . -171.7(17) ?
    C70 O26 C72 C73 . . . . -74(2) ?
    C72B O26B C70B C71B . . . . 169(2) ?
    C70B O26B C72B C73B . . . . 177(2) ?
loop_
    _geom_hbond_atom_site_label_D
    _geom_hbond_atom_site_label_H
    _geom_hbond_atom_site_label_A
    _geom_hbond_site_symmetry_A
    _geom_hbond_distance_DH
    _geom_hbond_distance_HA
    _geom_hbond_distance_DA
    _geom_hbond_angle_DHA
    O24 H24A O22 . 0.84 2.09 2.876(7) 155.7
    O24B H24B O19 . 0.84 2.15 2.98(2) 169.7
    O25 H25A O24B . 0.84(2) 2.35(2) 3.05(4) 140(6)
    O25 H25B O22 . 0.835(18) 1.991(18) 2.776(17) 156(4)
data_global
_journal_date_recd_electronic     2011-05-24
_journal_date_accepted     2011-06-30
_journal_name_full     'Acta Crystallographica, Section E'
_journal_year     2011
_journal_volume     67
_journal_issue      8
_journal_page_first     m1041
_journal_page_last     m1042
_journal_paper_category     QM
_journal_coeditor_code     JJ2091
_publ_contact_author_name     'Curtis Zaleski'
_publ_contact_author_address
;
1871 Old Main Dr.
Shippensburg University
Shippensburg, PA 17257
;
_publ_contact_author_email     cmzaleski@ship.edu
_publ_contact_author_fax     '717-477-4048'
_publ_contact_author_phone     '717-477-1522'
_publ_section_title
;\
Di-\m-acetato-bis(dimethylformamide)pentakis(\m-\
<i>N</i>,2-dioxidobenzene-1-carboximidato)tetrakis(1-\
ethylimidazole)pentamanganese(III)manganese(II)--\
diethyl ether--dimethylforamide--methanol--water (1/1/1/1/0.12)
;
loop_
    _publ_author_name
    _publ_author_footnote
    _publ_author_address
    'Tigyer, Benjamin R.' .
;
Department of Chemistry
Shippensburg University
1871 Old Main Dr.
Shippensburg, PA 17257, USA
;
    'Zeller, Matthias' .
;
Department of Chemistry
Youngstown State University
1 University Plaza
Youngstown, OH 44555,
USA
;
    'Zaleski, Curtis M.' .
;
Department of Chemistry
Shippensburg University
1871 Old Main Dr.
Shippensburg, PA 17257, USA
;
_iucr_refine_instructions_details
;
TITL 10mz547_0m in P-1
CELL 0.71073  12.6043   17.1875   20.9900  103.5637   97.3218  107.6575
ZERR    2.00   0.0023    0.0031    0.0038    0.0026    0.0026    0.0026
LATT 1
SFAC C  H  N  O  Mn
UNIT 146 187 32 48 12
OMIT 0 -1 1
OMIT 0 1 0
OMIT 0 0 1
L.S. 8
ACTA
BOND $H
FMAP 2
PLAN 20
HTAB O25 O22
HTAB O25 O24B
HTAB O24B O19
HTAB O24 O22
EADP C73 C73b
EADP C72 C72B
EADP C71 C71B
EADP C70 C70B
EADP O26 O26b
CONF
HTAB
bump
RTAB AAA MN6 O18
MPLA O10 O13 O7 O18 O17 O1 Mn1
MPLA O10 Mn1 O13
MPLA O10 O13 O7 O18 O17 O1 Mn1
MPLA O7 Mn1 O18
MPLA O10 O13 O7 O18 O17 O1 Mn1
MPLA O17 Mn1 O1
SHEL 99 0.77
DFIX 2.8 O25 O22
DFIX 1.35 H25a H25b
DFIX 0.84 H25a O25 H25b O25
DFIX 2.15 H24B O19
DFIX 2.0 H25B O22
DFIX 2.35 H25a O24B
SADI O26 C71 O26b C71b O26 C73 O26b C73b
SADI C70 C71 C70b C71b C72 C73 C72b C73b
SADI O26 C70 O26b C70b O26 C72 O26b C72b
SADI O24 C69 O24B C69b
SIZE 0.13 0.29 0.35
ISOR 0.01 C48 C49
ISOR 0.05 O25
BIND H25A O25
WGHT  0.058100  8.596300
FVAR  0.238070  0.678310  0.124190  0.567630  0.906270
TEMP -173.5
C1     1   0.735003  0.908417  0.318680 11.000000  0.018190  0.014940 =
           0.015200 -0.000420 -0.001400  0.006420
C2     1   0.721388  0.988798  0.314737 11.000000  0.020400  0.016600 =
           0.013860 -0.001970 -0.002950  0.008660
C3     1   0.629229  1.007859  0.336820 11.000000  0.024680  0.023700 =
           0.022280  0.003000  0.003620  0.015350
AFIX 43
H3     2   0.578358  0.968424  0.353682 11.000000 -1.200000
AFIX 0
C4     1   0.610462  1.082445  0.334704 11.000000  0.030890  0.027640 =
           0.029140  0.001410  0.004880  0.020000
AFIX 43
H4     2   0.547060  1.093884  0.349424 11.000000 -1.200000
AFIX 0
C5     1   0.685525  1.140327  0.310781 11.000000  0.047420  0.022940 =
           0.037830  0.004580  0.008230  0.023640
AFIX 43
H5     2   0.673430  1.191830  0.309178 11.000000 -1.200000
AFIX 0
C6     1   0.777657  1.123903  0.289267 11.000000  0.038530  0.018840 =
           0.036070  0.008030  0.010250  0.014250
AFIX 43
H6     2   0.828914  1.164807  0.273780 11.000000 -1.200000
AFIX 0
C7     1   0.796960  1.047554  0.289884 11.000000  0.022670  0.017010 =
           0.018480 -0.003830 -0.001960  0.008930
C8     1   0.808263  0.821698  0.104252 11.000000  0.011430  0.014980 =
           0.023360  0.006050  0.003240  0.004950
C9     1   0.747203  0.783590  0.033818 11.000000  0.015560  0.021460 =
           0.016660  0.004100  0.001060  0.006710
C10    1   0.673608  0.821042  0.007798 11.000000  0.021370  0.025900 =
           0.026530  0.009120  0.004400  0.010980
AFIX 43
H10    2   0.665863  0.870162  0.035969 11.000000 -1.200000
AFIX 0
C11    1   0.612395  0.788432 -0.057466 11.000000  0.027650  0.038910 =
           0.028730  0.009680 -0.004610  0.015860
AFIX 43
H11    2   0.562408  0.814449 -0.073816 11.000000 -1.200000
AFIX 0
C12    1   0.624244  0.716830 -0.099510 11.000000  0.040300  0.044500 =
           0.027380  0.001680 -0.013420  0.016020
AFIX 43
H12    2   0.583235  0.694501 -0.144832 11.000000 -1.200000
AFIX 0
C13    1   0.695327  0.678779 -0.075173 11.000000  0.043010  0.038580 =
           0.025090 -0.005030 -0.010410  0.021290
AFIX 43
H13    2   0.702694  0.629928 -0.103971 11.000000 -1.200000
AFIX 0
C14    1   0.757187  0.710758 -0.008597 11.000000  0.022990  0.026360 =
           0.022010  0.002070 -0.004180  0.010580
C15    1   1.153862  0.756938  0.132918 11.000000  0.014390  0.017900 =
           0.015550 -0.000240  0.002110  0.007140
C16    1   1.276683  0.796488  0.136063 11.000000  0.015660  0.017950 =
           0.018690  0.001160  0.001330  0.005050
C17    1   1.310992  0.816293  0.078898 11.000000  0.022280  0.027050 =
           0.017490  0.002180  0.002980  0.007840
AFIX 43
H17    2   1.254809  0.806696  0.040397 11.000000 -1.200000
AFIX 0
C18    1   1.424644  0.849367  0.077758 11.000000  0.026940  0.036260 =
           0.022810  0.007060  0.010560  0.005690
AFIX 43
H18    2   1.446481  0.861887  0.038595 11.000000 -1.200000
AFIX 0
C19    1   1.507281  0.864352  0.134169 11.000000  0.016260  0.039540 =
           0.027900  0.004230  0.006840  0.006220
AFIX 43
H19    2   1.585762  0.887095  0.133556 11.000000 -1.200000
AFIX 0
C20    1   1.475478  0.846253  0.190969 11.000000  0.014880  0.030420 =
           0.022130  0.002040  0.001070  0.004660
AFIX 43
H20    2   1.532665  0.857138  0.229330 11.000000 -1.200000
AFIX 0
C21    1   1.360332  0.812077  0.193264 11.000000  0.015690  0.020660 =
           0.016360  0.002170  0.002950  0.005170
C22    1   1.104497  0.568079  0.267885 11.000000  0.018430  0.019170 =
           0.015070  0.000620 -0.000870  0.009440
C23    1   1.076445  0.475754  0.258779 11.000000  0.023120  0.018810 =
           0.022370  0.001540  0.002380  0.013540
C24    1   1.148967  0.436845  0.229509 11.000000  0.029020  0.027540 =
           0.029560  0.002070  0.006970  0.016590
AFIX 43
H24    2   1.211500  0.470053  0.215314 11.000000 -1.200000
AFIX 0
C25    1   1.131061  0.351593  0.221045 11.000000  0.039060  0.028370 =
           0.054550  0.005710  0.016020  0.023510
AFIX 43
H25    2   1.179971  0.325947  0.200573 11.000000 -1.200000
AFIX 0
C26    1   1.041025  0.303819  0.242713 11.000000  0.050750  0.022240 =
           0.072510  0.010100  0.025070  0.023340
AFIX 43
H26    2   1.028618  0.245111  0.237464 11.000000 -1.200000
AFIX 0
C27    1   0.968666  0.340589  0.272000 11.000000  0.044730  0.021780 =
           0.059210  0.014520  0.022280  0.017710
AFIX 43
H27    2   0.907763  0.306860  0.287034 11.000000 -1.200000
AFIX 0
C28    1   0.983928  0.426630  0.279771 11.000000  0.023970  0.018610 =
           0.028780  0.004140  0.004730  0.013450
C29    1   0.696181  0.583904  0.344849 11.000000  0.015240  0.017360 =
           0.018990  0.003610  0.004060  0.007520
C30    1   0.577523  0.564398  0.352682 11.000000  0.012310  0.020560 =
           0.023420  0.005400  0.002480  0.004610
C31    1   0.509501  0.478803  0.338388 11.000000  0.021310  0.022620 =
           0.038080  0.006560  0.004760  0.006860
AFIX 43
H31    2   0.541098  0.435661  0.324261 11.000000 -1.200000
AFIX 0
C32    1   0.397671  0.455880  0.344393 11.000000  0.022210  0.027510 =
           0.053280  0.012050  0.008090  0.000780
AFIX 43
H32    2   0.351824  0.397394  0.333409 11.000000 -1.200000
AFIX 0
C33    1   0.352125  0.519289  0.366767 11.000000  0.014380  0.037290 =
           0.038650  0.009470  0.005860  0.005130
AFIX 43
H33    2   0.275124  0.503999  0.371460 11.000000 -1.200000
AFIX 0
C34    1   0.418300  0.603701  0.382012 11.000000  0.015340  0.031410 =
           0.030310  0.007920  0.004080  0.008980
AFIX 43
H34    2   0.386342  0.646115  0.397814 11.000000 -1.200000
AFIX 0
C35    1   0.531148  0.628889  0.374937 11.000000  0.020830  0.021760 =
           0.018370  0.004220  0.004020  0.008330
C36    1   1.130929  0.919263  0.310766 11.000000  0.019910  0.017030 =
           0.015300  0.001980 -0.001630  0.004950
C37    1   1.251105  0.968461  0.308563 11.000000  0.025220  0.022690 =
           0.061090  0.011550  0.006400  0.004720
AFIX 137
H37A   2   1.304678  0.950540  0.334593 11.000000 -1.500000
H37B   2   1.266878  1.029603  0.327750 11.000000 -1.500000
H37C   2   1.259916  0.957235  0.261915 11.000000 -1.500000
AFIX 0
C38    1   0.752711  0.560338  0.176712 11.000000  0.016850  0.022800 =
           0.020650  0.001600  0.005270  0.008170
C39    1   0.652700  0.505767  0.119046 11.000000  0.027330  0.028920 =
           0.041100 -0.001620 -0.008680  0.002520
AFIX 137
H39A   2   0.661369  0.450758  0.100225 11.000000 -1.500000
H39B   2   0.650319  0.534894  0.084238 11.000000 -1.500000
H39C   2   0.581717  0.496349  0.135372 11.000000 -1.500000
AFIX 0
C40    1   1.097133  0.966380  0.153019 11.000000  0.028570  0.020680 =
           0.021980  0.004670  0.006480  0.008320
AFIX 43
H40    2   1.077323  0.907368  0.130909 11.000000 -1.200000
AFIX 0
C41    1   1.097418  1.085996  0.215538 11.000000  0.034490  0.018180 =
           0.035510  0.003360  0.007410  0.008330
AFIX 43
H41    2   1.076500  1.126437  0.245782 11.000000 -1.200000
AFIX 0
C42    1   1.187638  1.104135  0.186806 11.000000  0.036030  0.020110 =
           0.044730  0.006840  0.011370  0.004670
AFIX 43
H42    2   1.241568  1.159106  0.192916 11.000000 -1.200000
AFIX 0
C43    1   1.272049  1.018017  0.106898 11.000000  0.045380  0.035280 =
           0.043900  0.011370  0.026220  0.010350
AFIX 23
H43A   2   1.274913  1.052906  0.075306 11.000000 -1.200000
H43B   2   1.248569  0.957541  0.080188 11.000000 -1.200000
AFIX 0
C44    1   1.388747  1.044376  0.150486 11.000000  0.035770  0.043890 =
           0.072990  0.010470  0.021360  0.011200
AFIX 137
H44A   2   1.413424  1.104825  0.175704 11.000000 -1.500000
H44B   2   1.442711  1.035462  0.122264 11.000000 -1.500000
H44C   2   1.386109  1.010010  0.181878 11.000000 -1.500000
AFIX 0
C45    1   1.407962  0.810851  0.389907 11.000000  0.018850  0.020510 =
           0.020230 -0.000290 -0.000460  0.008910
AFIX 43
H45    2   1.459868  0.822631  0.361427 11.000000 -1.200000
AFIX 0
C46    1   1.252871  0.770710  0.425945 11.000000  0.026300  0.032590 =
           0.017510  0.001800  0.006330  0.007670
AFIX 43
H46    2   1.174380  0.748391  0.426671 11.000000 -1.200000
AFIX 0
C47    1   1.340236  0.799822  0.479677 11.000000  0.034810  0.041750 =
           0.016620 -0.001270  0.002610  0.013930
AFIX 43
H47    2   1.334740  0.802518  0.524810 11.000000 -1.200000
AFIX 0
C48    1   1.555149  0.861929  0.497694 11.000000  0.030660  0.074860 =
           0.032640 -0.017760 -0.012800  0.023510
AFIX 23
H48A   2   1.557607  0.841463  0.538003 11.000000 -1.200000
H48B   2   1.607009  0.842447  0.471483 11.000000 -1.200000
AFIX 0
C49    1   1.594534  0.954543  0.518379 11.000000  0.081310  0.115670 =
           0.074770  0.024380  0.000630 -0.027750
AFIX 137
H49A   2   1.608707  0.975396  0.479538 11.000000 -1.500000
H49B   2   1.665235  0.976847  0.552735 11.000000 -1.500000
H49C   2   1.536230  0.973864  0.536820 11.000000 -1.500000
AFIX 0
C50    1   1.059130  0.577183  0.453804 11.000000  0.023010  0.025670 =
           0.024690  0.008320  0.006350  0.008080
AFIX 43
H50    2   1.077155  0.530782  0.429101 11.000000 -1.200000
AFIX 0
C51    1   0.983276  0.672612  0.480354 11.000000  0.037080  0.032870 =
           0.027350  0.006050  0.008890  0.017370
AFIX 43
H51    2   0.936815  0.706594  0.477524 11.000000 -1.200000
AFIX 0
C52    1   1.059731  0.682262  0.535740 11.000000  0.048160  0.034030 =
           0.024030  0.002050  0.005750  0.015890
AFIX 43
H52    2   1.076380  0.723320  0.578155 11.000000 -1.200000
AFIX 0
C53    1   1.197323  0.608020  0.563118 11.000000  0.030840  0.053710 =
           0.030670  0.017850 -0.000590  0.013810
AFIX 23
H53A   2   1.164895  0.588005  0.599341 11.000000 -1.200000
H53B   2   1.259977  0.663280  0.584161 11.000000 -1.200000
AFIX 0
C54    1   1.243552  0.545933  0.527506 11.000000  0.042830  0.070730 =
           0.044000  0.026260  0.009730  0.028270
AFIX 137
H54A   2   1.182285  0.490602  0.507799 11.000000 -1.500000
H54B   2   1.302867  0.539995  0.559084 11.000000 -1.500000
H54C   2   1.276394  0.565716  0.491840 11.000000 -1.500000
AFIX 0
C55    1   0.930223  0.513959  0.093914 11.000000  0.025540  0.021120 =
           0.017550 -0.005110 -0.001820  0.008700
AFIX 43
H55    2   0.967751  0.535335  0.139906 11.000000 -1.200000
AFIX 0
C56    1   0.849978  0.505747 -0.005884 11.000000  0.023070  0.027160 =
           0.019910 -0.006800 -0.003620  0.012160
AFIX 43
H56    2   0.820063  0.520961 -0.043135 11.000000 -1.200000
AFIX 0
C57    1   0.849610  0.427183 -0.006214 11.000000  0.032120  0.026270 =
           0.018270 -0.008170 -0.004860  0.013470
AFIX 43
H57    2   0.820070  0.377317 -0.043467 11.000000 -1.200000
AFIX 0
C58    1   0.906724  0.360279  0.082261 11.000000  0.073910  0.027400 =
           0.033050 -0.001870 -0.008130  0.028130
AFIX 23
H58A   2   0.974250  0.380450  0.119509 11.000000 -1.200000
H58B   2   0.916461  0.316352  0.045793 11.000000 -1.200000
AFIX 0
C59    1   0.801446  0.321231  0.106518 11.000000  0.112190  0.030580 =
           0.043780  0.012530  0.022700  0.021890
AFIX 137
H59A   2   0.793319  0.363982  0.143848 11.000000 -1.500000
H59B   2   0.808001  0.272827  0.121725 11.000000 -1.500000
H59C   2   0.734428  0.301446  0.069785 11.000000 -1.500000
AFIX 0
C60    1   0.935036  0.861712  0.446567 11.000000  0.026690  0.024590 =
           0.019300 -0.004500  0.001600  0.010870
AFIX 43
H60    2   0.958016  0.862088  0.405225 11.000000 -1.200000
AFIX 0
C61    1   0.985735  0.900754  0.566936 11.000000  0.048300  0.074340 =
           0.024330 -0.002010  0.000710  0.014040
AFIX 137
H61A   2   1.011076  0.959829  0.595431 11.000000 -1.500000
H61B   2   1.023615  0.868436  0.588284 11.000000 -1.500000
H61C   2   0.902991  0.874786  0.560908 11.000000 -1.500000
AFIX 0
C62    1   1.133801  0.939410  0.501135 11.000000  0.026510  0.052350 =
           0.041780 -0.014400 -0.006950  0.009280
AFIX 137
H62A   2   1.140851  0.935241  0.454597 11.000000 -1.500000
H62B   2   1.179585  0.910093  0.520266 11.000000 -1.500000
H62C   2   1.161062  0.999579  0.527417 11.000000 -1.500000
AFIX 0
C66    1   0.469116  0.311861  0.427061 11.000000  0.049610  0.091970 =
           0.050900  0.011190  0.001430  0.020220
AFIX 43
H66    2   0.515851  0.359858  0.463286 11.000000 -1.200000
AFIX 0
C67    1   0.281407  0.222058  0.363295 11.000000  0.059220  0.061410 =
           0.094250 -0.003720  0.006100  0.012650
AFIX 137
H67A   2   0.227748  0.242339  0.339817 11.000000 -1.500000
H67B   2   0.239042  0.174986  0.379167 11.000000 -1.500000
H67C   2   0.326214  0.202114  0.332517 11.000000 -1.500000
AFIX 0
C68    1   0.305924  0.339683  0.466426 11.000000  0.076310  0.086270 =
           0.047160  0.016540  0.018300  0.042680
AFIX 137
H68A   2   0.365534  0.391551  0.496044 11.000000 -1.500000
H68B   2   0.268938  0.304565  0.493441 11.000000 -1.500000
H68C   2   0.249184  0.355238  0.440673 11.000000 -1.500000
AFIX 0
Mn1    5   0.931742  0.738942  0.260386 11.000000  0.012020  0.012950 =
           0.013690  0.000760  0.001180  0.005530
Mn2    5   0.912832  0.934885  0.234781 11.000000  0.018590  0.012260 =
           0.016720  0.001400  0.002670  0.007000
Mn3    5   0.702619  0.757464  0.346337 11.000000  0.014490  0.016130 =
           0.019410  0.003500  0.005520  0.008380
Mn4    5   0.890548  0.561454  0.319226 11.000000  0.016030  0.013340 =
           0.020740  0.004350  0.005070  0.007220
Mn5    5   1.204507  0.742674  0.273816 11.000000  0.010310  0.018080 =
           0.014500  0.001570 -0.000080  0.004390
Mn6    5   0.914213  0.684600  0.091867 11.000000  0.015370  0.016520 =
           0.014440 -0.004420 -0.004280  0.007250
N1     3   0.808749  0.881692  0.289182 11.000000  0.019210  0.010840 =
           0.016450  0.002180  0.000950  0.006860
N2     3   0.878250  0.787443  0.129494 11.000000  0.016370  0.015560 =
           0.011060 -0.000680 -0.000680  0.005510
N3     3   1.122423  0.729781  0.183180 11.000000  0.008480  0.014800 =
           0.018970 -0.000720 -0.001200  0.002120
N4     3   1.033947  0.604272  0.292544 11.000000  0.014140  0.012580 =
           0.018140  0.002590  0.002370  0.004400
N5     3   0.751993  0.658888  0.338595 11.000000  0.010260  0.018290 =
           0.018050  0.003100  0.003480  0.006170
N6     3   1.040002  0.999086  0.194017 11.000000  0.021180  0.016530 =
           0.021880  0.003280  0.002280  0.005760
N7     3   1.187271  1.028597  0.147103 11.000000  0.030990  0.023020 =
           0.032340  0.007180  0.011660  0.004790
N8     3   1.296190  0.778667  0.369857 11.000000  0.016480  0.020130 =
           0.017780  0.002580  0.001280  0.007960
N9     3   1.438133  0.824681  0.456709 11.000000  0.026870  0.029010 =
           0.020750 -0.006680 -0.006400  0.015230
N10    3   0.983075  0.606090  0.428762 11.000000  0.020640  0.021760 =
           0.021390  0.005940  0.004550  0.006650
N11    3   1.108711  0.620683  0.518424 11.000000  0.023720  0.035650 =
           0.021950  0.011940  0.003060  0.007910
N12    3   0.901250  0.560497  0.057830 11.000000  0.017590  0.017700 =
           0.015700 -0.005080 -0.002920  0.006570
N13    3   0.899817  0.432793  0.057236 11.000000  0.036820  0.023190 =
           0.022290 -0.003020 -0.002130  0.016610
N14    3   1.014306  0.899600  0.502814 11.000000  0.027660  0.031610 =
           0.021770 -0.004800 -0.000920  0.010570
N16    3   0.357148  0.291177  0.420061 11.000000  0.050720  0.055850 =
           0.051990  0.009450  0.009690  0.016360
O1     4   0.815381  0.805579  0.299862 11.000000  0.016190  0.013590 =
           0.019940  0.004600  0.004020  0.008400
O2     4   0.673083  0.863500  0.351113 11.000000  0.018400  0.019390 =
           0.023210  0.004700  0.006520  0.010550
O3     4   0.887727  1.036492  0.268238 11.000000  0.023550  0.014430 =
           0.029450  0.003890  0.006450  0.008630
O4     4   0.932404  0.829445  0.197433 11.000000  0.021080  0.014190 =
           0.012280 -0.001310  0.000860  0.007300
O5     4   0.794342  0.887600  0.140205 11.000000  0.018820  0.020400 =
           0.019980  0.004230  0.002450  0.009800
O6     4   0.823971  0.669758  0.010682 11.000000  0.036320  0.029230 =
           0.021160 -0.007520 -0.011930  0.020290
O7     4   1.003968  0.691771  0.173786 11.000000  0.010460  0.017250 =
           0.015810 -0.000940 -0.000600  0.004940
O8     4   1.079955  0.747339  0.080662 11.000000  0.016920  0.023260 =
           0.012830  0.000000 -0.000460  0.006300
O9     4   1.338212  0.797757  0.250961 11.000000  0.012030  0.031450 =
           0.017650  0.005240 -0.000260  0.003220
O10    4   1.067684  0.691780  0.301468 11.000000  0.014710  0.012650 =
           0.018000  0.001240  0.002370  0.005170
O11    4   1.193540  0.611659  0.252364 11.000000  0.015860  0.020790 =
           0.025550  0.003480  0.005900  0.009130
O12    4   0.909858  0.455698  0.308339 11.000000  0.029700  0.017420 =
           0.030330  0.007680  0.011660  0.013590
O13    4   0.865163  0.669189  0.332485 11.000000  0.012080  0.016450 =
           0.017480  0.002960  0.003220  0.006680
O14    4   0.742592  0.525986  0.342144 11.000000  0.018460  0.016930 =
           0.026210  0.006650  0.007040  0.007120
O15    4   0.592489  0.711667  0.391519 11.000000  0.019450  0.023330 =
           0.026190  0.006940  0.011010  0.010110
O16    4   1.060212  0.956907  0.317168 11.000000  0.023230  0.018680 =
           0.019150  0.000400 -0.000200  0.009670
O17    4   1.105858  0.840372  0.304920 11.000000  0.015820  0.016670 =
           0.019540  0.002040  0.001020  0.006070
O18    4   0.792664  0.639035  0.181559 11.000000  0.015380  0.021040 =
           0.019040  0.000340  0.000910  0.006250
O19    4   0.790389  0.523637  0.214200 11.000000  0.028670  0.018880 =
           0.023940  0.002500  0.003480  0.008250
O20    4   0.832790  0.825853  0.444725 11.000000  0.023780  0.027190 =
           0.020590  0.000410  0.001620  0.008590
O21    4   0.572940  0.694867  0.252836 11.000000  0.021490  0.030110 =
           0.029480  0.003910  0.000380  0.010030
C63    1   0.576866  0.691855  0.193501 11.000000  0.018420  0.027180 =
           0.030890 -0.000010 -0.003240  0.011540
AFIX 43
H63    2   0.645766  0.722107  0.182960 11.000000 -1.200000
AFIX 0
C64    1   0.381679  0.601687  0.161189 11.000000  0.035740  0.081120 =
           0.033390  0.012530  0.008110  0.020250
AFIX 137
H64A   2   0.392654  0.612925  0.209986 11.000000 -1.500000
H64B   2   0.360742  0.540343  0.140008 11.000000 -1.500000
H64C   2   0.320720  0.621063  0.144859 11.000000 -1.500000
AFIX 0
C65    1   0.486292  0.645998  0.074951 11.000000  0.029380  0.069350 =
           0.029750 -0.003380  0.002040  0.010030
AFIX 137
H65A   2   0.562023  0.681051  0.072092 11.000000 -1.500000
H65B   2   0.429406  0.669190  0.058964 11.000000 -1.500000
H65C   2   0.468039  0.587325  0.047074 11.000000 -1.500000
AFIX 0
N15    3   0.485408  0.646634  0.144684 11.000000  0.018920  0.044520 =
           0.025320 -0.007890 -0.003580  0.011740
O22    4   0.517913  0.273295  0.389855 11.000000  0.063320  0.117690 =
           0.058300  0.013600  0.014590  0.043670
PART 1
O24    4   0.501037  0.266357  0.250549 21.000000  0.049210  0.044000 =
           0.034280  0.006660 -0.000270  0.015150
AFIX 147
H24A   2   0.508408  0.254086  0.286930 21.000000 -1.500000
AFIX 0
C69    1   0.612099  0.305665  0.238382 21.000000  0.041240  0.043270 =
           0.047290  0.022270  0.011860  0.023820
AFIX 137
H69A   2   0.608629  0.347372  0.214095 21.000000 -1.500000
H69B   2   0.636079  0.261810  0.211483 21.000000 -1.500000
H69C   2   0.667063  0.334526  0.281300 21.000000 -1.500000
PART 2
AFIX 0
O24B   4   0.620458  0.361110  0.216957 -21.000000  0.059040  0.108350 =
           0.162800 -0.033750  0.025590 -0.008050
AFIX 147
H24B   2   0.672250  0.402992  0.213173 -21.000000 -1.500000
AFIX 0
C69B   1   0.669290  0.310124  0.244477 -21.000000  0.060130  0.065220 =
           0.514790  0.145140  0.076870  0.025070
AFIX 33
H69D   2   0.728287  0.345918  0.284595 -21.000000 -1.500000
H69E   2   0.703522  0.281134  0.211421 -21.000000 -1.500000
H69F   2   0.610293  0.267578  0.256706 -21.000000 -1.500000
AFIX 0
O25    4   0.415309  0.255473  0.259621 31.000000  0.063210  0.058440 =
           0.084940 -0.019960  0.028100 -0.009210
H25A   2   0.445242  0.293972  0.242223 31.000000 -1.500000
H25B   2   0.462837  0.262329  0.293843 31.000000 -1.500000
PART 1
O26    4   0.152974  0.876263  0.955541 41.000000  0.047870  0.066380 =
           0.039690  0.010240  0.023460  0.020480
C70    1   0.188361  0.911493  0.903588 41.000000  0.034260  0.054070 =
           0.060870  0.016120  0.012770  0.017170
AFIX 23
H70A   2   0.147922  0.870075  0.859277 41.000000 -1.200000
H70B   2   0.169428  0.963902  0.906557 41.000000 -1.200000
AFIX 0
C71    1   0.307601  0.931038  0.910322 41.000000  0.025210  0.053690 =
           0.130770  0.033750  0.024390  0.009280
AFIX 137
H71A   2   0.347520  0.976604  0.952045 41.000000 -1.500000
H71B   2   0.331077  0.949916  0.872112 41.000000 -1.500000
H71C   2   0.326650  0.880107  0.911465 41.000000 -1.500000
AFIX 0
C72    1   0.032081  0.843106  0.948249 41.000000  0.066240  0.057600 =
           0.062740  0.039640  0.033840  0.038490
AFIX 23
H72A   2  -0.002437  0.806764  0.901532 41.000000 -1.200000
H72B   2   0.014351  0.806350  0.978182 41.000000 -1.200000
AFIX 0
C73    1  -0.018140  0.904904  0.962751 41.000000  0.063660  0.078410 =
           0.046660  0.027040  0.010150  0.039320
AFIX 137
H73A   2   0.019645  0.944206  1.007560 41.000000 -1.500000
H73B   2  -0.099133  0.877473  0.961489 41.000000 -1.500000
H73C   2  -0.010388  0.936663  0.929442 41.000000 -1.500000
PART 2
AFIX 0
O26B   4   0.169455  0.885052  0.941610 -41.000000  0.047870  0.066380 =
           0.039690  0.010240  0.023460  0.020480
C70B   1   0.234849  0.920954  0.898588 -41.000000  0.034260  0.054070 =
           0.060870  0.016120  0.012770  0.017170
AFIX 23
H70C   2   0.206182  0.882469  0.852178 -41.000000 -1.200000
H70D   2   0.226161  0.976300  0.898585 -41.000000 -1.200000
AFIX 0
C71B   1   0.349174  0.933212  0.919323 -41.000000  0.025210  0.053690 =
           0.130770  0.033750  0.024390  0.009280
AFIX 137
H71D   2   0.371803  0.956530  0.968271 -41.000000 -1.500000
H71E   2   0.395202  0.973228  0.898635 -41.000000 -1.500000
H71F   2   0.361306  0.878539  0.905714 -41.000000 -1.500000
AFIX 0
C72B   1   0.058254  0.889313  0.926811 -41.000000  0.066240  0.057600 =
           0.062740  0.039640  0.033840  0.038490
AFIX 23
H72C   2   0.063793  0.949731  0.935614 -41.000000 -1.200000
H72D   2   0.023565  0.860088  0.878685 -41.000000 -1.200000
AFIX 0
C73B   1  -0.012447  0.850395  0.966460 -41.000000  0.063660  0.078410 =
           0.046660  0.027040  0.010150  0.039320
AFIX 137
H73D   2   0.022947  0.815873  0.986620 -41.000000 -1.500000
H73E   2  -0.087222  0.813821  0.938061 -41.000000 -1.500000
H73F   2  -0.021783  0.894674  1.002019 -41.000000 -1.500000
PART 0
AFIX 0
Q1     1   0.453700  0.652800  0.234500 11.000000  0.050000      1.53
Q2     1   0.942600  0.780100  0.234100 11.000000  0.050000      1.17
Q3     1   0.531100  0.603500  0.028400 11.000000  0.050000      1.17
Q4     1   0.716800  0.800000  0.319300 11.000000  0.050000      1.10
Q5     1   0.914500  0.696900  0.285000 11.000000  0.050000      1.05
Q6     1   0.902700  0.639900  0.117300 11.000000  0.050000      1.04
Q7     1   1.218800  0.788000  0.248000 11.000000  0.050000      1.03
Q8     1   1.184600  0.695400  0.299300 11.000000  0.050000      0.99
Q9     1   0.688400  0.713600  0.369500 11.000000  0.050000      0.97
Q10    1   0.901000  0.893000  0.263700 11.000000  0.050000      0.91
Q11    1   0.931800  0.735700  0.066900 11.000000  0.050000      0.84
Q12    1   1.589600  0.816800  0.532500 11.000000  0.050000      0.82
Q13    1   0.899300  0.602200  0.292000 11.000000  0.050000      0.79
Q14    1   1.316500  0.640900  0.559200 11.000000  0.050000      0.77
Q15    1   0.867400  0.514400  0.337300 11.000000  0.050000      0.76
Q16    1   0.935800  0.985000  0.215300 11.000000  0.050000      0.74
Q17    1  -0.018000  0.925300  0.967200 11.000000  0.050000      0.60
Q18    1   0.878500  0.603300  0.133400 11.000000  0.050000      0.58
Q19    1   1.598600  0.914100  0.551000 11.000000  0.050000      0.58
Q20    1   0.977500  0.375500  0.072900 11.000000  0.050000      0.56
HKLF 4
END
;
