# Supplementary material for: Di-μ-acetato-bis­(dimethyl­formamide)­penta­kis­(μ-N,2-dioxidobenzene-1-car­boximidato)tetra­kis­(1-ethyl­imidazole)­penta­manganese(III)­manganese(II)–diethyl ether–dimethyl­foramide–methanol–water (1/1/1/1/0.12)
Source: Acta Crystallogr Sect E Struct Rep Online. 2011 Jul 9;67(Pt 8):m1041–2. doi: 10.1107/S160053681102602X (PMC3212131; doi:10.1107/S160053681102602X)
Supplement: Supplementary file 2 [file e-67-m1041-Isup2.hkl]

# 
# h,k,l, Fc-squared, Fo-squared, sigma(Fo-squared) and status flag 
# 
data_I
_shelx_title ' 10mz547_0m in P-1' 
_shelx_refln_list_code          4 
_shelx_F_calc_maximum      400.98 
_exptl_crystal_F_000      1971.00 
_reflns_d_resolution_high  0.7700 
 
loop_ 
 _symmetry_equiv_pos_as_xyz 
 'x, y, z' 
 '-x, -y, -z' 
 
_cell_length_a    12.6043 
_cell_length_b    17.1875 
_cell_length_c    20.9900 
_cell_angle_alpha 103.564 
_cell_angle_beta   97.322 
_cell_angle_gamma 107.658 
 
_shelx_F_squared_multiplier     1.000 
 
loop_ 
 _refln_index_h 
 _refln_index_k 
 _refln_index_l 
 _refln_F_squared_calc 
 _refln_F_squared_meas 
 _refln_F_squared_sigma 
 _refln_observed_status 
   1   0   0    84477.56    77936.24   1946.86 o 
   2   0   0        4.71       35.72     13.55 o 
   3   0   0     1205.24     1240.16     49.93 o 
   4   0   0     7739.70     8420.91    177.51 o 
   5   0   0    11769.23    10953.57    182.29 o 
   6   0   0    11664.54    11698.45    203.35 o 
   7   0   0     9892.12     8678.61    173.62 o 
   8   0   0     4026.07     3416.26    112.16 o 
   9   0   0      141.97      213.46     50.06 o 
  10   0   0    11522.50    11312.72    236.68 o 
  11   0   0     1662.24     1649.73    115.03 o 
  12   0   0      438.74      411.51     72.47 o 
  13   0   0       22.84       83.88     31.19 o 
  14   0   0      498.49      526.00     97.76 o 
  15   0   0      233.31      183.06     39.44 o 
 -15   1   0       27.19      197.87     54.87 o 
 -14   1   0     1080.57     1240.53     97.98 o 
 -13   1   0      297.75      312.50     60.34 o 
 -12   1   0      361.99      406.82     69.68 o 
 -11   1   0      356.22      398.70     73.08 o 
 -10   1   0     2421.39     2316.76    101.94 o 
  -9   1   0     6787.52     6709.51    234.69 o 
  -8   1   0      430.34      398.65     49.78 o 
  -7   1   0      317.19      313.11     43.47 o 
  -6   1   0      359.85      220.65     60.59 o 
  -5   1   0     6075.74     6525.28    124.50 o 
  -4   1   0     9597.87     8055.54    135.10 o 
  -3   1   0     8692.50     9305.34    141.31 o 
  -2   1   0     1515.01     1853.85     82.67 o 
  -1   1   0     2753.01     3160.70    349.42 o 
   1   1   0    13145.42    13693.87    345.39 o 
   2   1   0     5634.03     6943.75    262.59 o 
   3   1   0        9.36       19.04     35.04 o 
   4   1   0     3416.03     2503.38     75.22 o 
   5   1   0      335.81      267.25     40.64 o 
   6   1   0     3260.81     2892.01     98.33 o 
   7   1   0      789.97      956.71     67.09 o 
   8   1   0     3040.88     2966.20    139.90 o 
   9   1   0      887.83      824.32     70.49 o 
  10   1   0     1092.04     1210.38     73.96 o 
  11   1   0     1501.63     1448.93    107.31 o 
  12   1   0       93.88      171.39     44.02 o 
  13   1   0       14.25       63.20     28.33 o 
  14   1   0      741.72      901.33     93.07 o 
 -15   2   0      822.35      853.56    129.29 o 
 -14   2   0     2917.19     3105.76    157.18 o 
 -13   2   0      628.39      525.54     80.45 o 
 -12   2   0      264.82      240.01     61.60 o 
 -11   2   0      516.76      601.09     82.35 o 
 -10   2   0     4032.24     4005.92    127.88 o 
  -9   2   0       55.87       28.12     30.17 o 
  -8   2   0     8191.22     7989.87    167.68 o 
  -7   2   0     3428.67     3229.61     99.99 o 
  -6   2   0     1646.36     1904.71    106.75 o 
  -5   2   0      663.42      511.08     38.00 o 
  -4   2   0     5088.30     4898.95    189.07 o 
  -3   2   0     1936.07     2001.00     57.96 o 
  -2   2   0     6180.79     6827.09    146.44 o 
  -1   2   0     2060.32     2341.34     57.19 o 
   0   2   0    18078.84    19565.46    667.58 o 
   1   2   0    18910.79    20977.61    359.80 o 
   2   2   0     1278.34      904.15     40.08 o 
   3   2   0      809.18      998.59     48.47 o 
   4   2   0     2719.03     2541.33     87.61 o 
   5   2   0      187.07      193.35     34.90 o 
   6   2   0    10082.32    10052.05    186.82 o 
   7   2   0      934.55     1152.48     66.65 o 
   8   2   0     7700.74     7130.40    181.84 o 
   9   2   0     2735.67     2623.95    109.97 o 
  10   2   0      507.27      579.70     62.91 o 
  11   2   0       98.25      241.96     58.61 o 
  12   2   0       16.57       31.06     54.89 o 
  13   2   0      705.30      706.07     88.87 o 
  14   2   0      767.72     1004.47     98.65 o 
 -15   3   0      174.21      245.04     74.18 o 
 -14   3   0        0.06       75.27     35.46 o 
 -13   3   0     1399.55     1511.14    109.33 o 
 -12   3   0     1586.02     1584.10    114.21 o 
 -11   3   0     1119.70     1027.10     66.70 o 
 -10   3   0     1676.96     1366.69     73.55 o 
  -9   3   0     1222.24     1079.80     61.07 o 
  -8   3   0     3818.24     3404.60    107.56 o 
  -7   3   0     2250.54     2251.70    121.09 o 
  -6   3   0     4232.87     4495.80    151.08 o 
  -5   3   0        3.86        4.88     20.62 o 
  -4   3   0     1646.79     1313.70     54.05 o 
  -3   3   0     3870.98     4761.59    102.30 o 
  -2   3   0    20165.40    22862.59    298.37 o 
  -1   3   0     4373.10     5891.10    112.64 o 
   0   3   0     2536.43     2359.65    147.01 o 
   1   3   0     5737.73     6755.76    105.06 o 
   2   3   0     3383.58     3390.54    128.25 o 
   3   3   0     1821.51     1967.52     75.87 o 
   4   3   0     4689.28     4330.18    101.82 o 
   5   3   0      700.17      721.15    116.67 o 
   6   3   0     2840.78     2361.99     83.92 o 
   7   3   0       19.18       38.84     29.70 o 
   8   3   0     4561.99     4439.05    130.25 o 
   9   3   0       33.11        5.19     22.60 o 
  10   3   0        1.79        6.97     33.52 o 
  11   3   0      117.16      101.54     37.13 o 
  12   3   0     1363.91     1445.43    111.35 o 
  14   3   0      415.33      336.32     51.99 o 
 -16   4   0      348.53      368.24     89.99 o 
 -15   4   0     3388.06     3677.95    237.95 o 
 -14   4   0     5189.56     6016.34    245.92 o 
 -13   4   0     1359.18     1481.70    120.66 o 
 -12   4   0       25.92       11.81     40.71 o 
 -11   4   0     1490.10     1708.84     77.95 o 
 -10   4   0      801.51      837.06     60.00 o 
  -9   4   0     8470.39     8672.40    188.23 o 
  -8   4   0     1793.75     1721.70     74.03 o 
  -7   4   0     2650.43     2859.75     87.56 o 
  -6   4   0     7547.06    10003.53    440.63 o 
  -5   4   0      877.16     1018.94     69.62 o 
  -4   4   0      652.21      811.00     45.85 o 
  -3   4   0    23298.29    23167.41    514.20 o 
  -2   4   0    38165.09    38591.21    489.70 o 
  -1   4   0      292.37      363.89     25.44 o 
   0   4   0     2579.68     2037.67     47.49 o 
   1   4   0     2450.14     1618.93     70.79 o 
   2   4   0      341.80      453.79     44.29 o 
   3   4   0      173.34       87.26     22.63 o 
   4   4   0     1886.95     2521.27    118.47 o 
   5   4   0     8871.17     8238.18    160.23 o 
   6   4   0     3813.04     4231.62    114.53 o 
   7   4   0      288.21      333.46     48.21 o 
   8   4   0        6.70      -23.84     23.84 o 
   9   4   0       31.79       90.43     26.73 o 
  10   4   0      752.78      875.86     60.25 o 
  11   4   0     1173.23     1147.62     85.97 o 
  12   4   0      481.40      605.56     79.86 o 
  13   4   0       14.49      -36.28     36.28 o 
 -16   5   0     1409.43     1566.71    159.67 o 
 -15   5   0      502.52      569.89    223.97 o 
 -14   5   0      272.33      399.42    109.66 o 
 -13   5   0      602.47      988.74     92.82 o 
 -12   5   0     2666.60     3112.94    148.82 o 
 -11   5   0       13.60       30.20     44.92 o 
 -10   5   0      926.39     1029.48     63.31 o 
  -9   5   0     1145.20     1070.19     64.25 o 
  -8   5   0     2086.09     1729.41     75.93 o 
  -7   5   0      152.00      291.08     38.96 o 
  -6   5   0       70.87       54.82     28.56 o 
  -5   5   0     1094.60     1460.95    267.06 o 
  -4   5   0     6539.63     6953.84    140.39 o 
  -3   5   0    15541.57    16156.48    312.07 o 
  -2   5   0    30103.51    30932.83    405.38 o 
  -1   5   0     6619.00     6907.20    192.90 o 
   0   5   0     6702.78     6098.25    108.71 o 
   1   5   0     3423.97     3461.83     69.18 o 
   2   5   0      288.47       73.03     17.03 o 
   3   5   0     1981.45     1995.50    100.81 o 
   4   5   0     6790.59     5915.37    182.97 o 
   5   5   0     1851.42     2162.52     79.64 o 
   6   5   0     7026.02     6670.30    159.85 o 
   7   5   0    10241.79     9359.73    194.39 o 
   8   5   0       72.26      116.01     32.88 o 
   9   5   0      450.92      448.62     52.47 o 
  10   5   0      319.86      257.26     36.24 o 
  11   5   0      101.51      101.65     83.52 o 
  12   5   0      689.05      839.08    164.38 o 
  13   5   0     1487.37     1459.97    176.53 o 
 -16   6   0       56.05      200.63     65.89 o 
 -15   6   0        2.50       35.44    103.72 o 
 -14   6   0       45.97       45.54     78.83 o 
 -13   6   0      291.65      349.62     62.64 o 
 -12   6   0      682.31      772.70     92.89 o 
 -11   6   0      348.98      523.43     71.74 o 
 -10   6   0     8105.15     8212.80    184.93 o 
  -9   6   0       36.49       77.82     28.55 o 
  -8   6   0      808.08      723.25     54.99 o 
  -7   6   0      971.87      974.96     56.43 o 
  -6   6   0     1137.07     1310.58     71.27 o 
  -5   6   0      122.23       97.27     30.61 o 
  -4   6   0      158.60      141.73     30.66 o 
  -3   6   0     5198.72     4871.25    103.63 o 
  -2   6   0     2164.57     1776.97     58.56 o 
  -1   6   0    37704.91    38409.22    717.13 o 
   0   6   0      613.56      516.92     25.81 o 
   1   6   0        6.11       40.27     14.95 o 
   2   6   0      399.92      313.06     27.12 o 
   3   6   0     5448.66     4939.55    117.61 o 
   4   6   0     1190.45     1569.47     92.30 o 
   5   6   0     1633.55     1572.75     66.89 o 
   6   6   0     1611.09     1665.24     73.25 o 
   7   6   0      349.44      311.21     43.37 o 
   8   6   0        3.75       16.46     18.68 o 
   9   6   0      266.78      259.84     51.44 o 
  10   6   0     1489.79     1188.68    188.28 o 
  11   6   0      203.18      328.22    109.94 o 
  12   6   0     1219.75     1360.40    175.21 o 
  13   6   0        0.27       -1.01     56.40 o 
 -16   7   0     1484.98     1960.50    192.67 o 
 -15   7   0       16.66      173.25     85.72 o 
 -14   7   0      142.19      192.28     82.74 o 
 -13   7   0      227.60      231.15     49.43 o 
 -12   7   0      875.83     1114.87     93.96 o 
 -11   7   0       28.46       82.28     23.11 o 
 -10   7   0       61.13      119.20     34.48 o 
  -9   7   0        3.90       29.15     25.86 o 
  -8   7   0      777.50      617.36     55.34 o 
  -7   7   0     1030.51     1057.52     59.79 o 
  -6   7   0       37.16      120.88     86.48 o 
  -5   7   0      205.14      365.12     41.20 o 
  -4   7   0    23057.60    23541.81    340.21 o 
  -3   7   0      176.81       79.56     29.65 o 
  -2   7   0    41380.87    42256.33    621.27 o 
  -1   7   0    11338.71    11179.32    203.07 o 
   0   7   0     2504.26     2122.57    100.02 o 
   1   7   0     2005.25     1844.15     58.53 o 
   2   7   0      107.26       97.00     47.15 o 
   3   7   0      648.44      494.11     32.32 o 
   4   7   0     4781.08     4439.92    105.85 o 
   5   7   0      654.09      818.89     71.33 o 
   6   7   0     3037.93     2831.35     93.70 o 
   7   7   0      485.34      456.03     45.51 o 
   8   7   0       26.64       20.97     34.68 o 
   9   7   0      885.14      683.79     95.16 o 
  10   7   0        0.82       21.55     76.23 o 
  11   7   0      219.87      260.25    100.18 o 
  12   7   0      430.28      513.28    129.50 o 
 -16   8   0       73.42       44.05     60.11 o 
 -15   8   0     1714.44     1644.83    172.36 o 
 -14   8   0     2527.08     2399.92    193.60 o 
 -13   8   0       15.71       36.48    100.85 o 
 -12   8   0     9523.61     9032.20    259.11 o 
 -11   8   0     7851.41     7911.60    188.45 o 
 -10   8   0     1011.15     1283.78     72.99 o 
  -9   8   0     1856.63     1858.85     83.68 o 
  -8   8   0      972.12     1018.78     66.17 o 
  -7   8   0        3.20      -31.47     31.47 o 
  -6   8   0    15813.57    15335.60    256.24 o 
  -5   8   0     3253.73     3399.99    100.35 o 
  -4   8   0    33626.45    34911.26    480.49 o 
  -3   8   0        5.18      101.20     45.88 o 
  -2   8   0    33200.40    36856.84    491.63 o 
  -1   8   0    20639.45    20996.54    494.55 o 
   0   8   0     5369.65     5801.60    277.10 o 
   1   8   0        8.99       24.41     14.09 o 
   2   8   0       34.82       84.17     14.85 o 
   3   8   0      391.75      403.42     31.55 o 
   4   8   0     6660.80     6353.15    132.61 o 
   5   8   0     3272.78     3052.06     97.53 o 
   6   8   0     2775.59     2680.45    156.77 o 
   7   8   0     1433.89     1398.08    120.34 o 
   8   8   0     2036.90     1861.14    141.02 o 
   9   8   0     1848.58     1634.50    125.08 o 
  10   8   0       25.42      -28.94     69.67 o 
  11   8   0        1.12       10.41     71.10 o 
 -16   9   0        4.68       26.63     53.20 o 
 -15   9   0     1809.03     1812.06    179.30 o 
 -14   9   0     1166.47     1349.67    173.55 o 
 -13   9   0     2917.61     2987.16    212.71 o 
 -12   9   0     3237.48     3471.87    152.26 o 
 -11   9   0      170.96      186.99     35.08 o 
 -10   9   0       37.59       19.29     23.83 o 
  -9   9   0     1280.07     1323.86     74.06 o 
  -8   9   0    14151.89    14087.46    255.83 o 
  -7   9   0    16942.59    16296.46    278.23 o 
  -6   9   0      157.87      148.25     45.86 o 
  -5   9   0     1423.05     1143.26     63.24 o 
  -4   9   0     4941.68     5270.00    233.04 o 
  -3   9   0     2081.69     3069.58    100.47 o 
  -2   9   0    22693.81    22443.66    461.01 o 
  -1   9   0      540.54      762.37    110.15 o 
   0   9   0      444.15      411.76     39.87 o 
   1   9   0     1016.44      970.60     42.08 o 
   2   9   0      550.65      418.02     29.90 o 
   3   9   0     1988.46     1901.10     78.77 o 
   4   9   0      682.52      713.42     95.01 o 
   5   9   0      976.57      929.42    109.24 o 
   6   9   0        4.39      -28.63     41.88 o 
   7   9   0      175.29      204.30     77.69 o 
   8   9   0       90.06       51.50     44.78 o 
   9   9   0       18.68        5.61     31.24 o 
  11   9   0      232.85      364.61     92.66 o 
 -16  10   0      650.89      711.61    138.14 o 
 -15  10   0       12.61      223.02    228.40 o 
 -14  10   0      280.99      240.10     89.35 o 
 -13  10   0      532.68      557.14    110.63 o 
 -12  10   0     2447.69     2496.94    126.46 o 
 -11  10   0     5723.88     5369.74    152.39 o 
 -10  10   0       25.98       19.91     21.81 o 
  -9  10   0     1075.40     1080.64     71.89 o 
  -8  10   0      226.62      278.27     52.85 o 
  -7  10   0      941.09      923.14     63.77 o 
  -6  10   0      220.40      248.00     40.49 o 
  -5  10   0     5880.60     5208.31    128.87 o 
  -4  10   0      691.91      937.59    122.40 o 
  -3  10   0     3867.48     4344.81    175.50 o 
  -2  10   0      380.59      585.04     74.09 o 
  -1  10   0      133.04      274.37     33.79 o 
   0  10   0     3964.96     3585.61     88.93 o 
   1  10   0     5655.45     5233.10    200.83 o 
   2  10   0      780.93      798.81     94.96 o 
   3  10   0     3613.77     3607.03    176.72 o 
   4  10   0     1665.03     1509.53    126.15 o 
   5  10   0     9941.60     8550.33    291.78 o 
   6  10   0     5550.50     5410.26    228.78 o 
   7  10   0      763.92      644.88     97.76 o 
   8  10   0      141.98      147.22     48.15 o 
   9  10   0       26.23      -16.63     19.41 o 
  10  10   0     2670.45     2883.54    258.15 o 
 -15  11   0      564.08      462.49    108.90 o 
 -14  11   0     1732.27     1914.84    168.35 o 
 -13  11   0     1326.29     1322.54    160.78 o 
 -12  11   0       55.90       64.37     46.94 o 
 -11  11   0      353.85      405.71     49.86 o 
 -10  11   0      223.36      195.12     36.68 o 
  -9  11   0     1001.62      855.11     62.32 o 
  -8  11   0     1502.56     1500.27     79.08 o 
  -7  11   0      118.21      118.18     36.71 o 
  -6  11   0     3551.49     2974.36    102.56 o 
  -5  11   0     1841.92     2201.18     87.51 o 
  -4  11   0    14814.02    15372.03    269.66 o 
  -3  11   0     8194.10     7859.68    161.80 o 
  -2  11   0      559.52      749.10     72.09 o 
  -1  11   0      738.55      485.48    104.96 o 
   0  11   0       80.44       24.21     48.06 o 
   1  11   0       62.70       48.02     51.69 o 
   2  11   0      176.52      184.77     66.45 o 
   3  11   0       46.89      -75.46     79.98 o 
   4  11   0     5870.40     5648.52    233.72 o 
   5  11   0      456.48      416.60     82.99 o 
   6  11   0     1298.73     1277.17    122.09 o 
   7  11   0     1336.98     1392.09    117.77 o 
   8  11   0       37.16       32.84     28.85 o 
   9  11   0      101.12       89.28     22.43 o 
  10  11   0       74.93      293.79     90.80 o 
 -15  12   0     2439.04     2279.70    192.93 o 
 -14  12   0      136.89      132.13     71.45 o 
 -13  12   0      227.16      158.13     78.04 o 
 -12  12   0      221.01      222.78     34.47 o 
 -11  12   0       54.68       12.59     35.75 o 
 -10  12   0      495.80      518.12     57.38 o 
  -9  12   0       14.83       16.23     35.96 o 
  -8  12   0      173.98      200.05     40.80 o 
  -7  12   0      456.13      494.27     55.06 o 
  -6  12   0      975.99      959.56     67.54 o 
  -5  12   0     3704.18     3706.13    115.47 o 
  -4  12   0     1733.64     1840.59     77.86 o 
  -3  12   0      409.39      543.14     37.63 o 
  -2  12   0      262.35      340.37     24.00 o 
  -1  12   0     2278.70     2060.49    136.24 o 
   0  12   0     2007.94     2026.42    135.62 o 
   1  12   0     2187.39     2121.45    205.11 o 
   2  12   0       83.33       85.20     55.69 o 
   3  12   0      540.27      649.05    101.20 o 
   4  12   0     1424.73     1144.22    129.88 o 
   5  12   0       99.63       57.57     45.98 o 
   6  12   0       23.73      -20.54     29.84 o 
   7  12   0       62.68       56.55     35.24 o 
   8  12   0     1808.43     1896.65    135.55 o 
   9  12   0      588.21      743.06    150.69 o 
 -15  13   0      263.76      296.23     82.48 o 
 -14  13   0      149.51      200.50     73.39 o 
 -13  13   0      136.29      229.34     76.31 o 
 -12  13   0      120.23      138.09     27.90 o 
 -11  13   0        1.82      -13.97     15.12 o 
 -10  13   0      467.35      491.99     55.26 o 
  -9  13   0      565.49      729.76     68.29 o 
  -8  13   0     1665.06     1730.92     84.98 o 
  -7  13   0     6222.14     6268.64    165.10 o 
  -6  13   0     4741.21     4503.10    129.71 o 
  -5  13   0      527.14      578.25     49.68 o 
  -4  13   0     4350.16     4105.74    130.54 o 
  -3  13   0        1.33       30.97     59.87 o 
  -2  13   0      548.16      592.28     94.73 o 
  -1  13   0       18.93       -5.08     69.42 o 
   0  13   0       45.44      -44.97     44.97 o 
   1  13   0       76.29       67.78     53.38 o 
   2  13   0      983.76      924.00    119.64 o 
   3  13   0     4587.02     4196.34    209.38 o 
   4  13   0     1167.13     1042.88    112.66 o 
   5  13   0      979.65     1019.44    121.94 o 
   6  13   0       82.99       47.78     34.11 o 
   7  13   0       43.53       94.80     35.61 o 
   8  13   0      406.78      397.38     98.03 o 
 -15  14   0       16.30       24.46     42.13 o 
 -14  14   0     1842.26     1803.43    157.81 o 
 -13  14   0      352.71      410.77     93.98 o 
 -12  14   0      933.48     1001.77     80.96 o 
 -11  14   0      386.62      513.89     71.31 o 
 -10  14   0       23.47        1.39     24.62 o 
  -9  14   0      786.85      791.67     70.42 o 
  -8  14   0     7872.19     7578.04    186.33 o 
  -7  14   0      752.07     1079.84    124.63 o 
  -6  14   0     1248.68     1268.71     72.43 o 
  -5  14   0     2773.43     2587.56    105.02 o 
  -4  14   0     2207.73     2200.09    150.95 o 
  -3  14   0      125.94       32.78     65.41 o 
  -2  14   0        8.80      -27.47     54.53 o 
  -1  14   0      217.96      126.66     64.91 o 
   0  14   0     1694.52     1476.03    128.14 o 
   1  14   0     2103.14     1809.86    138.62 o 
   2  14   0     1536.33     1510.50    130.94 o 
   3  14   0      260.35      346.11    110.44 o 
   4  14   0      285.24      312.86     74.53 o 
   5  14   0      715.63      781.88    107.68 o 
   6  14   0       99.66      148.18     87.06 o 
   7  14   0      318.98      239.88     49.93 o 
   8  14   0     1618.30     1594.81    167.91 o 
 -14  15   0       12.79        0.90     33.21 o 
 -13  15   0      127.90      310.51    156.72 o 
 -12  15   0      150.74      221.58     40.02 o 
 -11  15   0      405.28      364.08     58.29 o 
 -10  15   0       13.80       12.33     53.47 o 
  -9  15   0        7.39       -1.57     22.65 o 
  -8  15   0      821.18      864.25     73.11 o 
  -7  15   0     4819.12     4254.27    150.95 o 
  -6  15   0     2165.59     2283.35    157.48 o 
  -5  15   0      375.77      339.92     84.34 o 
  -4  15   0      793.27      717.11    110.75 o 
  -3  15   0     1010.59     1045.80    130.07 o 
  -2  15   0       29.75       28.37     56.58 o 
  -1  15   0       46.99       14.07     90.51 o 
   0  15   0        2.99      -14.21     47.71 o 
   1  15   0       12.88       40.55     52.08 o 
   2  15   0       50.24      133.07     57.08 o 
   3  15   0     1808.97     1885.28    146.92 o 
   4  15   0     1153.65     1355.69    133.30 o 
   5  15   0       79.35       73.86     40.30 o 
   6  15   0      491.55      512.71    161.60 o 
   7  15   0      900.23      946.54    216.34 o 
 -14  16   0     1479.29     1360.90    137.91 o 
 -13  16   0     1609.92     1901.73    150.90 o 
 -12  16   0       42.61       96.31     49.08 o 
 -11  16   0       24.59       15.75     26.25 o 
 -10  16   0      532.71      653.20     63.05 o 
  -9  16   0     1677.40     1731.83     94.66 o 
  -8  16   0     4131.33     3924.48    200.41 o 
  -7  16   0     3397.90     3000.07    183.07 o 
  -6  16   0     2018.04     1966.94    151.46 o 
  -5  16   0      673.73      873.00    124.42 o 
  -4  16   0       45.19        9.74     61.67 o 
  -3  16   0     1438.97     1436.65    143.85 o 
  -2  16   0     1910.27     1698.80    144.39 o 
  -1  16   0      610.13      639.92    108.51 o 
   0  16   0     7021.00     6461.15    274.84 o 
   1  16   0     4858.67     4557.58    230.06 o 
   2  16   0      211.87      182.60     78.42 o 
   3  16   0     1798.15     1788.21    171.31 o 
   4  16   0     3513.56     3572.97    216.20 o 
   5  16   0     1442.53     1389.72    129.16 o 
   6  16   0       62.31      212.09     64.31 o 
 -13  17   0      679.66      910.60     97.33 o 
 -12  17   0       24.54      140.83    160.05 o 
 -11  17   0      235.31      156.82     43.96 o 
 -10  17   0      742.54      990.99    137.91 o 
  -9  17   0     5228.02     4761.67    223.63 o 
  -8  17   0     1134.57     1134.70    119.49 o 
  -7  17   0      352.84      371.42     83.82 o 
  -6  17   0      151.83       36.13     55.92 o 
  -5  17   0     3384.73     3371.91    197.49 o 
  -4  17   0     6058.24     5993.91    267.21 o 
  -3  17   0     2711.40     2529.71    235.54 o 
  -2  17   0       31.34       95.05     63.67 o 
  -1  17   0      576.24      637.89    108.83 o 
   0  17   0     1316.35     1286.72    146.60 o 
   1  17   0     2412.54     2396.71    167.89 o 
   2  17   0     1167.62     1158.11    137.57 o 
   3  17   0       16.51      113.94     49.44 o 
   4  17   0       64.08      158.99     70.91 o 
   5  17   0       35.36       93.99     58.90 o 
 -13  18   0      686.90      543.60     60.21 o 
 -12  18   0       62.86      106.23     23.63 o 
 -10  18   0        0.25      -12.42     30.61 o 
  -9  18   0        2.99       13.76     37.42 o 
  -8  18   0     1461.14     1314.20    130.48 o 
  -7  18   0     1136.43     1123.95    138.72 o 
  -6  18   0       14.80      -43.43     43.43 o 
  -5  18   0        3.16       19.25     59.40 o 
  -4  18   0      611.77      576.49    104.89 o 
  -3  18   0     2595.66     2517.19    175.76 o 
  -2  18   0        0.17       63.62     56.51 o 
  -1  18   0     1085.86     1124.18    138.46 o 
   0  18   0      286.77      449.30    135.71 o 
   1  18   0        0.07        5.87     39.96 o 
   2  18   0      218.74      198.55     66.47 o 
   3  18   0      185.97      262.81     91.80 o 
 -12  19   0      340.27      305.07     58.86 o 
 -11  19   0      308.24      338.74     91.43 o 
 -10  19   0       85.15       60.44     45.19 o 
  -9  19   0      523.95      552.56    133.52 o 
  -8  19   0     3660.56     3602.83    208.60 o 
  -7  19   0     6032.10     6389.56    289.99 o 
  -6  19   0      519.08      602.21    107.97 o 
  -5  19   0        4.27      -53.06     79.82 o 
  -4  19   0      245.27      303.30     81.74 o 
  -3  19   0      342.94      370.29     98.67 o 
  -2  19   0     4540.81     4271.50    235.31 o 
  -1  19   0     3526.29     3379.47    208.27 o 
   0  19   0      360.68      492.76     92.18 o 
   1  19   0       18.00       66.33     42.61 o 
   2  19   0      171.58      193.73     53.00 o 
 -11  20   0     1491.16     1427.64    181.21 o 
 -10  20   0      579.91      783.36    152.46 o 
  -9  20   0      661.87      804.10    159.69 o 
  -8  20   0      364.16      133.50    213.46 o 
  -7  20   0        1.77      -13.49     36.08 o 
  -6  20   0      618.52      685.53    109.38 o 
  -5  20   0     1506.60     1746.21    149.41 o 
  -4  20   0      690.10      629.23    108.41 o 
  -3  20   0     2158.99     2135.71    166.70 o 
  -2  20   0      300.62      317.98     74.86 o 
  -1  20   0      118.99      237.13     61.92 o 
   0  20   0       16.31       21.11     56.51 o 
  -9  21   0       36.44      -30.91     30.91 o 
  -8  21   0      480.62      502.04    118.75 o 
  -7  21   0      115.87       38.97    129.28 o 
  -6  21   0       74.56        6.89     47.61 o 
  -5  21   0       57.71      -35.45    108.73 o 
  -4  21   0      578.32      490.05     97.79 o 
  -3  21   0      746.52      718.76    115.82 o 
  -2  21   0        7.43      -11.03     36.44 o 
   2 -21   1      480.80      476.37     88.54 o 
   3 -21   1     2542.79     2666.81    187.48 o 
   4 -21   1      446.74      525.49    110.69 o 
   5 -21   1       46.69       55.66     45.38 o 
   6 -21   1      569.84      611.27    100.47 o 
   7 -21   1      699.28      612.33    108.24 o 
   8 -21   1      617.54      628.75    106.52 o 
   9 -21   1      120.94      235.21     72.90 o 
  -1 -20   1     1554.06     1772.65    159.96 o 
   0 -20   1      534.79      626.22    103.87 o 
   1 -20   1      646.90      769.61    118.24 o 
   2 -20   1      145.66      222.99     69.91 o 
   3 -20   1       48.59       59.93     74.04 o 
   4 -20   1      884.23      934.39    132.14 o 
   5 -20   1       11.58       65.63     57.05 o 
   6 -20   1      232.53      288.58     74.44 o 
   7 -20   1      595.41      499.47     97.73 o 
   8 -20   1     1715.36     1553.52    138.14 o 
   9 -20   1      610.28      454.35    117.79 o 
  10 -20   1      633.69      626.21    131.20 o 
  11 -20   1      257.11      242.60     92.72 o 
  -2 -19   1      101.75      164.98     55.31 o 
  -1 -19   1      427.62      494.62     93.58 o 
   0 -19   1       88.13       96.36     57.33 o 
   1 -19   1      227.53      297.51     81.42 o 
   2 -19   1       73.95       74.36     75.74 o 
   3 -19   1     1027.63     1179.21    147.14 o 
   4 -19   1     1717.79     1598.28    147.76 o 
   5 -19   1     1714.06     1501.36    141.65 o 
   6 -19   1      247.13      209.78     70.42 o 
   7 -19   1      206.63      104.37     62.11 o 
   8 -19   1      755.09      704.38    110.81 o 
   9 -19   1      685.85      525.65    124.14 o 
  10 -19   1     1048.21     1251.25    155.99 o 
  11 -19   1     2328.76     2626.87    237.67 o 
  12 -19   1      185.71       95.24     24.34 o 
  -4 -18   1      169.99      300.49     59.12 o 
  -3 -18   1       99.59      145.82     47.15 o 
  -2 -18   1      893.30      944.98    142.39 o 
  -1 -18   1      184.68      161.45     77.92 o 
   0 -18   1      358.95      270.68     76.13 o 
   1 -18   1       31.98       -4.35     43.09 o 
   2 -18   1      725.62      623.27    109.84 o 
   3 -18   1      194.80      103.42     67.68 o 
   4 -18   1     1069.15      950.48    131.49 o 
   5 -18   1       16.18       28.58     51.51 o 
   6 -18   1      197.27      179.69     69.37 o 
   7 -18   1     4336.89     4185.49    223.64 o 
   8 -18   1     1880.79     1822.42    146.20 o 
   9 -18   1      633.64      725.57    103.84 o 
  10 -18   1       64.51      109.31     51.16 o 
  12 -18   1      162.67      275.39     28.73 o 
  13 -18   1        9.64      -24.83     24.83 o 
  -5 -17   1      231.00      362.47     65.28 o 
  -4 -17   1     1069.20      907.34    122.29 o 
  -3 -17   1      568.50      720.91    108.60 o 
  -2 -17   1      320.86      282.99     69.57 o 
  -1 -17   1      511.56      552.96    102.65 o 
   0 -17   1     4261.19     4024.86    220.49 o 
   1 -17   1        3.89        4.26     55.82 o 
   2 -17   1       82.46       22.57     58.75 o 
   3 -17   1      687.40      858.56    126.59 o 
   4 -17   1      137.90       85.56     68.93 o 
   5 -17   1      639.32      725.29    119.02 o 
   6 -17   1     3058.59     2879.00    182.40 o 
   7 -17   1      545.46      647.52    103.90 o 
   8 -17   1     1026.96      975.75    125.85 o 
   9 -17   1      569.08      666.76     95.74 o 
  10 -17   1     2020.53     1750.11    159.73 o 
  11 -17   1      400.61      497.37     94.80 o 
  12 -17   1       45.54       14.63     34.11 o 
  13 -17   1      458.68      507.40    125.80 o 
  -6 -16   1     1075.33      999.19    148.38 o 
  -5 -16   1       19.96       87.43     42.61 o 
  -4 -16   1      618.50      598.15    101.21 o 
  -3 -16   1      362.82      580.36    101.33 o 
  -2 -16   1      792.52      736.67    113.04 o 
  -1 -16   1     2953.22     2787.59    180.49 o 
   0 -16   1      102.80       82.79     63.24 o 
   1 -16   1      607.87      697.42    135.58 o 
   2 -16   1      404.92      426.16    109.29 o 
   3 -16   1     6028.69     5797.25    255.88 o 
   4 -16   1     2811.70     2875.66    181.28 o 
   5 -16   1      296.23      235.28     82.23 o 
   6 -16   1     3170.32     3189.29    189.37 o 
   7 -16   1      567.57      459.40     94.47 o 
   8 -16   1     1372.59     1283.80    124.16 o 
   9 -16   1     4097.19     3922.59    147.48 o 
  10 -16   1      814.55      906.66     69.10 o 
  11 -16   1      515.06      555.68     70.32 o 
  12 -16   1     1392.05     1506.21     91.13 o 
  13 -16   1     3719.39     3691.47    213.92 o 
  14 -16   1     1574.03     1401.44    185.93 o 
  -7 -15   1      125.93      209.46     73.97 o 
  -6 -15   1      174.70      179.10     49.55 o 
  -5 -15   1      198.36      290.45     69.93 o 
  -4 -15   1      888.05      858.58    118.76 o 
  -3 -15   1        1.42       22.73     48.01 o 
  -2 -15   1       82.21      110.29     60.02 o 
  -1 -15   1      791.81      733.33    109.94 o 
   0 -15   1     2480.81     2252.41    156.47 o 
   1 -15   1      611.86      545.89     99.44 o 
   2 -15   1     1034.29      800.32    118.71 o 
   3 -15   1       24.09        1.57     59.89 o 
   4 -15   1      614.36      626.64    105.34 o 
   5 -15   1      309.45      288.12     86.23 o 
   6 -15   1       63.81      107.13     67.15 o 
   7 -15   1        8.28       53.60     59.67 o 
   8 -15   1      838.84      992.57     78.26 o 
   9 -15   1      290.70      237.64     39.29 o 
  10 -15   1        1.77       28.34     25.35 o 
  11 -15   1       51.31       57.90     26.60 o 
  12 -15   1     2428.42     2485.04    170.92 o 
  13 -15   1       99.15      181.16     70.69 o 
  14 -15   1     1368.01     1395.44    141.68 o 
  -8 -14   1      220.32      410.05    103.22 o 
  -7 -14   1        1.03      211.55     69.38 o 
  -6 -14   1      119.84      187.68     51.83 o 
  -5 -14   1      467.46      514.35     92.56 o 
  -4 -14   1      296.30      260.54     72.22 o 
  -3 -14   1       40.89       20.46     46.76 o 
  -2 -14   1      731.27      668.15    104.58 o 
  -1 -14   1       35.42       16.73     47.98 o 
   0 -14   1      652.06      701.85    104.19 o 
   1 -14   1      849.40      824.58    111.59 o 
   2 -14   1       11.00       17.50     57.40 o 
   3 -14   1      164.04       97.85     67.90 o 
   4 -14   1      133.03      123.26     70.43 o 
   5 -14   1     2958.49     2902.77    111.01 o 
   6 -14   1     1057.46     1047.50     65.89 o 
   7 -14   1     3653.20     3213.38    113.90 o 
   8 -14   1     1189.39     1289.97     77.26 o 
   9 -14   1     1228.82     1419.12     79.80 o 
  10 -14   1      232.09      257.44     46.87 o 
  11 -14   1       71.43      105.72     23.20 o 
  12 -14   1      409.86      599.48    102.71 o 
  13 -14   1      872.57      864.90    128.75 o 
  14 -14   1      505.66      411.37     92.03 o 
  15 -14   1      231.45      173.57    139.58 o 
  -9 -13   1     1845.17     1837.84    126.60 o 
  -8 -13   1     1390.75     1390.00    124.69 o 
  -7 -13   1       20.19       34.57     30.54 o 
  -6 -13   1      155.52      150.51     49.52 o 
  -5 -13   1      114.91      178.16     58.41 o 
  -4 -13   1      210.65      173.95     62.19 o 
  -3 -13   1     1370.79     1325.83    124.58 o 
  -2 -13   1     5063.12     4688.03    217.51 o 
  -1 -13   1      101.69      140.17     63.75 o 
   0 -13   1     1632.27     1534.26    124.96 o 
   1 -13   1      296.69      243.56     74.33 o 
   2 -13   1     1361.76     1401.82    127.42 o 
   3 -13   1      484.05      584.33     99.10 o 
   4 -13   1     1014.90     1048.22     64.47 o 
   5 -13   1     1054.64      942.17     60.27 o 
   6 -13   1     1426.14     1368.40     82.85 o 
   7 -13   1      835.12      901.25     66.36 o 
   8 -13   1       69.68       85.15     44.54 o 
   9 -13   1        2.64        1.59     21.91 o 
  10 -13   1        0.54       -2.13     21.64 o 
  11 -13   1      111.80      229.16     56.81 o 
  12 -13   1     4245.00     3867.43    292.65 o 
  13 -13   1      217.13      287.28     76.05 o 
  14 -13   1     1105.09     1059.25    152.08 o 
  15 -13   1       31.50       24.63     48.22 o 
  -9 -12   1       42.57       48.04     67.49 o 
  -8 -12   1     2473.69     2274.82    153.03 o 
  -7 -12   1      429.68      497.06    158.70 o 
  -6 -12   1       58.81       41.48     40.69 o 
  -5 -12   1      681.34      720.96    104.06 o 
  -4 -12   1     3316.98     3199.01    180.93 o 
  -3 -12   1     1750.91     1622.21    138.73 o 
  -2 -12   1    11172.24    10031.38    321.00 o 
  -1 -12   1      460.55      495.85     89.74 o 
   0 -12   1      184.35      183.43     64.22 o 
   1 -12   1        9.74       31.41     53.21 o 
   2 -12   1     1221.79     1101.32    109.34 o 
   3 -12   1      193.90      453.19     97.58 o 
   4 -12   1     1338.47     2060.92    130.84 o 
   5 -12   1        6.53      -24.93     24.93 o 
   6 -12   1      290.53      288.59     43.75 o 
   7 -12   1     1606.47     1760.29    124.45 o 
   8 -12   1     2311.60     2244.95     96.09 o 
   9 -12   1      450.27      330.80     58.28 o 
  10 -12   1     1010.69     1022.37     87.93 o 
  11 -12   1        4.13       31.80     89.03 o 
  12 -12   1      636.35      629.37     65.17 o 
  13 -12   1       46.34       38.66     52.46 o 
  14 -12   1      829.71      895.30    159.07 o 
  15 -12   1      347.26      446.61    191.93 o 
 -10 -11   1     1652.36     1798.44    193.59 o 
  -9 -11   1        3.60      159.01     70.38 o 
  -8 -11   1      790.73      840.31     94.90 o 
  -7 -11   1      271.12      220.15     58.70 o 
  -6 -11   1      545.11      594.69     94.68 o 
  -5 -11   1     8014.70     7298.57    272.96 o 
  -4 -11   1      664.03      639.84     98.62 o 
  -3 -11   1      438.85      367.86     80.65 o 
  -2 -11   1      814.37      850.20    105.08 o 
  -1 -11   1      497.58      388.11     78.63 o 
   0 -11   1     3824.90     3210.58    163.02 o 
   1 -11   1     6406.30     6160.24    222.73 o 
   2 -11   1       71.78       81.12     57.87 o 
   3 -11   1      618.88      817.32     55.36 o 
   4 -11   1      732.61     2018.77    327.24 o 
   5 -11   1     4157.54     4261.11    117.56 o 
   6 -11   1     1163.89     1151.07     67.68 o 
   7 -11   1     4098.15     3779.52    116.62 o 
   8 -11   1     1296.62     1396.39     80.85 o 
   9 -11   1       97.74       89.94     30.12 o 
  10 -11   1       17.79        9.08     21.49 o 
  11 -11   1      842.82      717.95     60.51 o 
  12 -11   1     2691.76     2800.15    137.60 o 
  13 -11   1      254.39      218.00     79.50 o 
  14 -11   1       87.04       54.89     86.45 o 
  15 -11   1      321.64      326.20     95.82 o 
 -11 -10   1       65.27      253.25     57.97 o 
 -10 -10   1      103.28      224.59     73.03 o 
  -9 -10   1       35.86       50.68     41.22 o 
  -8 -10   1      720.42      721.59    119.92 o 
  -7 -10   1      635.22      574.60     94.93 o 
  -6 -10   1     2099.86     1859.86    139.57 o 
  -5 -10   1      188.97      129.16     62.92 o 
  -4 -10   1     5907.51     5469.87    224.99 o 
  -3 -10   1     1273.22     1212.98    121.94 o 
  -2 -10   1      508.85      552.53     83.57 o 
  -1 -10   1     5830.45     5081.26    197.05 o 
   0 -10   1     3451.21     3086.83    163.27 o 
   2 -10   1     4557.10     4722.31    129.69 o 
   3 -10   1     4356.96     4723.87    141.58 o 
   4 -10   1    12733.45    12695.36    225.32 o 
   5 -10   1      253.81      210.84     38.68 o 
   6 -10   1      377.79      369.25     48.09 o 
   7 -10   1     2269.16     2205.44     89.65 o 
   8 -10   1     1405.70     1474.82     78.43 o 
   9 -10   1        2.36        3.67     26.04 o 
  10 -10   1     1293.73     1327.32     73.95 o 
  11 -10   1        5.25       46.53     44.22 o 
  12 -10   1      368.91      350.46     89.68 o 
  13 -10   1      738.48      745.44     70.76 o 
  14 -10   1        6.64       68.59     65.58 o 
  15 -10   1     1041.29      867.43    146.43 o 
  16 -10   1      699.83      564.46    118.88 o 
 -11  -9   1      443.48      675.58    143.18 o 
 -10  -9   1     1029.97      885.83    241.41 o 
  -9  -9   1      348.38      429.54     78.46 o 
  -8  -9   1      361.72      462.54     83.08 o 
  -7  -9   1      998.20      912.28    112.31 o 
  -6  -9   1      472.79      579.98     90.03 o 
  -5  -9   1     1229.84     1133.20    119.47 o 
  -4  -9   1       27.23       37.95     51.30 o 
  -3  -9   1      173.32      181.72     63.46 o 
  -2  -9   1     3255.00     2778.40    140.61 o 
  -1  -9   1       44.17       93.28     47.23 o 
   0  -9   1       30.74       47.85     43.11 o 
   1  -9   1     2746.63     3290.81    147.85 o 
   2  -9   1     7038.21     6300.54    145.71 o 
   3  -9   1    20755.94    21260.34    568.49 o 
   4  -9   1    33077.94    31660.30    444.36 o 
   5  -9   1     3367.29     3919.17    150.25 o 
   6  -9   1      434.65      345.69     44.22 o 
   7  -9   1       42.33       79.15     36.82 o 
   8  -9   1      363.28      387.77     49.59 o 
   9  -9   1     3713.64     3271.85    111.99 o 
  10  -9   1     4388.28     4193.18    128.51 o 
  11  -9   1     9300.02     8949.25    203.09 o 
  12  -9   1    11277.27    10704.98    290.02 o 
  13  -9   1      931.21      848.99     84.21 o 
  14  -9   1     1621.99     1496.14    178.06 o 
  15  -9   1     2095.87     2453.16    207.78 o 
  16  -9   1     1566.08     1425.31    168.29 o 
 -10  -8   1       43.33        8.27     20.73 o 
  -9  -8   1      540.61      600.58    117.08 o 
  -8  -8   1        8.89      -20.88     33.14 o 
  -7  -8   1      324.29      293.59     88.94 o 
  -6  -8   1     1402.69     1248.57    150.13 o 
  -5  -8   1      121.85      200.23     30.58 o 
  -4  -8   1     2042.86     1773.35     60.57 o 
  -3  -8   1     1257.42     1107.14     49.52 o 
  -2  -8   1     3153.15     3009.68     77.37 o 
  -1  -8   1       16.67        0.00     44.37 o 
   0  -8   1     3562.88     3448.77    249.71 o 
   1  -8   1     8995.83    10223.25    193.91 o 
   2  -8   1    26680.46    29678.47    405.32 o 
   3  -8   1    27052.73    28830.20    459.43 o 
   4  -8   1     3444.07     3900.80    173.83 o 
   5  -8   1     2750.33     3006.47     92.76 o 
   6  -8   1     1555.96     1397.17     67.02 o 
   7  -8   1    10331.47    10009.10    227.70 o 
   8  -8   1    12978.95    12042.93    246.95 o 
   9  -8   1     1528.04     1428.90     73.86 o 
  10  -8   1     5103.12     4956.32    139.07 o 
  11  -8   1     1601.60     1559.94     74.21 o 
  12  -8   1     6122.38     6401.64    217.90 o 
  13  -8   1     5550.99     5381.17    202.09 o 
  14  -8   1      194.84      289.97     96.17 o 
  15  -8   1       59.66      -20.30     55.71 o 
  16  -8   1      230.18      293.45     93.64 o 
 -12  -7   1      702.13      989.65    187.68 o 
 -11  -7   1       55.37      125.92     76.22 o 
 -10  -7   1     1047.64      725.89     83.65 o 
  -9  -7   1        1.97       15.01     31.69 o 
  -8  -7   1      681.38      534.42     84.55 o 
  -7  -7   1       15.20        7.39     14.67 o 
  -6  -7   1     3805.84     3709.69    107.83 o 
  -5  -7   1      544.23      522.69     38.66 o 
  -4  -7   1      856.37     1161.60     70.13 o 
  -3  -7   1     2363.04     2386.79     64.91 o 
  -2  -7   1     1850.02     1287.82     61.91 o 
  -1  -7   1     1504.39     1383.86    148.49 o 
   0  -7   1       74.09      210.14     74.91 o 
   1  -7   1     5651.43     5519.80    100.74 o 
   2  -7   1     9092.47     9893.06    185.89 o 
   3  -7   1     7494.65     7813.13    143.31 o 
   4  -7   1    23685.51    23791.04    340.50 o 
   5  -7   1      700.18      709.92     51.39 o 
   6  -7   1       54.79       39.78     26.48 o 
   7  -7   1      255.20      243.04     37.63 o 
   8  -7   1     1978.50     1706.95     76.57 o 
   9  -7   1     5265.20     5372.76    140.24 o 
  10  -7   1      150.50      173.44     54.27 o 
  11  -7   1     3297.21     3610.49    114.45 o 
  12  -7   1     5108.82     5137.08    190.57 o 
  13  -7   1      263.04      236.38     56.19 o 
  14  -7   1     1109.95     1110.52     94.98 o 
  15  -7   1      349.30      425.92    113.76 o 
  16  -7   1       27.16       31.97     54.03 o 
 -13  -6   1        1.07       16.90     61.52 o 
 -12  -6   1      448.66      664.72    151.69 o 
 -11  -6   1       29.86      112.83     71.93 o 
 -10  -6   1        2.21        1.25     25.48 o 
  -9  -6   1       43.46       81.87     48.53 o 
  -8  -6   1      868.92      911.00     60.39 o 
  -7  -6   1       22.90       42.63     29.97 o 
  -6  -6   1     5099.04     4948.12    124.28 o 
  -5  -6   1     2063.91     2361.72     79.02 o 
  -4  -6   1    14289.44    13110.15    215.87 o 
  -3  -6   1      839.78     1088.85     59.78 o 
  -2  -6   1       12.79      -19.63     19.63 o 
  -1  -6   1       67.61       19.35     32.83 o 
   0  -6   1     4445.88     4471.68    147.91 o 
   1  -6   1     7844.29     8250.84    220.36 o 
   2  -6   1      495.78      480.87     34.52 o 
   3  -6   1      887.97      851.24     47.91 o 
   4  -6   1    29195.43    28353.92    389.51 o 
   5  -6   1     6359.75     6125.89    128.51 o 
   6  -6   1      822.56      877.67     56.48 o 
   7  -6   1      214.41      172.86     32.72 o 
   8  -6   1      145.07      143.69     34.46 o 
   9  -6   1     3652.40     3624.84    143.05 o 
  10  -6   1    12648.37    12967.98    329.14 o 
  11  -6   1        3.38      -32.35     32.35 o 
  12  -6   1      140.16      154.76     49.80 o 
  13  -6   1     1474.45     1793.24    119.13 o 
  14  -6   1     1182.70     1194.66    101.73 o 
  15  -6   1       86.25       53.53     81.80 o 
  16  -6   1     1829.67     2214.79    202.33 o 
 -13  -5   1        4.24      -10.18     42.46 o 
 -12  -5   1       69.25       -4.48     42.70 o 
 -11  -5   1     1105.76     1218.99    180.81 o 
 -10  -5   1     1724.45     1751.41     84.95 o 
  -9  -5   1     5153.31     5032.21    155.08 o 
  -8  -5   1     3102.61     3100.94    109.41 o 
  -7  -5   1       24.69       58.02     28.10 o 
  -6  -5   1     5586.67     5308.12    130.90 o 
  -5  -5   1     7707.61     7389.47    150.92 o 
  -4  -5   1     6372.51     6561.66    169.28 o 
  -3  -5   1      887.37      708.61     64.05 o 
  -2  -5   1     1680.32     1597.10     61.65 o 
  -1  -5   1     5603.32     4423.35     88.67 o 
   0  -5   1    22000.58    20960.39   1036.07 o 
   1  -5   1    69333.63    72243.97   1404.55 o 
   2  -5   1    21922.88    23367.58    315.46 o 
   3  -5   1     5139.12     5527.08    106.54 o 
   4  -5   1      256.10      308.83     33.83 o 
   5  -5   1     2509.54     2699.18    142.79 o 
   6  -5   1     8901.49     8955.34    170.77 o 
   7  -5   1     2193.58     2251.05     80.57 o 
   8  -5   1     8521.40     8684.36    177.49 o 
   9  -5   1     2943.51     3223.91    102.35 o 
  10  -5   1     1065.33     1275.57     66.70 o 
  11  -5   1       20.10       95.24     47.29 o 
  12  -5   1       29.43       22.88     41.43 o 
  13  -5   1      740.37      772.40     94.46 o 
  14  -5   1     1259.70     2107.60    130.67 o 
  15  -5   1       42.72      303.74     86.94 o 
  16  -5   1        7.87      108.53     51.16 o 
 -14  -4   1     4400.36     4071.81    310.89 o 
 -13  -4   1     1057.61     1083.82    182.85 o 
 -12  -4   1      332.64      363.16     96.32 o 
 -11  -4   1       11.27       11.09     26.68 o 
 -10  -4   1      597.96      757.81     64.30 o 
  -9  -4   1     3709.38     3591.84    121.85 o 
  -8  -4   1      181.28      217.33     42.79 o 
  -7  -4   1     2427.92     2101.44     85.55 o 
  -6  -4   1    12528.30    11613.58    211.56 o 
  -5  -4   1      396.66      443.02     44.13 o 
  -4  -4   1    14132.25    13048.30    212.79 o 
  -3  -4   1     4668.12     3775.28     91.17 o 
  -2  -4   1     7333.49     7243.47    302.94 o 
  -1  -4   1     2321.91     2543.97     62.28 o 
   0  -4   1     8179.39     8994.67    371.16 o 
   1  -4   1     1938.63     1227.84     39.22 o 
   2  -4   1      175.92       32.87     23.83 o 
   3  -4   1    21413.98    23923.47    341.04 o 
   4  -4   1      314.12      159.62     26.98 o 
   5  -4   1     1828.01     1944.36     78.55 o 
   6  -4   1     1114.92     1053.06     56.93 o 
   7  -4   1       57.93       11.00     21.89 o 
   8  -4   1     4475.40     4698.17    121.12 o 
   9  -4   1       33.03       60.57     22.67 o 
  10  -4   1     5092.06     5270.92    138.44 o 
  11  -4   1      198.68      272.21     66.07 o 
  12  -4   1     2703.38     2901.59    148.13 o 
  13  -4   1     1896.37     2238.29    159.93 o 
  14  -4   1      524.04      465.51     80.52 o 
  15  -4   1       18.57       66.37     59.58 o 
 -14  -3   1      354.35      457.25     63.81 o 
 -13  -3   1     1674.74     1898.90    121.12 o 
 -12  -3   1        8.82       87.21     45.89 o 
 -11  -3   1      292.37      362.96     71.30 o 
 -10  -3   1     1427.29     1331.47     77.67 o 
  -9  -3   1        3.43       -2.08     27.20 o 
  -8  -3   1     6337.32     5955.84    152.62 o 
  -7  -3   1      306.56      312.54     44.51 o 
  -6  -3   1      327.20      389.94     42.25 o 
  -5  -3   1      627.50      746.26     64.16 o 
  -4  -3   1      669.15      546.06     50.01 o 
  -3  -3   1     1141.53     1416.09     58.65 o 
  -2  -3   1     2124.67     1433.85     63.57 o 
  -1  -3   1     3775.24     3138.81     57.79 o 
   0  -3   1     8383.33    10191.46    371.87 o 
   1  -3   1      737.14      656.22     27.42 o 
   2  -3   1    13731.50    13215.88    187.67 o 
   3  -3   1     2599.53     3335.47     86.43 o 
   4  -3   1       83.83       63.54     20.81 o 
   5  -3   1      355.85      211.27     28.76 o 
   6  -3   1     1097.13     1080.06     54.22 o 
   7  -3   1     1977.15     2014.98     72.62 o 
   8  -3   1     6775.80     7007.82    153.20 o 
   9  -3   1     2152.39     2178.80     84.28 o 
  10  -3   1      644.58      803.40     61.14 o 
  11  -3   1       60.33       83.43     50.34 o 
  12  -3   1        4.85       22.55    101.31 o 
  13  -3   1      347.70      278.71     61.63 o 
  14  -3   1     3697.70     3996.07    180.69 o 
  15  -3   1     2076.37     2312.44    134.68 o 
 -14  -2   1      453.79      394.63     59.82 o 
 -13  -2   1      234.41      284.77     54.96 o 
 -12  -2   1     3884.28     3928.96    185.39 o 
 -11  -2   1     6759.80     5962.06    180.90 o 
 -10  -2   1     1227.96     1408.28     83.62 o 
  -9  -2   1     1277.93     1279.93     81.52 o 
  -8  -2   1     1927.20     1690.49     81.80 o 
  -7  -2   1     6370.46     5922.12    140.51 o 
  -6  -2   1      935.55      869.04     84.95 o 
  -5  -2   1     7833.17     7380.42    148.68 o 
  -4  -2   1     7463.04     6970.12    129.23 o 
  -3  -2   1     1312.43     1087.02     61.87 o 
  -2  -2   1       16.59       -8.59     17.47 o 
  -1  -2   1     7320.94     8021.73    177.81 o 
   0  -2   1        0.53       32.62     17.86 o 
   1  -2   1      127.55       59.85     10.02 o 
   2  -2   1     4725.16     4221.33     87.28 o 
   3  -2   1     3454.22     4668.59    129.22 o 
   4  -2   1      563.95      769.98     66.38 o 
   5  -2   1        3.11       84.54     33.21 o 
   6  -2   1       23.36       79.91     25.68 o 
   7  -2   1      604.42      496.73     42.28 o 
   8  -2   1     7835.78     7717.03    165.25 o 
   9  -2   1     3696.46     3763.65    221.62 o 
  10  -2   1     4736.67     4522.38    135.50 o 
  11  -2   1     3346.32     3014.09    147.11 o 
  12  -2   1      253.03      321.38     66.64 o 
  13  -2   1       99.88       62.20     38.41 o 
  14  -2   1      371.01      580.62     79.04 o 
  15  -2   1       28.56      103.66     29.69 o 
 -15  -1   1     1010.33     1099.69     90.75 o 
 -14  -1   1     2057.73     2245.06    124.62 o 
 -13  -1   1      253.05      364.71     60.27 o 
 -12  -1   1       43.32       19.24     33.38 o 
 -11  -1   1        8.49      215.57     82.30 o 
 -10  -1   1       96.53       80.12     36.54 o 
  -9  -1   1     1022.70      923.04     79.64 o 
  -8  -1   1    14894.01    13577.09    272.26 o 
  -7  -1   1     2009.27     1659.32    128.95 o 
  -6  -1   1      200.79      191.64     44.17 o 
  -5  -1   1     6104.77     6714.19    149.29 o 
  -4  -1   1     5936.22     4770.50    109.68 o 
  -3  -1   1     3370.45     4726.67    174.51 o 
  -2  -1   1       23.56       35.63     17.39 o 
  -1  -1   1     9422.68     9753.32    261.62 o 
   1  -1   1    17718.70    17445.30    483.55 o 
   2  -1   1     1547.39     1414.53     64.54 o 
   3  -1   1     3328.04     3579.80     95.72 o 
   4  -1   1     2539.91     2116.35     59.70 o 
   5  -1   1     1287.03     1205.13     51.66 o 
   6  -1   1    19661.40    19099.74    290.97 o 
   7  -1   1     1473.19     1303.81     66.03 o 
   8  -1   1     2129.77     1928.40    107.08 o 
   9  -1   1     2151.16     2008.03     90.20 o 
  10  -1   1     4606.31     4337.99    132.65 o 
  11  -1   1     1469.41     1462.29    108.06 o 
  12  -1   1      151.32      195.09     56.75 o 
  13  -1   1      312.43      391.63     79.58 o 
  14  -1   1     2152.98     2207.47    130.09 o 
  15  -1   1      305.92      370.75     68.05 o 
 -15   0   1       27.94      178.16    102.25 o 
 -14   0   1      705.50      722.60     87.25 o 
 -13   0   1        3.42       74.07     26.92 o 
 -12   0   1     1006.23      935.55     90.42 o 
 -11   0   1     1223.74     1028.42     78.12 o 
 -10   0   1      790.71      816.59     74.35 o 
  -9   0   1     4043.85     3811.67    121.07 o 
  -8   0   1     1711.26     1857.64     83.72 o 
  -7   0   1      291.98      241.56     43.06 o 
  -6   0   1     2502.91     2264.49     79.66 o 
  -5   0   1     4891.34     4767.08    103.54 o 
  -4   0   1    18869.54    18059.18    282.44 o 
  -3   0   1    19856.92    19503.57    299.34 o 
  -2   0   1    16158.43    15367.42    224.78 o 
  -1   0   1     1972.53     2749.16     84.92 o 
   1   0   1    48261.46    50527.67   1070.30 o 
   2   0   1     4271.57     5150.04    118.05 o 
   3   0   1      698.34     1142.45     66.80 o 
   4   0   1      781.47     1250.13     75.73 o 
   5   0   1     2847.42     2102.14     73.85 o 
   6   0   1     2888.11     2448.44     84.84 o 
   7   0   1    12236.17    12108.12    218.61 o 
   8   0   1     1902.74     1709.77     81.56 o 
   9   0   1     5849.78     4738.03    152.05 o 
  10   0   1      365.73      472.54     41.00 o 
  11   0   1       60.33      130.78     55.22 o 
  12   0   1      804.27      852.66     94.07 o 
  13   0   1     1120.48     1263.63     97.04 o 
  14   0   1      996.07     1096.56    115.40 o 
  15   0   1        3.59       26.96     28.65 o 
 -15   1   1       19.49      212.53    149.88 o 
 -14   1   1      191.90      169.05     90.57 o 
 -13   1   1        1.72       -1.45     28.69 o 
 -12   1   1      382.54      408.89     72.07 o 
 -11   1   1       27.94      -29.66     29.66 o 
 -10   1   1     7809.21     7276.90    177.82 o 
  -9   1   1      476.17      437.40     53.47 o 
  -8   1   1    15740.20    14930.74    258.08 o 
  -7   1   1    13629.57    12410.22    215.65 o 
  -6   1   1     4898.74     4838.29    176.74 o 
  -5   1   1      233.57      219.94     29.00 o 
  -4   1   1      726.81     1005.44     44.68 o 
  -3   1   1      114.70       80.48     19.64 o 
  -2   1   1      773.52      906.61     32.82 o 
   0   1   1   150666.31   147283.28   3884.55 o 
   1   1   1     2794.21     3019.79    127.09 o 
   2   1   1     9497.65     9912.82    383.72 o 
   3   1   1     2248.45     2027.63     77.97 o 
   4   1   1       96.75       45.89     22.50 o 
   5   1   1    12097.21    12848.54    544.87 o 
   6   1   1     7229.65     7291.46    322.08 o 
   7   1   1      282.70      330.59     42.53 o 
   8   1   1      880.34      779.79     59.44 o 
   9   1   1       66.56       99.29     33.16 o 
  10   1   1      782.26      745.04     55.62 o 
  11   1   1      183.08      220.00     59.45 o 
  12   1   1      602.14      549.41    137.24 o 
  13   1   1     1218.18     1289.11     96.15 o 
  14   1   1     1018.53     1265.33     83.09 o 
 -15   2   1      111.63      109.60     58.29 o 
 -14   2   1      129.34      153.98     35.25 o 
 -13   2   1        8.11       27.76     28.95 o 
 -12   2   1     3170.75     2965.01    144.20 o 
 -11   2   1      235.31      263.95     55.08 o 
 -10   2   1      546.03      510.35     57.13 o 
  -9   2   1      291.61      286.95     41.27 o 
  -8   2   1      454.41      413.68     46.55 o 
  -7   2   1      746.96      586.16     51.25 o 
  -6   2   1     3102.37     3925.83    248.41 o 
  -5   2   1     1644.46     1696.22     79.16 o 
  -4   2   1      455.58      490.41     37.89 o 
  -3   2   1     6951.79     8201.71    205.95 o 
  -2   2   1     9208.77    11406.81    239.06 o 
  -1   2   1    14781.16    17262.89    443.14 o 
   0   2   1     1800.42     1900.12     44.60 o 
   1   2   1     1061.86     1760.55     47.11 o 
   2   2   1      861.33      440.71     32.49 o 
   3   2   1      333.10      215.68     26.97 o 
   4   2   1      252.99      446.33     37.69 o 
   5   2   1     3255.05     3047.78     88.76 o 
   6   2   1     4532.88     4069.24    108.44 o 
   7   2   1      586.96      427.26     52.23 o 
   8   2   1    12222.78    11287.33    244.39 o 
   9   2   1     2527.72     2343.43    103.72 o 
  10   2   1       99.81       68.97     49.91 o 
  11   2   1      189.15      188.30     54.37 o 
  12   2   1     1080.85     1112.44    103.61 o 
  13   2   1      180.67      216.78     27.32 o 
  14   2   1       77.17       58.42     29.41 o 
 -15   3   1     3307.05     3316.52    227.06 o 
 -14   3   1     4067.91     3916.18    236.49 o 
 -13   3   1     1858.25     1921.15    119.31 o 
 -12   3   1     1035.62     1007.47     92.57 o 
 -11   3   1     4481.80     4386.77    134.12 o 
 -10   3   1      139.69      141.64     34.28 o 
  -9   3   1      608.10      611.57     51.08 o 
  -8   3   1     6610.37     6292.04    143.60 o 
  -7   3   1     1689.04     2145.37     77.51 o 
  -6   3   1       92.18       37.98     26.80 o 
  -5   3   1     3933.29     3109.82    134.73 o 
  -4   3   1      554.46      361.15     34.59 o 
  -3   3   1    21465.58    26578.72    615.75 o 
  -2   3   1    22379.20    31038.15    396.82 o 
  -1   3   1      584.09      815.69     57.76 o 
   0   3   1     2095.78     1551.62     77.28 o 
   1   3   1     2567.05     3119.95    124.40 o 
   2   3   1     1833.66     1604.02     50.55 o 
   3   3   1     1184.10      850.77     76.06 o 
   4   3   1      180.40       52.07     25.70 o 
   5   3   1     4003.90     3425.15    104.89 o 
   6   3   1     4883.58     4890.65    122.43 o 
   7   3   1     4473.40     4244.66    119.10 o 
   8   3   1      411.38      486.71     53.83 o 
   9   3   1     1017.06     1067.55     71.69 o 
  10   3   1       41.57        6.11     36.92 o 
  11   3   1      140.35      242.47     50.87 o 
  12   3   1     1806.46     2012.11    114.45 o 
  13   3   1        0.63       51.30     38.11 o 
  14   3   1      611.54      730.19     72.53 o 
 -16   4   1      555.27      570.91    131.75 o 
 -15   4   1     1363.94     1362.26    156.22 o 
 -14   4   1     1767.16     1836.26    175.94 o 
 -13   4   1     2895.56     2999.46    148.04 o 
 -12   4   1     6499.89     6923.03    259.01 o 
 -11   4   1     1149.58     1215.91     68.56 o 
 -10   4   1      996.64     1078.70     65.04 o 
  -9   4   1      176.50      220.15     37.33 o 
  -8   4   1     1232.51     1179.79     67.57 o 
  -7   4   1      154.68      285.30     39.96 o 
  -6   4   1      893.94      696.39     59.22 o 
  -5   4   1      417.78      448.71     41.81 o 
  -4   4   1     1990.68     2181.30     76.14 o 
  -3   4   1      542.25      714.61     60.13 o 
  -2   4   1    57521.70    64414.77   1408.29 o 
  -1   4   1    51286.19    54175.89    675.41 o 
   0   4   1     7900.07     7090.90    140.84 o 
   1   4   1     3831.43     3432.65     73.21 o 
   2   4   1      345.11      488.26     50.75 o 
   3   4   1     2003.52     2424.92    176.06 o 
   4   4   1     1165.84     1004.42     53.10 o 
   5   4   1      613.99      570.95     46.16 o 
   6   4   1    10857.56    10142.05    195.03 o 
   7   4   1      171.42      154.08     36.12 o 
   8   4   1      179.02       99.76     33.51 o 
   9   4   1      490.94      468.97     52.21 o 
  10   4   1      937.61     1081.10     88.32 o 
  11   4   1        4.09       68.92     27.97 o 
  12   4   1      590.89      698.82     90.43 o 
  13   4   1     1205.34     1527.42    179.51 o 
 -16   5   1      890.87     1064.22    155.33 o 
 -15   5   1      691.44      802.00    140.37 o 
 -14   5   1       25.56       19.16     71.61 o 
 -13   5   1      409.16      458.97     68.65 o 
 -12   5   1     3277.90     3293.82    190.88 o 
 -11   5   1     3454.73     3557.33    118.07 o 
 -10   5   1      132.10      181.77     36.31 o 
  -9   5   1     1444.40     1487.70     71.62 o 
  -8   5   1      384.65      348.14     44.19 o 
  -6   5   1      411.31      367.54     41.17 o 
  -5   5   1        0.37       61.81     25.87 o 
  -4   5   1     1058.61     1062.70     51.60 o 
  -3   5   1     8923.91    10611.98    170.90 o 
  -2   5   1    11824.31    13048.73    308.04 o 
  -1   5   1    38108.57    40386.16    634.77 o 
   0   5   1     1027.99      818.33     43.69 o 
   1   5   1      159.24      260.53     27.44 o 
   2   5   1       41.34       82.45     19.27 o 
   3   5   1     2151.33     2667.74     76.41 o 
   4   5   1      559.04      571.20     42.91 o 
   5   5   1     9814.77     9257.47    177.47 o 
   6   5   1     8434.57     7850.49    166.86 o 
   7   5   1      128.87      182.45     37.08 o 
   8   5   1       10.41       -8.27     26.32 o 
   9   5   1      301.70      317.73     45.03 o 
  10   5   1      272.19      310.50     66.25 o 
  11   5   1      838.63      790.65    164.60 o 
  12   5   1      258.22      337.16    100.88 o 
  13   5   1      215.33      230.50     83.40 o 
 -16   6   1     1678.25     2013.85    188.83 o 
 -15   6   1     1375.38     1547.86    171.23 o 
 -14   6   1       32.08      -28.19    195.47 o 
 -13   6   1      822.02      942.99    178.48 o 
 -12   6   1       37.22      206.06     51.23 o 
 -11   6   1        6.74       47.22     34.75 o 
 -10   6   1     1272.32     1173.47     70.32 o 
  -9   6   1     3090.33     2817.45    116.28 o 
  -8   6   1      274.31      316.20     42.24 o 
  -7   6   1     1661.39     1641.69     71.01 o 
  -6   6   1      672.14      580.31     53.90 o 
  -5   6   1      505.24      450.83     46.70 o 
  -4   6   1    22125.13    23408.09    333.56 o 
  -3   6   1    20375.76    22615.13    319.93 o 
  -2   6   1     1372.41     1792.26     68.81 o 
  -1   6   1        9.55        7.49     17.24 o 
   0   6   1     7949.17     8189.90    134.42 o 
   1   6   1      187.16      277.13     52.24 o 
   2   6   1      402.18      597.12     40.98 o 
   3   6   1      879.22      867.40     45.65 o 
   4   6   1      729.59      594.84     40.50 o 
   5   6   1     1535.03     1550.83     67.59 o 
   6   6   1     7129.95     6843.01    155.99 o 
   7   6   1      557.03      487.88     51.37 o 
   8   6   1     1360.18     1330.39     70.85 o 
   9   6   1      275.57      240.83     35.17 o 
  10   6   1      416.55      439.90    136.36 o 
  11   6   1       63.09       29.16     73.09 o 
  12   6   1       11.36       -3.42     54.42 o 
 -16   7   1       87.43      111.07     71.70 o 
 -15   7   1       78.68       96.48     79.92 o 
 -14   7   1      191.23      509.27    115.83 o 
 -13   7   1       56.91      115.01    210.99 o 
 -12   7   1     2871.14     2914.25    105.34 o 
 -11   7   1      288.14      297.86     41.59 o 
 -10   7   1     6714.67     6637.12    164.95 o 
  -9   7   1      131.50      128.26     32.33 o 
  -8   7   1     2397.15     2676.19    105.40 o 
  -7   7   1     2745.18     2829.02     92.26 o 
  -6   7   1       66.67       61.65     35.87 o 
  -5   7   1        1.63       42.14     51.09 o 
  -4   7   1     1162.44     1340.01     84.00 o 
  -3   7   1      608.31      567.22    111.14 o 
  -2   7   1    12227.26    12864.08    312.59 o 
  -1   7   1     2428.45     2352.98    100.01 o 
   0   7   1     1875.80     1995.89     56.02 o 
   1   7   1      921.57      920.75     46.79 o 
   2   7   1      681.08      768.93     38.04 o 
   3   7   1      214.96      196.13     31.49 o 
   4   7   1     1749.76     1760.40     65.88 o 
   5   7   1     2288.75     1994.11     74.77 o 
   6   7   1     1179.18     1272.91     64.50 o 
   7   7   1      206.52      365.37     52.47 o 
   8   7   1     4248.23     4202.02    196.46 o 
   9   7   1     2063.11     1783.79    124.61 o 
  10   7   1       53.45      128.73     85.89 o 
  11   7   1      443.61      606.34    152.64 o 
  12   7   1     1838.66     1908.80    220.50 o 
 -16   8   1       89.64      301.98     84.44 o 
 -15   8   1      335.67      352.43     96.52 o 
 -14   8   1        0.80      248.79    193.55 o 
 -13   8   1      501.61      696.76    168.32 o 
 -12   8   1     4254.22     4184.37    131.36 o 
 -11   8   1       32.65       41.07     19.45 o 
 -10   8   1      269.64      239.22     40.85 o 
  -9   8   1     3580.28     3402.88    112.39 o 
  -8   8   1     5266.53     5501.10    139.37 o 
  -7   8   1     5753.36     6610.43    149.20 o 
  -6   8   1     2254.54     2281.70     85.79 o 
  -5   8   1     5099.46     5462.75    129.34 o 
  -4   8   1    11802.41    13428.43    226.40 o 
  -3   8   1       41.15      -23.69     23.69 o 
  -2   8   1    49527.60    52697.49   1026.62 o 
  -1   8   1     2959.48     3735.56    104.37 o 
   0   8   1       12.36       -7.26      7.27 o 
   1   8   1      125.73      238.52     29.62 o 
   2   8   1       27.15       10.88     15.57 o 
   3   8   1     2337.63     2270.80     68.43 o 
   4   8   1       98.33      113.85     31.05 o 
   5   8   1      407.87      470.03     61.80 o 
   6   8   1      155.31       78.79     46.74 o 
   7   8   1      702.35      701.38     97.41 o 
   8   8   1      410.08      439.68     84.39 o 
   9   8   1       36.25       51.02     21.65 o 
  10   8   1      581.22      533.46    151.18 o 
  11   8   1     1641.82     1651.25    207.62 o 
 -16   9   1       54.57      -40.50     94.13 o 
 -15   9   1     1219.96     1356.02    179.34 o 
 -14   9   1      116.69      170.15     83.34 o 
 -13   9   1       17.71       -2.60     88.02 o 
 -12   9   1     2586.19     2750.34    129.46 o 
 -11   9   1     1915.22     1940.64     87.96 o 
 -10   9   1      756.52      880.34     61.08 o 
  -9   9   1      310.82      404.11     71.94 o 
  -8   9   1     1201.40     1158.35     70.85 o 
  -7   9   1      287.29      277.27     52.36 o 
  -6   9   1     4089.78     3753.04    109.63 o 
  -5   9   1      625.31      574.92     51.94 o 
  -4   9   1     1765.50     1646.68     72.03 o 
  -3   9   1    11228.03    10997.44    193.35 o 
  -2   9   1     2848.49     4068.33    147.96 o 
  -1   9   1     6007.23     5997.53    164.21 o 
   0   9   1      649.46      508.21     37.35 o 
   1   9   1     4461.09     4065.15    105.01 o 
   2   9   1      352.06      263.69     24.10 o 
   3   9   1      181.39      231.44     28.94 o 
   4   9   1     2186.41     1938.15    132.01 o 
   5   9   1     1364.70     1158.56    142.54 o 
   6   9   1      183.80       89.40     63.89 o 
   7   9   1     2922.18     2703.38    208.15 o 
   8   9   1     1251.60     1063.35    127.54 o 
   9   9   1      601.71      554.52     56.49 o 
 -16  10   1        9.34       60.14     52.30 o 
 -15  10   1     1551.85     1513.17    185.52 o 
 -14  10   1       81.71      119.52     85.01 o 
 -13  10   1      911.51     1048.08    155.11 o 
 -12  10   1      154.77      122.56     81.73 o 
 -11  10   1     1087.06     1058.48     67.74 o 
 -10  10   1      237.62      261.46     41.95 o 
  -9  10   1       16.80        0.88     23.72 o 
  -8  10   1      285.40      307.33     54.63 o 
  -7  10   1     1808.93     1529.13     79.07 o 
  -6  10   1      427.44      277.31     44.80 o 
  -5  10   1     1582.90     1846.06    101.94 o 
  -4  10   1    17035.83    16388.61    269.08 o 
  -3  10   1     2790.07     2735.72     83.87 o 
  -2  10   1       26.90       40.95     11.48 o 
  -1  10   1       63.09       48.53     11.34 o 
   0  10   1        9.40        7.02     23.71 o 
   1  10   1     1754.91     1719.81     60.71 o 
   2  10   1     2676.29     2405.70    141.46 o 
   3  10   1      207.16      132.55     57.94 o 
   4  10   1    10896.95    10481.35    323.18 o 
   5  10   1     7040.34     6555.69    251.11 o 
   6  10   1       89.84      151.02     56.49 o 
   7  10   1     1532.41     1526.70    127.59 o 
   8  10   1      344.25      381.98     91.37 o 
   9  10   1      206.86       34.99     82.07 o 
  10  10   1      855.55     1294.61    169.80 o 
 -16  11   1        0.14       29.19     61.51 o 
 -15  11   1     1370.35     1321.39    170.99 o 
 -14  11   1       69.24      101.28     99.69 o 
 -13  11   1     1139.88     1118.35    149.69 o 
 -12  11   1      403.88      534.11     60.91 o 
 -11  11   1       17.66       11.06     21.00 o 
 -10  11   1       18.70       43.67     22.98 o 
  -9  11   1      880.43      986.87     69.60 o 
  -8  11   1      522.01      579.55     59.86 o 
  -7  11   1     2395.61     2244.58     93.71 o 
  -6  11   1     1116.63     1043.15     87.54 o 
  -5  11   1     1626.32     1745.20    110.40 o 
  -4  11   1     6869.26     8074.47    267.64 o 
  -3  11   1     4989.12     5600.67    129.05 o 
  -2  11   1     1202.01     1138.04     80.06 o 
  -1  11   1       46.06       -2.13     22.60 o 
   0  11   1     8640.59     8425.72    270.54 o 
   1  11   1    12214.37    10874.00    490.63 o 
   2  11   1      376.31      504.13     90.47 o 
   3  11   1     2244.67     2164.50    144.81 o 
   4  11   1     2322.20     2257.45    204.92 o 
   5  11   1     5942.20     5131.43    226.52 o 
   6  11   1     5583.13     5151.35    230.30 o 
   7  11   1      839.11      881.79    134.12 o 
   8  11   1      142.74      135.69     33.83 o 
   9  11   1       28.75       71.77     60.93 o 
  10  11   1     2632.33     2549.57    244.14 o 
 -15  12   1      399.17      422.68    101.38 o 
 -14  12   1     2036.13     1638.86    271.58 o 
 -13  12   1     1344.46     1420.47    146.71 o 
 -12  12   1      385.74      377.56     59.64 o 
 -11  12   1      623.11      780.60     77.29 o 
 -10  12   1     2701.96     2494.45    101.32 o 
  -9  12   1     1001.95     1041.57     79.00 o 
  -8  12   1     1231.97     1319.81    108.86 o 
  -7  12   1      495.05      456.43     54.90 o 
  -6  12   1      554.16      649.69     62.47 o 
  -5  12   1       23.44      353.19    106.03 o 
  -4  12   1    17247.42    16724.69    296.61 o 
  -3  12   1     8536.21     8744.01    171.45 o 
  -2  12   1      829.17      680.92     37.62 o 
  -1  12   1      392.45      259.79     68.14 o 
   0  12   1       69.34       35.19     54.84 o 
   1  12   1      466.41      432.49     83.54 o 
   2  12   1       20.98       55.04     53.70 o 
   3  12   1      282.19      379.67     82.32 o 
   4  12   1     3715.41     3918.90    216.38 o 
   5  12   1      382.90      402.97     81.42 o 
   6  12   1      408.85      466.74     83.63 o 
   7  12   1     2074.22     1869.78    138.81 o 
   8  12   1        3.30       14.40     22.25 o 
   9  12   1        1.71      159.86     65.96 o 
 -15  13   1       55.06      198.29     62.18 o 
 -14  13   1       46.49      145.72     68.79 o 
 -13  13   1      906.14      711.42    120.45 o 
 -12  13   1       47.39       95.19     31.45 o 
 -11  13   1      395.43      410.92     65.47 o 
 -10  13   1        8.83      -22.18     22.18 o 
  -9  13   1      479.61      430.51     54.46 o 
  -8  13   1     3448.23     3543.18    120.62 o 
  -7  13   1      372.92     1518.80    137.31 o 
  -6  13   1      646.67     1110.77    135.30 o 
  -5  13   1     2771.65     2446.87     93.91 o 
  -4  13   1      372.02      416.71     42.64 o 
  -3  13   1     5586.56     5222.45    220.28 o 
  -2  13   1      627.56      841.94    108.45 o 
  -1  13   1       97.62      107.29     63.83 o 
   0  13   1      231.14      291.78     72.99 o 
   1  13   1      736.85      758.44    115.67 o 
   2  13   1     1838.89     1444.31    124.11 o 
   3  13   1      360.17      595.28    274.84 o 
   4  13   1     1010.18      790.19    110.70 o 
   5  13   1      343.57      373.72     79.23 o 
   6  13   1      804.79      749.42    195.41 o 
   7  13   1      747.50      718.32    103.77 o 
   8  13   1      468.73      489.05     90.56 o 
 -15  14   1     1639.55     1626.62    156.46 o 
 -14  14   1       61.27      273.01    166.59 o 
 -13  14   1      612.11      811.27    125.70 o 
 -12  14   1      991.64      992.33     84.02 o 
 -11  14   1     1850.75     1972.29    114.69 o 
 -10  14   1      161.55       96.71     40.65 o 
  -9  14   1      794.78      823.42     66.61 o 
  -8  14   1     5773.71     6421.29    209.09 o 
  -7  14   1     5819.01     5835.84    159.25 o 
  -6  14   1      469.30      399.36     50.43 o 
  -5  14   1        0.61       27.13     39.30 o 
  -4  14   1     5081.50     5053.75    224.07 o 
  -3  14   1      360.81      477.89     92.11 o 
  -2  14   1      592.17      490.24     92.01 o 
  -1  14   1     1237.50     1058.06    122.73 o 
   0  14   1       43.79       72.60     63.71 o 
   1  14   1       63.61       -4.32     44.39 o 
   2  14   1        5.10      -11.49     44.71 o 
   3  14   1       41.42       -7.44     42.62 o 
   4  14   1        1.19      -12.05     35.22 o 
   5  14   1      343.49      380.49     74.49 o 
   6  14   1      447.64      367.00     73.52 o 
   7  14   1     1971.65     2052.08    218.68 o 
 -14  15   1     1241.46     1166.24    128.07 o 
 -13  15   1     1484.51     1270.18    133.70 o 
 -12  15   1       47.64       64.11     26.38 o 
 -11  15   1     2118.29     2153.15    118.08 o 
 -10  15   1      389.71      419.28     81.71 o 
  -9  15   1      463.06      490.64     57.52 o 
  -8  15   1     5646.54     5202.76    152.42 o 
  -7  15   1     2168.95     2312.76    108.87 o 
  -6  15   1      132.75      173.89    100.99 o 
  -5  15   1     2330.41     2148.73    152.83 o 
  -4  15   1      253.18      263.79     80.59 o 
  -3  15   1     1146.18     1128.80    129.16 o 
  -2  15   1     2742.72     2472.47    164.07 o 
  -1  15   1     1743.83     1482.84    133.67 o 
   0  15   1     4241.12     3741.83    250.92 o 
   1  15   1     2034.45     1967.26    148.05 o 
   2  15   1      666.04      688.51    107.54 o 
   3  15   1      946.72     1099.57    131.46 o 
   4  15   1      952.65      816.51    114.60 o 
   5  15   1      181.98      164.15     56.84 o 
   6  15   1      165.99      195.74     42.03 o 
 -14  16   1        5.37      408.39    150.73 o 
 -13  16   1       17.56       58.84     50.74 o 
 -12  16   1      253.66      202.10     57.17 o 
 -11  16   1      335.65      290.01     52.23 o 
 -10  16   1        2.31       17.58     80.08 o 
  -9  16   1     1556.42     1684.97     93.05 o 
  -8  16   1     1548.14     1691.32    137.79 o 
  -7  16   1       76.39       -7.07     51.94 o 
  -6  16   1       16.89      -27.75     53.40 o 
  -5  16   1     1221.96     1213.52    139.26 o 
  -4  16   1     2780.58     3032.22    186.16 o 
  -3  16   1     3081.34     3032.46    182.67 o 
  -2  16   1      112.13       84.36     64.44 o 
  -1  16   1      406.61      459.88     92.17 o 
   0  16   1      968.20      869.13    121.83 o 
   1  16   1     5255.22     4653.10    228.92 o 
   2  16   1     1630.21     1683.22    140.21 o 
   3  16   1     1449.29     1417.80    127.53 o 
   4  16   1      453.86      511.94     91.44 o 
   5  16   1       81.22      128.80     37.75 o 
 -13  17   1       46.51      158.73     44.88 o 
 -12  17   1      118.76      110.43     27.10 o 
 -11  17   1      521.12      468.81     75.38 o 
 -10  17   1     1177.91     1295.16    161.06 o 
  -9  17   1     2728.21     2148.80    216.46 o 
  -8  17   1     1289.18     1201.88    124.95 o 
  -7  17   1     3722.66     3564.30    221.15 o 
  -6  17   1       30.64      -42.14     42.14 o 
  -5  17   1       17.00      -34.64     51.40 o 
  -4  17   1      382.94      316.40     82.29 o 
  -3  17   1     2979.26     2673.79    178.48 o 
  -2  17   1      276.22      311.85     83.46 o 
  -1  17   1      125.96       70.24     58.20 o 
   0  17   1     1851.16     1916.75    151.96 o 
   1  17   1     2396.78     2369.19    164.81 o 
   2  17   1      132.06       50.29     43.58 o 
   3  17   1     2522.89     2498.83    171.12 o 
   4  17   1      776.82      855.84    112.74 o 
 -13  18   1       87.61       -7.34     35.99 o 
 -12  18   1       56.26      113.52     35.31 o 
 -10  18   1      160.08      244.84     84.90 o 
  -9  18   1      523.70      430.39    111.23 o 
  -8  18   1      151.02       75.47    149.25 o 
  -7  18   1     1704.29     1682.43    241.19 o 
  -6  18   1      578.42      467.79    109.89 o 
  -5  18   1      158.60      138.02     68.67 o 
  -4  18   1        1.76       -3.66     90.13 o 
  -3  18   1       32.14      -13.96     46.07 o 
  -2  18   1     3644.19     3279.48    199.54 o 
  -1  18   1     2828.11     2810.05    184.75 o 
   0  18   1      475.22      434.12     90.22 o 
   1  18   1      132.96       77.72     42.79 o 
   2  18   1      111.27      209.71     51.64 o 
   3  18   1      874.22      925.17    120.07 o 
 -12  19   1      162.43      174.02     50.79 o 
 -10  19   1     1525.03     1612.71    187.51 o 
  -9  19   1      265.44      277.76     84.32 o 
  -8  19   1      247.43      150.25     80.65 o 
  -7  19   1      168.14      102.02     58.25 o 
  -6  19   1     4282.21     4333.69    232.85 o 
  -5  19   1     1651.27     1573.19    156.10 o 
  -4  19   1     1595.97     1711.10    146.65 o 
  -3  19   1     1280.13     1178.63    157.67 o 
  -2  19   1        0.01       70.18     56.37 o 
  -1  19   1     2661.66     2602.13    178.79 o 
   0  19   1      969.30     1005.05    130.04 o 
   1  19   1      193.83      252.62     57.66 o 
   2  19   1      667.77      757.24    104.92 o 
 -10  20   1        6.51        8.87     40.30 o 
  -9  20   1      259.95      268.11     93.61 o 
  -8  20   1     1385.66     1495.80    190.38 o 
  -7  20   1     1255.61     1296.67    149.35 o 
  -6  20   1       87.73       85.96     50.04 o 
  -5  20   1      159.51      160.33     64.17 o 
  -4  20   1      138.22      158.58     57.36 o 
  -3  20   1       54.87      112.39     54.27 o 
  -2  20   1     2573.89     2729.76    186.53 o 
  -1  20   1     1933.94     1921.34    152.92 o 
   0  20   1      118.48      180.33     60.39 o 
  -8  21   1      641.63      706.30    157.22 o 
  -7  21   1      257.04      300.30     93.92 o 
  -6  21   1      161.73      109.26     46.78 o 
  -5  21   1       41.38       44.50     51.55 o 
  -4  21   1        1.82      -30.43     30.43 o 
  -3  21   1      323.30      264.87     71.59 o 
   5 -22   2        6.29      -46.20     46.20 o 
   6 -22   2      526.24      259.57     76.59 o 
   1 -21   2      148.29      255.93     64.02 o 
   2 -21   2       17.74       17.75     41.75 o 
   3 -21   2      912.66      891.18    132.76 o 
   4 -21   2     2287.00     2357.35    180.79 o 
   5 -21   2      102.91      132.28     62.25 o 
   6 -21   2        4.46      -27.82     66.51 o 
   7 -21   2        1.45       35.16    106.97 o 
   8 -21   2       98.23       67.81     39.35 o 
   9 -21   2     1228.42     1330.87    277.81 o 
  -1 -20   2        6.02      132.25     51.56 o 
   0 -20   2     2892.12     3048.50    251.99 o 
   1 -20   2      883.17      740.76    119.59 o 
   2 -20   2      243.00      192.29    112.99 o 
   3 -20   2      743.24      691.63    117.62 o 
   4 -20   2      547.05      580.25    109.45 o 
   5 -20   2      259.92      297.40     81.27 o 
   6 -20   2       51.37       28.78     70.08 o 
   7 -20   2      462.59      434.13     89.95 o 
   8 -20   2      173.50       43.43     88.38 o 
   9 -20   2      293.75      214.42    186.03 o 
  10 -20   2       98.83       76.09     47.59 o 
  11 -20   2      466.48      399.19     80.02 o 
  -3 -19   2        7.47       27.94     30.61 o 
  -2 -19   2      162.52      246.65    107.47 o 
  -1 -19   2      260.98      310.02     74.64 o 
   0 -19   2      206.97      140.54     65.46 o 
   1 -19   2       43.39      -41.81     43.67 o 
   2 -19   2       13.20       37.27     81.36 o 
   3 -19   2      193.13      273.80    122.30 o 
   4 -19   2      232.62      224.71     77.79 o 
   5 -19   2      592.49      520.95    103.10 o 
   6 -19   2        1.60      -44.22     46.64 o 
   7 -19   2     3205.49     3032.95    192.97 o 
   8 -19   2     3876.73     3705.80    220.84 o 
   9 -19   2        2.45      -26.44     26.44 o 
  10 -19   2       72.17       51.20     31.65 o 
  11 -19   2      209.92       79.82     51.23 o 
  -4 -18   2        5.57      131.74     34.94 o 
  -3 -18   2      569.17      469.42     84.97 o 
  -2 -18   2       10.77       19.85     50.85 o 
  -1 -18   2       84.58       76.73     53.10 o 
   0 -18   2      708.67      534.62    101.00 o 
   1 -18   2      208.00      199.79     68.94 o 
   2 -18   2     2182.70     2226.17    173.87 o 
   3 -18   2        8.55      -34.51     61.48 o 
   4 -18   2     2895.60     2940.68    194.25 o 
   5 -18   2      200.72      114.57     68.19 o 
   6 -18   2        6.68      -38.25     40.96 o 
   7 -18   2     3012.59     2550.66    177.54 o 
   8 -18   2      195.55      165.82     61.69 o 
   9 -18   2        4.45        2.88     30.51 o 
  10 -18   2        0.24      -19.81     51.46 o 
  11 -18   2      940.68      867.70    148.96 o 
  13 -18   2       26.90      -14.81     25.46 o 
  -5 -17   2       11.66       26.70     26.63 o 
  -4 -17   2      303.21      348.07    114.97 o 
  -3 -17   2      129.49      126.54     55.63 o 
  -2 -17   2      440.30      508.81     93.51 o 
  -1 -17   2       73.98       77.22     56.39 o 
   0 -17   2      153.95      100.80     63.95 o 
   1 -17   2      909.77      845.81    123.72 o 
   2 -17   2     1537.16     1255.07    149.24 o 
   3 -17   2      539.18      578.77    112.28 o 
   4 -17   2     1483.55     1517.61    150.74 o 
   5 -17   2     1195.76     1176.71    141.67 o 
   6 -17   2      535.05      680.48    112.57 o 
   7 -17   2       17.03       40.31     49.75 o 
   8 -17   2      596.89      606.98     99.38 o 
   9 -17   2      834.01      839.90    108.56 o 
  10 -17   2      284.94      355.35     68.66 o 
  11 -17   2      241.51      197.35     34.27 o 
  12 -17   2      630.77      658.06     97.00 o 
  13 -17   2     1644.50     1427.89    154.93 o 
  -6 -16   2        0.03       29.58     29.85 o 
  -5 -16   2        3.77       57.24     36.94 o 
  -4 -16   2     1293.44     1284.73    131.65 o 
  -3 -16   2       28.58       48.37     68.09 o 
  -2 -16   2        0.32       16.14    125.73 o 
  -1 -16   2      185.22      172.88     68.90 o 
   0 -16   2     1807.61     1802.39    153.65 o 
   1 -16   2       77.27       58.20     60.33 o 
   2 -16   2        4.80        6.78     57.93 o 
   3 -16   2      644.50      829.69    127.87 o 
   4 -16   2     1075.46     1181.24    143.89 o 
   5 -16   2      599.16      730.78    114.11 o 
   6 -16   2     4785.98     4950.08    234.45 o 
   7 -16   2       31.16       -2.27     46.89 o 
   8 -16   2       20.51       12.88     44.67 o 
   9 -16   2       14.91       17.09     17.82 o 
  10 -16   2     1060.08     1055.59     70.82 o 
  11 -16   2      161.09      137.70     27.45 o 
  12 -16   2      331.21      353.13     79.80 o 
  13 -16   2        0.33      -37.50    126.38 o 
  14 -16   2       18.87       12.16     33.82 o 
  -7 -15   2      724.76      609.48    118.74 o 
  -6 -15   2      445.05      484.54    102.58 o 
  -5 -15   2       71.56       54.11     40.47 o 
  -4 -15   2       73.43       73.46     47.30 o 
  -3 -15   2      327.17      319.52     80.20 o 
  -2 -15   2        6.28      -38.72     55.35 o 
  -1 -15   2       10.41      -43.25     46.63 o 
   0 -15   2      747.51      640.29    107.03 o 
   1 -15   2      142.97       61.73     65.85 o 
   2 -15   2      416.09      391.07     91.37 o 
   3 -15   2     1630.33     1595.57    146.29 o 
   4 -15   2      252.96      221.92     79.79 o 
   5 -15   2      134.78      194.00     75.74 o 
   6 -15   2     4534.69     4359.13    214.25 o 
   7 -15   2      646.51      568.80     66.85 o 
   8 -15   2     3959.12     4182.27    134.18 o 
   9 -15   2      354.12      446.90     58.94 o 
  10 -15   2       33.55       23.28     35.37 o 
  11 -15   2      903.62      920.53     65.43 o 
  12 -15   2       91.20       70.08     52.09 o 
  13 -15   2       33.42       75.57     74.76 o 
  14 -15   2      101.80      145.01     69.71 o 
  -8 -14   2       65.87       77.98     26.46 o 
  -7 -14   2       82.85      168.27     75.63 o 
  -6 -14   2      141.59      167.25     55.23 o 
  -5 -14   2       29.25       53.91     46.06 o 
  -4 -14   2      257.26      258.18     73.93 o 
  -3 -14   2      135.62       41.70     51.63 o 
  -2 -14   2     3085.47     2861.10    184.88 o 
  -1 -14   2      122.46       95.33     78.08 o 
   0 -14   2      505.47      429.47     89.66 o 
   1 -14   2       80.22       65.49     61.05 o 
   2 -14   2      240.61      203.80     74.64 o 
   3 -14   2      935.06      908.52    118.97 o 
   4 -14   2     6654.56     6282.43    262.10 o 
   5 -14   2      484.15      462.72     51.25 o 
   6 -14   2      682.32      597.87     51.71 o 
   7 -14   2       78.36       68.55     27.10 o 
   8 -14   2      405.89      435.80     65.65 o 
   9 -14   2     1082.47     1150.03     72.25 o 
  10 -14   2     1689.85     1809.83    107.35 o 
  11 -14   2     1802.98     1716.71     95.35 o 
  12 -14   2     6014.97     5853.79    205.67 o 
  13 -14   2      696.09      670.12    121.68 o 
  14 -14   2     2378.58     2143.87    180.88 o 
  15 -14   2      116.26       69.66    108.19 o 
  -9 -13   2       70.50      142.83     44.56 o 
  -8 -13   2      672.28      624.65     92.02 o 
  -7 -13   2      461.40      460.77     86.58 o 
  -6 -13   2      267.06      348.74     74.35 o 
  -5 -13   2     1336.76     1159.30    118.61 o 
  -4 -13   2     3431.83     3477.13    190.11 o 
  -3 -13   2     2521.16     2269.89    157.00 o 
  -2 -13   2    14739.07    13070.89    388.75 o 
  -1 -13   2      606.72      625.56    101.54 o 
   0 -13   2      656.30      729.54    108.08 o 
   1 -13   2     1151.86     1127.84    126.05 o 
   2 -13   2       44.68       29.23     62.44 o 
   3 -13   2      719.37      774.82    108.08 o 
   4 -13   2     2386.03     2844.59    216.10 o 
   5 -13   2      332.45      528.13     61.94 o 
   6 -13   2        4.73       51.45     24.25 o 
   7 -13   2      640.59      708.06     60.63 o 
   8 -13   2     1900.30     1993.97     90.96 o 
   9 -13   2       83.97      140.67     35.48 o 
  10 -13   2       88.00      123.34     28.11 o 
  11 -13   2      278.91      243.17     34.99 o 
  12 -13   2       86.82      242.13     54.46 o 
  13 -13   2      323.75      343.47     88.51 o 
  14 -13   2      628.02      625.11    150.24 o 
  15 -13   2      593.06      758.76    252.29 o 
  -9 -12   2      386.91      257.95     72.09 o 
  -8 -12   2     1020.96     1100.50    114.08 o 
  -7 -12   2      146.44      186.03     54.70 o 
  -6 -12   2      640.30      539.54     92.88 o 
  -5 -12   2      157.53       76.07     71.50 o 
  -4 -12   2       21.83        8.12     50.18 o 
  -3 -12   2     1593.66     1249.55    118.32 o 
  -2 -12   2     1405.07     1424.50    123.93 o 
  -1 -12   2     1594.13     1614.95    127.68 o 
   0 -12   2      120.19       46.62     56.50 o 
   1 -12   2        3.17      -12.60     49.43 o 
   2 -12   2      322.95      141.42     67.84 o 
   3 -12   2     3872.93     4029.00    101.81 o 
   4 -12   2     8506.22     8881.30    187.48 o 
   5 -12   2       51.84      173.22     33.57 o 
   6 -12   2      255.68      276.10     42.43 o 
   7 -12   2      399.31      613.81     59.81 o 
   8 -12   2     4311.78     4197.10    129.90 o 
   9 -12   2        2.09      -11.27     22.46 o 
  10 -12   2     1186.67     1166.61     72.66 o 
  11 -12   2     1374.62     1156.76     75.72 o 
  12 -12   2     6690.45     6072.53    209.77 o 
  13 -12   2       40.24       17.47     25.14 o 
  14 -12   2      590.19      700.17    127.56 o 
  15 -12   2       37.82      115.91     50.45 o 
 -10 -11   2      383.09      387.20     97.47 o 
  -9 -11   2        6.12       23.16     91.99 o 
  -8 -11   2       48.34       36.32     36.07 o 
  -7 -11   2      740.77      796.89    107.63 o 
  -6 -11   2     1328.67     1177.20    119.34 o 
  -5 -11   2     1722.64     1660.47    134.17 o 
  -4 -11   2      384.42      433.79     87.64 o 
  -3 -11   2        0.83      -48.44     48.44 o 
  -2 -11   2      386.27      240.43     69.78 o 
  -1 -11   2     4748.73     4380.89    191.06 o 
   0 -11   2     6995.11     6843.96    239.14 o 
   1 -11   2     2759.67     2725.77    148.29 o 
   2 -11   2      254.52      299.95     24.49 o 
   3 -11   2     3484.66     3976.36    125.11 o 
   4 -11   2    11056.92    11138.84    204.30 o 
   5 -11   2     3343.65     3502.46    106.73 o 
   6 -11   2       95.73      166.32     39.60 o 
   7 -11   2       57.17       61.13     43.57 o 
   8 -11   2       40.38       11.78     29.92 o 
   9 -11   2      779.55      853.53     63.79 o 
  10 -11   2      372.51      397.39     50.75 o 
  11 -11   2      832.95      786.22     89.44 o 
  12 -11   2        0.59       92.61     95.25 o 
  13 -11   2       86.85       24.41     32.68 o 
  14 -11   2        8.50       34.91     52.35 o 
  15 -11   2       78.85       70.16     67.88 o 
 -11 -10   2      194.19      273.82     65.86 o 
 -10 -10   2     2268.47     2179.71    140.87 o 
  -9 -10   2     1517.37     1615.74    145.42 o 
  -8 -10   2      283.56      267.82     64.08 o 
  -7 -10   2       31.23        3.25     80.55 o 
  -6 -10   2      186.80      198.40     64.05 o 
  -5 -10   2     9416.12     9098.45    300.87 o 
  -4 -10   2     9084.25     8384.90    281.85 o 
  -3 -10   2     8280.60     7624.19    261.72 o 
  -2 -10   2     5310.73     4832.07    197.78 o 
  -1 -10   2      315.52      281.61    124.60 o 
   0 -10   2    13572.21    14029.47    535.39 o 
   1 -10   2    11637.73    10269.62    291.58 o 
   2 -10   2      239.34     1055.67    146.90 o 
   3 -10   2     6384.11     6242.65    166.30 o 
   4 -10   2     8408.95     8511.41    227.67 o 
   5 -10   2       89.68      100.56     33.67 o 
   6 -10   2     3615.08     3740.32    110.96 o 
   7 -10   2     3711.00     3633.60    112.06 o 
   8 -10   2     6143.94     6205.27    154.95 o 
   9 -10   2     2432.24     2467.34     97.85 o 
  10 -10   2      843.06      838.01     64.38 o 
  11 -10   2     2241.14     2128.85    123.76 o 
  12 -10   2     2141.76     2198.46    134.89 o 
  13 -10   2      978.58      961.21     88.92 o 
  14 -10   2     1873.99     1859.96    179.50 o 
  15 -10   2     1578.25     1345.42    175.08 o 
 -11  -9   2      400.54      546.89    114.49 o 
 -10  -9   2       10.24      107.41     49.99 o 
  -9  -9   2       37.43       45.72     42.56 o 
  -8  -9   2      511.50      506.89     84.11 o 
  -7  -9   2     1663.90     1467.87    120.04 o 
  -6  -9   2     1481.48     1162.65    116.89 o 
  -5  -9   2      904.37      897.58    111.07 o 
  -4  -9   2     8207.27     7639.94    261.49 o 
  -3  -9   2     3319.74     3100.40    158.28 o 
  -2  -9   2      522.42      546.16     80.87 o 
  -1  -9   2     5209.06     5008.71    188.12 o 
   0  -9   2     4169.93     3209.85    211.42 o 
   1  -9   2     3162.15     3029.08    120.93 o 
   2  -9   2       55.62       65.28     31.49 o 
   3  -9   2     2673.49     2703.34    130.67 o 
   4  -9   2     3067.71     3216.07     95.20 o 
   5  -9   2     2133.38     2202.85     80.40 o 
   6  -9   2     2227.94     2347.02     86.13 o 
   7  -9   2     4186.82     4231.95    120.71 o 
   8  -9   2     6039.28     5591.92    141.99 o 
   9  -9   2     1873.34     1894.01    133.51 o 
  10  -9   2      900.45      994.86     65.78 o 
  11  -9   2     6111.85     5574.48    274.26 o 
  12  -9   2      734.94      743.58     83.46 o 
  13  -9   2     2805.88     2970.84    150.13 o 
  14  -9   2      341.39      384.31     66.61 o 
  15  -9   2      464.22      386.42    108.40 o 
  16  -9   2       73.42       37.16     49.81 o 
 -12  -8   2        6.78       47.37     35.93 o 
 -11  -8   2      492.36      583.08    129.73 o 
 -10  -8   2     1083.90      873.36    115.88 o 
  -9  -8   2      130.72       89.79     48.69 o 
  -8  -8   2     1876.86     1698.42    169.98 o 
  -7  -8   2     1317.86     1362.81    110.77 o 
  -6  -8   2     3371.66     3125.69    161.29 o 
  -5  -8   2      349.05      414.16     51.29 o 
  -4  -8   2      871.43      943.51     91.93 o 
  -3  -8   2     3621.10     3732.36     91.88 o 
  -2  -8   2     4551.90     4348.57    170.86 o 
  -1  -8   2      157.07      129.00    114.42 o 
   0  -8   2        5.08       46.13     48.24 o 
   1  -8   2     5904.36     5874.86    147.13 o 
   2  -8   2    24610.75    27322.74    377.00 o 
   3  -8   2     3207.38     3155.53    103.69 o 
   4  -8   2    31077.05    31726.07    440.28 o 
   5  -8   2     4094.67     4005.96    106.33 o 
   6  -8   2      595.34      574.48     48.90 o 
   7  -8   2       98.84       79.48     31.36 o 
   8  -8   2      642.79      637.08     52.45 o 
   9  -8   2     3528.02     3651.10    174.35 o 
  10  -8   2     4262.03     3935.66    122.21 o 
  11  -8   2     4194.05     3956.77    166.86 o 
  12  -8   2     7453.50     7150.96    233.35 o 
  13  -8   2       56.88       80.57     39.64 o 
  14  -8   2     2187.44     2169.56    132.80 o 
  15  -8   2     1493.68     1617.42    169.69 o 
  16  -8   2      516.57      639.07    127.68 o 
 -11  -7   2      699.68      727.09    154.46 o 
 -10  -7   2      471.09      329.83     68.44 o 
  -9  -7   2        3.43      -19.81     35.32 o 
  -8  -7   2      412.55      300.81     73.81 o 
  -7  -7   2      263.40      331.94     41.41 o 
  -6  -7   2       54.87      110.20     26.76 o 
  -5  -7   2      326.81      468.48     38.57 o 
  -4  -7   2     7740.04     6976.07    156.65 o 
  -3  -7   2     3954.90     4123.35     88.74 o 
  -2  -7   2     2261.29     2713.80     70.34 o 
  -1  -7   2      177.26      243.09     52.65 o 
   0  -7   2     7325.47     7003.18    208.52 o 
   1  -7   2     2951.62     3090.94     67.72 o 
   2  -7   2        6.98      -24.97     30.16 o 
   3  -7   2     2106.72     2594.42     74.77 o 
   4  -7   2     1045.06     1162.05    142.58 o 
   5  -7   2     2882.30     2844.41     86.81 o 
   6  -7   2     1594.82     1683.45     70.02 o 
   7  -7   2       75.68       96.65     26.34 o 
   8  -7   2     1058.16      871.29     59.78 o 
   9  -7   2       34.76       19.50     20.41 o 
  10  -7   2    18226.60    17546.84    308.10 o 
  11  -7   2      969.12     1220.90    104.07 o 
  12  -7   2      269.18      302.57     67.32 o 
  13  -7   2      200.00      250.45     72.69 o 
  14  -7   2      176.72      344.24     64.57 o 
  15  -7   2      161.29      255.59     80.80 o 
  16  -7   2       59.20      380.88     88.98 o 
 -13  -6   2      896.89     1155.01    202.72 o 
 -12  -6   2       13.84       17.57     45.58 o 
 -11  -6   2      255.73      280.04     32.34 o 
 -10  -6   2     1691.01     1532.28    120.00 o 
  -9  -6   2      312.24      265.52     37.26 o 
  -8  -6   2     4830.35     4755.35    154.85 o 
  -7  -6   2      761.95      986.50    120.55 o 
  -6  -6   2      534.93      659.73     69.48 o 
  -5  -6   2      698.82      690.75     46.47 o 
  -4  -6   2      220.14     1303.84    151.82 o 
  -3  -6   2     5980.23     6086.41    134.31 o 
  -2  -6   2      630.77      858.71    242.48 o 
  -1  -6   2      611.48      363.86     70.36 o 
   0  -6   2    26415.87    23381.36    830.78 o 
   1  -6   2     4358.02     5028.70     92.36 o 
   2  -6   2     1627.54     1613.81     53.71 o 
   3  -6   2     2847.14     2869.58     76.80 o 
   4  -6   2     2887.32     3031.64     84.19 o 
   5  -6   2      313.04      195.83     34.59 o 
   6  -6   2      673.40      403.68     42.60 o 
   7  -6   2     2549.14     2127.56     78.35 o 
   8  -6   2     4050.43     4024.73    112.71 o 
   9  -6   2     2371.36     2360.93     90.56 o 
  10  -6   2     2526.26     2593.87     94.88 o 
  11  -6   2      528.94      534.97     79.84 o 
  12  -6   2      392.98      447.68     76.94 o 
  13  -6   2     1076.73     1069.39     98.54 o 
  14  -6   2      758.68      903.51     90.90 o 
  15  -6   2        5.08       45.00     60.27 o 
 -13  -5   2       35.67       62.63     44.62 o 
 -12  -5   2      141.01       89.19     54.73 o 
 -11  -5   2      493.37      443.60     51.62 o 
 -10  -5   2      259.72      194.36     36.92 o 
  -9  -5   2     1453.60     1448.36     78.85 o 
  -8  -5   2     5159.86     5294.32    161.59 o 
  -7  -5   2       52.28       68.18     28.64 o 
  -6  -5   2     3844.52     3714.35    107.74 o 
  -5  -5   2      509.47      577.64     45.21 o 
  -4  -5   2    24891.65    24014.60    346.77 o 
  -3  -5   2     7612.46     7285.28    133.76 o 
  -2  -5   2      601.66      739.08     48.20 o 
  -1  -5   2     1353.02     1199.79     76.88 o 
   0  -5   2    10319.94    12071.33    455.71 o 
   1  -5   2    34043.09    35814.09    560.45 o 
   2  -5   2    10911.95    10344.31    161.04 o 
   3  -5   2    10104.06     9985.69    258.57 o 
   4  -5   2    14053.74    13045.51    203.83 o 
   5  -5   2     1569.62     1279.62     65.17 o 
   6  -5   2     1497.09     1590.05     70.19 o 
   7  -5   2     1024.26     1356.36     61.16 o 
   8  -5   2       90.62      127.15     29.59 o 
   9  -5   2     2168.93     2064.00     94.19 o 
  10  -5   2    18867.92    18750.21    364.13 o 
  11  -5   2      271.40      211.83     59.33 o 
  12  -5   2       93.80      199.54     71.33 o 
  13  -5   2      417.04      579.72     82.54 o 
  14  -5   2      781.92      905.07     93.65 o 
  15  -5   2      543.84      395.10     63.96 o 
 -14  -4   2       20.74      107.84     57.60 o 
 -13  -4   2        5.81      -33.03     33.03 o 
 -12  -4   2        7.19       56.48     38.25 o 
 -11  -4   2      512.21      393.92     49.89 o 
 -10  -4   2     5481.38     5280.94    154.07 o 
  -9  -4   2     3371.79     3109.78    114.24 o 
  -8  -4   2     3832.75     3452.35    116.95 o 
  -7  -4   2      411.81      406.82     56.31 o 
  -6  -4   2       94.20       51.22     27.69 o 
  -5  -4   2     3489.53     3087.34     89.75 o 
  -4  -4   2     2402.28     2631.30    148.53 o 
  -3  -4   2     2267.65     2044.68    242.72 o 
  -2  -4   2    10136.74     9313.93    144.61 o 
  -1  -4   2    15874.77    15339.43    299.37 o 
   0  -4   2    26844.82    27216.84    666.42 o 
   1  -4   2     7360.18     7974.80    123.25 o 
   2  -4   2    46083.88    46226.33    938.49 o 
   3  -4   2     5272.71     5211.32     99.84 o 
   4  -4   2      885.19      991.87     47.37 o 
   5  -4   2     2348.35     2201.37     90.99 o 
   6  -4   2     2732.39     2627.14     89.69 o 
   7  -4   2     1443.60     1437.19     60.64 o 
   8  -4   2     1341.36     1270.74     61.84 o 
   9  -4   2       12.81       73.58     50.20 o 
  10  -4   2     1315.08     1408.23    106.61 o 
  11  -4   2     1076.09     1091.69    107.36 o 
  12  -4   2      141.84       89.71     75.39 o 
  13  -4   2        0.72        0.05     35.25 o 
  14  -4   2     2789.28     3112.60    161.48 o 
  15  -4   2      280.81      721.55     76.41 o 
 -14  -3   2     1846.74     1806.79    122.32 o 
 -13  -3   2      301.96      357.37     70.51 o 
 -12  -3   2     1638.91     1637.31    105.12 o 
 -11  -3   2     4019.02     3609.39    133.06 o 
 -10  -3   2      147.63      245.71     45.03 o 
  -9  -3   2     3433.16     3162.80    194.81 o 
  -8  -3   2      154.50      234.21     43.78 o 
  -7  -3   2     2365.68     2436.23     91.68 o 
  -6  -3   2       29.44       34.06     25.86 o 
  -5  -3   2    19421.21    19781.08    297.86 o 
  -4  -3   2    16958.69    16791.05    251.77 o 
  -3  -3   2     5030.72     4252.96     89.92 o 
  -2  -3   2     3152.03     2426.34    166.74 o 
  -1  -3   2    37188.50    41229.23    853.61 o 
   0  -3   2        3.00       20.41     11.29 o 
   1  -3   2     4575.17     3591.88     65.30 o 
   2  -3   2     3153.46     3043.18     64.76 o 
   3  -3   2      717.50      931.04     43.68 o 
   4  -3   2     2098.58     2192.62     61.66 o 
   5  -3   2     1954.10     1765.53     59.14 o 
   6  -3   2       35.96       17.49     18.78 o 
   7  -3   2      768.14      864.30     47.61 o 
   8  -3   2     4642.04     4508.37    116.65 o 
   9  -3   2        5.08      110.55     27.16 o 
  10  -3   2     1160.58     1229.74    101.75 o 
  11  -3   2      256.45      310.83     69.44 o 
  12  -3   2       17.27      110.18     44.60 o 
  13  -3   2      730.53      747.13     94.04 o 
  14  -3   2        5.03      141.91     42.53 o 
  15  -3   2        0.89      150.54     60.25 o 
 -14  -2   2     2385.42     2429.05    145.26 o 
 -13  -2   2     1981.72     1677.23    117.17 o 
 -12  -2   2     1709.49     2057.04    128.07 o 
 -11  -2   2       18.21      160.65     68.26 o 
 -10  -2   2      952.85     1004.75     78.79 o 
  -9  -2   2     4257.77     3931.70    136.51 o 
  -8  -2   2     8478.82     8272.64    179.83 o 
  -7  -2   2     1758.23     1345.76     72.50 o 
  -6  -2   2    13372.47    13425.59    226.52 o 
  -5  -2   2     6921.51     7229.80    219.51 o 
  -4  -2   2      271.90       53.63     46.97 o 
  -3  -2   2       44.57       22.65     41.27 o 
  -2  -2   2     4731.15     4678.10     94.53 o 
  -1  -2   2        0.62       13.22     11.78 o 
   0  -2   2      122.13      180.25     14.30 o 
   1  -2   2      207.08      194.73     16.04 o 
   2  -2   2     4669.21     4907.72    124.25 o 
   3  -2   2      384.08      501.79     32.71 o 
   4  -2   2     1031.23     1290.85     59.78 o 
   5  -2   2      209.90       98.31     21.39 o 
   6  -2   2      443.23     1086.93    164.20 o 
   7  -2   2      529.92      563.30     47.35 o 
   8  -2   2     1291.48     1184.46     82.32 o 
   9  -2   2        2.34      -18.70     27.12 o 
  10  -2   2      580.79      618.21     86.03 o 
  11  -2   2      588.71      581.46     84.98 o 
  12  -2   2     3636.24     3867.45    176.89 o 
  13  -2   2      411.48      538.61     77.95 o 
  14  -2   2     1013.31     1377.25    114.56 o 
  15  -2   2      521.16      652.03     78.51 o 
 -15  -1   2        1.65       33.46     35.35 o 
 -14  -1   2       16.77       29.18     39.75 o 
 -13  -1   2      927.10      980.16     89.43 o 
 -12  -1   2     3075.72     3103.18    146.71 o 
 -11  -1   2    10339.30     9390.28    219.31 o 
 -10  -1   2     1718.29     1724.39     90.37 o 
  -9  -1   2     2256.08     1991.15     95.52 o 
  -8  -1   2       84.78       50.97     39.72 o 
  -7  -1   2    11855.82    11204.88    227.93 o 
  -6  -1   2     1918.72     1761.10     82.25 o 
  -5  -1   2    19148.69    18447.12    304.13 o 
  -4  -1   2     4839.66     4926.10    111.00 o 
  -3  -1   2    24856.33    25115.37    476.70 o 
  -2  -1   2     1741.37     1862.94     56.94 o 
  -1  -1   2      691.23      901.38     28.62 o 
   0  -1   2      138.22      183.87     13.64 o 
   1  -1   2     4247.68     4041.51     92.25 o 
   2  -1   2     5941.36     7156.79    260.51 o 
   3  -1   2        2.78       -8.76     25.35 o 
   4  -1   2     3157.05     3018.73     73.00 o 
   5  -1   2     3385.86     4223.04    141.81 o 
   6  -1   2      820.05      639.08     52.05 o 
   7  -1   2    13807.17    14225.61    290.79 o 
   8  -1   2     1183.92     1331.02     71.58 o 
   9  -1   2     2524.14     2452.21     95.11 o 
  10  -1   2     1447.51     1384.26    108.35 o 
  11  -1   2      121.02       84.50     55.66 o 
  12  -1   2      785.52      932.27    100.84 o 
  13  -1   2       10.54      125.47     38.16 o 
  14  -1   2      333.16      509.00     70.47 o 
  15  -1   2      182.19      205.32     48.94 o 
 -15   0   2     1509.42     1435.00    197.94 o 
 -14   0   2      215.33      248.72     44.25 o 
 -13   0   2      835.24      867.86     83.51 o 
 -12   0   2      498.71      487.73     70.36 o 
 -11   0   2     1354.15     1278.81     82.43 o 
 -10   0   2     4133.69     3699.90    125.97 o 
  -9   0   2      208.98      218.61     44.21 o 
  -8   0   2    11138.40    10238.79    200.22 o 
  -7   0   2    15279.18    15314.10    253.55 o 
  -6   0   2      267.45      218.12     38.91 o 
  -5   0   2      156.53      157.03     28.13 o 
  -4   0   2     1053.87     1034.99     48.77 o 
  -3   0   2     1280.36     1013.36     88.31 o 
  -2   0   2     3730.06     4219.18     79.44 o 
  -1   0   2     2444.87     2366.62    123.16 o 
   0   0   2    59752.36    62647.70   2845.19 o 
   1   0   2    37895.68    41803.84   1452.02 o 
   2   0   2    10206.91    10406.37    165.23 o 
   3   0   2     5538.87     6208.39    110.27 o 
   4   0   2      781.65      730.86     58.39 o 
   5   0   2     3820.39     4014.13    188.44 o 
   6   0   2    25031.90    25156.54    367.49 o 
   7   0   2     7208.36     6950.59    196.12 o 
   8   0   2      510.75      481.84     49.76 o 
   9   0   2     1716.65     1756.00     81.28 o 
  10   0   2     3288.08     2941.79    141.86 o 
  11   0   2     2664.75     2476.75    134.08 o 
  12   0   2     1446.30     1401.96    102.82 o 
  13   0   2      289.74      423.69     63.78 o 
  14   0   2      679.38     1035.32    182.04 o 
 -15   1   2      348.36      394.65     91.15 o 
 -14   1   2      140.38       84.79     58.35 o 
 -13   1   2       23.49       16.11     26.92 o 
 -12   1   2     1674.13     1606.85    108.07 o 
 -11   1   2      886.38      946.68     74.13 o 
 -10   1   2      239.81      224.31     46.92 o 
  -9   1   2     1133.09     1201.98     69.84 o 
  -8   1   2      884.39      800.10     58.95 o 
  -7   1   2       50.06      -17.27     49.85 o 
  -6   1   2    21058.00    20772.60    363.62 o 
  -5   1   2      440.56      336.47     36.74 o 
  -4   1   2      247.94      133.10     23.94 o 
  -3   1   2     8545.22    10085.97    151.72 o 
  -2   1   2      288.83      186.98     15.94 o 
  -1   1   2       70.55      376.95     28.24 o 
   0   1   2     2373.42     2755.18     68.54 o 
   1   1   2     9006.08     9151.13    410.42 o 
   2   1   2    63155.31    63193.35   2077.08 o 
   3   1   2      569.62      445.59     34.96 o 
   4   1   2     4349.38     4312.04    104.57 o 
   5   1   2     8015.50     8166.96    170.34 o 
   6   1   2     4738.92     4594.81    168.15 o 
   7   1   2     1781.39     1678.52     73.80 o 
   8   1   2     4176.55     3844.28    126.65 o 
   9   1   2      609.53      561.84     49.60 o 
  10   1   2       56.36       39.34     48.76 o 
  11   1   2      532.76      548.39     90.71 o 
  12   1   2       44.41      121.52     60.53 o 
  13   1   2      153.09      182.37     42.43 o 
  14   1   2      100.50      237.94     49.31 o 
 -15   2   2       19.43        8.37     63.41 o 
 -14   2   2      103.69      224.18     74.75 o 
 -13   2   2      240.81      291.16     53.41 o 
 -12   2   2      781.37      771.55     68.70 o 
 -11   2   2     2014.63     1931.42     93.20 o 
 -10   2   2      590.35      646.84     62.18 o 
  -9   2   2      768.76      751.34     58.95 o 
  -8   2   2     4954.63     4642.77    120.06 o 
  -7   2   2     3760.11     3698.12    102.24 o 
  -6   2   2       24.43       17.75     25.28 o 
  -5   2   2     3157.27     3125.02     82.86 o 
  -4   2   2     3094.76     3302.27     77.04 o 
  -3   2   2       38.87      106.20     36.22 o 
  -2   2   2     4771.24     7590.22    117.95 o 
  -1   2   2       12.18       15.04     12.34 o 
   0   2   2     2141.18     1960.25     51.20 o 
   1   2   2      818.57      763.66     42.77 o 
   2   2   2     1256.61      968.23     48.56 o 
   3   2   2       10.84       -3.78     17.71 o 
   4   2   2     5986.34     5676.18    136.11 o 
   5   2   2     1195.49     1133.46     60.28 o 
   6   2   2     3281.02     3136.02    104.32 o 
   7   2   2     6591.64     6358.64    163.34 o 
   8   2   2       37.50       66.84     28.72 o 
   9   2   2      511.02      470.57     54.38 o 
  10   2   2     1130.49     1114.16    117.58 o 
  11   2   2     2056.14     1903.62    132.59 o 
  12   2   2     2866.57     3278.24    173.67 o 
  13   2   2       49.64       59.95     28.21 o 
  14   2   2     3707.34     3675.53    196.01 o 
 -16   3   2      723.97      602.44    111.79 o 
 -15   3   2      567.90      665.68    120.67 o 
 -14   3   2       80.49       85.71     64.98 o 
 -13   3   2        0.88       68.72     26.29 o 
 -12   3   2     2351.29     2433.41     99.60 o 
 -11   3   2        7.93      -13.27     27.18 o 
 -10   3   2     4469.70     4149.54    124.51 o 
  -9   3   2     1445.94     1354.79     69.75 o 
  -8   3   2     4103.81     3838.73    108.62 o 
  -6   3   2     1723.07     1867.45     73.80 o 
  -5   3   2     2884.09     3351.32    143.92 o 
  -4   3   2     7113.83     8837.53    245.51 o 
  -3   3   2     2388.13     3402.59    143.20 o 
  -2   3   2    42687.21    56346.74    856.56 o 
  -1   3   2    41825.31    46699.74    580.42 o 
   0   3   2    11690.07    12264.37    214.69 o 
   1   3   2      105.44      111.44     29.44 o 
   2   3   2      217.24      187.74     24.53 o 
   3   3   2      675.60      884.85     44.78 o 
   4   3   2      290.25      499.51     58.13 o 
   5   3   2     1143.07     1430.12     74.06 o 
   6   3   2       70.83       60.83     26.52 o 
   7   3   2     5402.41     5409.53    149.79 o 
   8   3   2     6793.59     6343.56    156.00 o 
   9   3   2     3402.53     3126.52    109.89 o 
  10   3   2     2253.13     2327.85    124.44 o 
  11   3   2       61.60       98.65     38.40 o 
  12   3   2      110.32      171.95     44.61 o 
  13   3   2     1365.08     1706.31    147.07 o 
 -16   4   2     2195.69     2050.15    211.85 o 
 -15   4   2     2399.44     2171.71    194.51 o 
 -14   4   2      736.75      766.39    128.88 o 
 -13   4   2      612.19      735.27    129.67 o 
 -12   4   2      405.71      434.38     69.48 o 
 -11   4   2     3697.25     3707.44    121.10 o 
 -10   4   2      298.99      293.04     45.18 o 
  -9   4   2      471.10      518.63     51.43 o 
  -8   4   2     9190.73     9754.67    292.44 o 
  -6   4   2      716.60      635.28     49.18 o 
  -5   4   2      430.30      469.65     39.47 o 
  -4   4   2     4349.33     4224.10     93.04 o 
  -3   4   2     1236.13     1654.62     64.27 o 
  -2   4   2     7913.90     7877.13    233.45 o 
  -1   4   2     1339.49     1277.03     52.40 o 
   0   4   2    10926.54    12107.54    201.07 o 
   1   4   2     7893.06     6921.96    149.13 o 
   2   4   2        4.75       46.20     18.62 o 
   3   4   2       10.21      -18.23     18.23 o 
   4   4   2     2399.03     2066.40     72.91 o 
   5   4   2     1727.76     1461.11     64.11 o 
   6   4   2       58.84       42.84     28.99 o 
   7   4   2     1441.18     1420.45     72.87 o 
   8   4   2       14.92      -19.26     21.77 o 
   9   4   2     2890.53     2535.09     98.27 o 
  10   4   2      220.96      244.89     52.23 o 
  11   4   2       68.76      136.99     45.08 o 
  12   4   2      894.82     1022.13     94.83 o 
  13   4   2      310.21      363.44    113.84 o 
 -16   5   2      141.82      155.59     72.54 o 
 -15   5   2     1787.00     1728.68    203.20 o 
 -14   5   2      137.29       72.70     77.47 o 
 -13   5   2      239.09      181.86     85.49 o 
 -12   5   2     5473.82     5265.60    148.98 o 
 -11   5   2     1151.97     1221.89     70.97 o 
 -10   5   2      709.17      675.86     63.32 o 
  -9   5   2      251.68      270.89     41.64 o 
  -8   5   2      142.86      122.53     33.96 o 
  -7   5   2      151.76      148.43     33.63 o 
  -6   5   2       70.73      113.71     36.70 o 
  -5   5   2     1016.97     1592.57    107.12 o 
  -4   5   2    21328.84    23778.96    666.18 o 
  -3   5   2    11822.66    15288.38    229.35 o 
  -2   5   2     1685.71     1926.06     74.58 o 
  -1   5   2      744.89      685.36     38.41 o 
   0   5   2     3196.20     2598.35     73.18 o 
   1   5   2       47.33       66.92     25.09 o 
   2   5   2     3159.98     3429.69     85.97 o 
   3   5   2       11.59      -18.12     18.12 o 
   4   5   2     1751.26     1399.63     60.61 o 
   5   5   2     4089.59     4172.38    111.01 o 
   6   5   2     4413.35     4196.20    117.35 o 
   7   5   2     1223.48     1126.38     68.15 o 
   8   5   2      891.44      861.81     60.00 o 
   9   5   2       73.30       91.36     31.56 o 
  10   5   2     1683.89     1747.05    153.32 o 
  11   5   2     1489.53     1405.94    153.61 o 
  12   5   2        8.27       82.03     54.59 o 
  13   5   2      719.20      785.07    165.44 o 
 -16   6   2        1.49       72.87     60.85 o 
 -15   6   2      276.87      365.46    107.60 o 
 -14   6   2     1848.98     2049.45    180.35 o 
 -13   6   2      187.50      247.85     91.78 o 
 -12   6   2      143.06      149.12     36.91 o 
 -11   6   2       91.60      152.73     33.55 o 
 -10   6   2     5359.11     5518.71    147.04 o 
  -9   6   2     9785.34    10628.72    212.43 o 
  -8   6   2        7.14       22.08     24.71 o 
  -7   6   2        7.19       -0.37     21.55 o 
  -6   6   2      692.58      740.47     61.19 o 
  -5   6   2     1622.73     1241.29     61.17 o 
  -4   6   2    21929.00    25797.08    365.05 o 
  -3   6   2    20116.67    20109.28    365.53 o 
  -2   6   2     8691.39     9292.22    169.55 o 
  -1   6   2     3346.64     3074.18     74.63 o 
   0   6   2     6366.75     5528.96    142.42 o 
   1   6   2     4527.94     4352.91    209.54 o 
   2   6   2      365.19      571.50     59.50 o 
   3   6   2      115.52      134.01     24.82 o 
   4   6   2        1.48        6.24     17.93 o 
   5   6   2     1306.27     1372.63     65.50 o 
   6   6   2     3201.62     3070.00    103.23 o 
   7   6   2     2776.57     2577.14     96.80 o 
   8   6   2     5234.96     5329.74    145.94 o 
   9   6   2     1538.62     1582.95    111.69 o 
  10   6   2       24.35      102.45     82.56 o 
  11   6   2      632.64      619.33    148.62 o 
  12   6   2      119.29      152.97     70.72 o 
 -16   7   2     1326.06     1594.62    204.91 o 
 -15   7   2      439.82      392.25    109.49 o 
 -14   7   2     1309.48     1482.48    173.88 o 
 -13   7   2     2663.41     3303.70    404.09 o 
 -12   7   2      154.94      277.05     49.91 o 
 -11   7   2      281.93      310.98     43.17 o 
 -10   7   2      307.37      332.62     48.06 o 
  -9   7   2     1331.08     1601.57    142.45 o 
  -8   7   2     5366.29     5985.70    145.29 o 
  -7   7   2     1064.36     1242.16     64.84 o 
  -6   7   2     3909.73     3848.41    134.77 o 
  -5   7   2     7683.95     8520.96    166.52 o 
  -4   7   2    18590.11    19680.84    297.60 o 
  -3   7   2    17298.30    17420.76    287.01 o 
  -2   7   2      937.00     1081.26     62.52 o 
  -1   7   2     6466.25     6023.67    118.28 o 
   0   7   2      693.89      689.70     41.04 o 
   1   7   2     2503.59     2703.77     85.95 o 
   2   7   2      303.16      237.44     26.57 o 
   3   7   2     1113.84     1295.57     54.05 o 
   4   7   2     6104.12     5739.38    130.55 o 
   5   7   2      833.50      846.32     51.70 o 
   6   7   2        8.04       22.52     33.08 o 
   7   7   2      401.19      527.00     66.85 o 
   8   7   2     1349.14     1394.20    110.21 o 
   9   7   2      100.13      170.49    103.97 o 
  10   7   2     1567.71     1539.65    196.65 o 
  11   7   2     1814.61     1740.20    216.48 o 
  12   7   2      204.54      212.18     83.20 o 
 -16   8   2       44.07      124.17     69.50 o 
 -15   8   2      522.33      682.96    158.24 o 
 -14   8   2       27.97      104.24     82.47 o 
 -13   8   2       52.64      399.60    204.44 o 
 -12   8   2      361.29      296.46     53.70 o 
 -11   8   2     2670.89     2802.58    105.46 o 
 -10   8   2     2050.38     2291.24     99.79 o 
  -9   8   2       87.37      180.50     34.88 o 
  -8   8   2     1523.47     1981.41     98.57 o 
  -7   8   2     3213.77     3102.67     99.37 o 
  -6   8   2     1914.42     1896.28     77.36 o 
  -5   8   2      608.29      748.84     62.42 o 
  -4   8   2      757.17      918.44     61.15 o 
  -3   8   2       12.14       14.94     28.71 o 
  -2   8   2     6851.90     7779.47    216.39 o 
  -1   8   2    12725.00    12812.84    405.86 o 
   0   8   2     2213.36     2318.64     66.42 o 
   1   8   2     4572.34     4586.91    115.74 o 
   2   8   2        6.57       36.25     22.30 o 
   3   8   2        6.17        3.91     13.30 o 
   4   8   2     5997.42     5686.11    142.87 o 
   5   8   2     6237.77     5925.60    140.46 o 
   6   8   2        0.33      -30.04     30.04 o 
   7   8   2     1816.93     1704.17    123.68 o 
   8   8   2     3773.55     3734.47    186.08 o 
   9   8   2     1940.81     1890.51    226.52 o 
  10   8   2       42.64      -62.09     71.92 o 
  11   8   2       27.00      102.25     83.52 o 
 -16   9   2      477.55      644.64    233.37 o 
 -15   9   2       27.17      106.49     63.13 o 
 -14   9   2       69.52       54.66     59.77 o 
 -13   9   2      263.00      250.88     95.02 o 
 -12   9   2     4810.13     5148.40    184.09 o 
 -11   9   2      218.20      175.93     28.98 o 
 -10   9   2     3588.48     3524.77    117.28 o 
  -9   9   2      785.27      881.65     62.21 o 
  -8   9   2      945.02     1051.30     65.70 o 
  -7   9   2     6104.92     5809.52    144.82 o 
  -6   9   2     2258.54     2374.21     88.65 o 
  -5   9   2        4.89      -21.90     21.90 o 
  -4   9   2      672.24      947.49     58.37 o 
  -3   9   2     2892.43     2788.23     91.13 o 
  -2   9   2     9487.01     9610.29    172.44 o 
  -1   9   2     3223.16     3147.47     80.74 o 
   0   9   2       27.93      -14.57     35.54 o 
   1   9   2        1.50        2.13     24.72 o 
   2   9   2     1316.15     1089.40     54.70 o 
   3   9   2     2293.62     2189.60     81.79 o 
   4   9   2      292.19      235.95     82.74 o 
   5   9   2      174.38      103.43     60.82 o 
   6   9   2       21.61      -11.19     64.78 o 
   7   9   2     2648.81     2291.45    147.20 o 
   8   9   2       25.87      128.77     95.69 o 
   9   9   2       23.92      -30.29     76.61 o 
  10   9   2      329.19      364.35    133.90 o 
 -16  10   2      262.61      210.63     96.45 o 
 -15  10   2      424.13      411.94    107.98 o 
 -14  10   2     1229.21     1389.65    152.91 o 
 -13  10   2     1334.15     1284.30     81.88 o 
 -12  10   2     1003.75      941.91     83.15 o 
 -11  10   2        7.36       78.94     53.86 o 
 -10  10   2      431.79      421.95     50.64 o 
  -9  10   2      366.59      346.26     47.79 o 
  -8  10   2       62.52      120.68     35.71 o 
  -7  10   2     5084.29     4835.92    134.30 o 
  -6  10   2      257.95      168.69     40.57 o 
  -5  10   2     2042.40     2013.35     82.01 o 
  -4  10   2      516.67      886.52     81.06 o 
  -3  10   2      312.43      445.03     42.16 o 
  -2  10   2     1500.65     1403.98     69.92 o 
  -1  10   2     1325.18     1183.59     62.38 o 
   0  10   2     3827.61     3352.99     83.26 o 
   1  10   2     7890.30     6835.71    157.25 o 
   2  10   2      107.40       95.86     55.09 o 
   3  10   2     1196.98     1283.98    120.51 o 
   4  10   2      833.42      885.49    109.10 o 
   5  10   2     2920.83     2792.42    161.59 o 
   6  10   2     5932.08     5565.84    234.53 o 
   7  10   2      529.56      351.58     87.85 o 
   8  10   2      207.15      118.98     41.69 o 
  10  10   2     1425.16     1711.81    200.87 o 
 -16  11   2       36.24      295.20    198.22 o 
 -15  11   2      611.34      529.79    115.16 o 
 -14  11   2      272.35      351.55     89.72 o 
 -13  11   2      319.30      293.64     28.98 o 
 -12  11   2     2080.80     2088.43    118.21 o 
 -11  11   2     5471.06     5171.99    186.35 o 
 -10  11   2      466.45      415.88     49.59 o 
  -9  11   2     5490.41     4848.74    139.46 o 
  -8  11   2      943.95     1013.43     71.62 o 
  -7  11   2     1787.12     1792.83     86.43 o 
  -6  11   2      588.48      650.03     61.53 o 
  -5  11   2       76.57      118.68     32.93 o 
  -4  11   2    14147.77    14343.75    250.56 o 
  -3  11   2    24302.01    24239.19    365.23 o 
  -2  11   2     1235.01     1195.99     74.71 o 
  -1  11   2      645.75      464.21     93.07 o 
   0  11   2        0.84      -40.71     40.86 o 
   1  11   2     2042.47     1842.77    127.42 o 
   2  11   2     5511.09     5277.19    217.22 o 
   3  11   2     5597.23     5041.96    214.95 o 
   4  11   2     7809.74     7139.60    269.76 o 
   5  11   2     3589.81     3566.33    228.43 o 
   6  11   2     1906.84     2100.79    145.29 o 
   7  11   2     6011.67     5760.07    249.88 o 
   8  11   2      901.93     1010.14     95.41 o 
   9  11   2      500.87      731.85    156.18 o 
 -15  12   2       35.42      289.25    177.61 o 
 -14  12   2      285.89      253.95     88.07 o 
 -13  12   2      418.28      384.87     42.62 o 
 -12  12   2      395.76      342.57     58.87 o 
 -11  12   2      118.68      126.77     42.73 o 
 -10  12   2       36.54       15.81     15.58 o 
  -9  12   2       14.14       -4.52     22.27 o 
  -8  12   2      269.47      276.41     46.28 o 
  -7  12   2     1134.17     1222.35     74.71 o 
  -6  12   2     2171.07     2114.97     91.20 o 
  -5  12   2      564.53      748.36    108.91 o 
  -4  12   2     3179.95     3833.21    367.60 o 
  -3  12   2       35.24       24.26     53.23 o 
  -2  12   2     5478.31     5366.54    140.57 o 
  -1  12   2     1184.06      908.91    106.70 o 
   0  12   2     2487.13     2238.41    281.91 o 
   1  12   2     1885.03     1536.79    125.11 o 
   2  12   2       60.62      136.53     60.51 o 
   3  12   2     3214.07     2680.06    162.40 o 
   4  12   2       76.60       91.32     54.81 o 
   5  12   2      586.02      618.93     97.45 o 
   6  12   2     3964.22     3778.44    198.96 o 
   7  12   2      710.54      642.07     93.10 o 
   8  12   2      261.19      457.13    127.16 o 
   9  12   2        2.98       80.94     61.00 o 
 -15  13   2      873.36      780.54    124.66 o 
 -14  13   2       82.92      153.86     67.95 o 
 -13  13   2        6.15        6.79     65.66 o 
 -12  13   2      729.11      740.00     83.23 o 
 -11  13   2     2036.38     1917.85    112.90 o 
 -10  13   2      650.50      633.50     79.57 o 
  -9  13   2      778.12      773.34     70.41 o 
  -8  13   2        7.84      118.60     63.16 o 
  -7  13   2     2449.88     2437.54    101.77 o 
  -6  13   2      233.55      234.06     41.23 o 
  -5  13   2      823.49      869.20     61.01 o 
  -4  13   2     4955.93     4952.10    148.27 o 
  -3  13   2     1556.70     1603.55    129.63 o 
  -2  13   2     1954.10     1975.64    140.15 o 
  -1  13   2     1979.67     1934.83    135.87 o 
   0  13   2       66.21      136.45     60.95 o 
   1  13   2      636.18      728.88    102.63 o 
   2  13   2      396.79      416.25     84.98 o 
   3  13   2       50.83       41.04     45.23 o 
   4  13   2       55.05       33.00     45.22 o 
   5  13   2      534.77      562.59     93.07 o 
   6  13   2      391.63      290.10     83.41 o 
   7  13   2     2671.03     2784.68    171.86 o 
   8  13   2        1.54       92.38     56.43 o 
 -15  14   2     2307.43     2539.31    189.86 o 
 -14  14   2      191.26      216.93     70.78 o 
 -13  14   2     1114.69     1155.86     90.14 o 
 -12  14   2      429.55      548.54     76.85 o 
 -11  14   2     2690.61     2559.43    129.43 o 
 -10  14   2     5242.95     4859.23    178.11 o 
  -9  14   2     2928.98     2869.73    111.03 o 
  -8  14   2     3516.89     4050.69    134.25 o 
  -7  14   2     3776.22     4056.60    131.35 o 
  -6  14   2      448.96      565.68     59.41 o 
  -5  14   2     9314.03     9487.43    277.91 o 
  -4  14   2      292.17      321.90     82.75 o 
  -3  14   2     3850.21     3716.84    189.90 o 
  -2  14   2       66.73       77.94     58.13 o 
  -1  14   2      261.07      230.87     70.21 o 
   0  14   2        0.51       18.79     48.79 o 
   1  14   2       79.77      128.54     63.41 o 
   2  14   2      896.02      798.59    108.98 o 
   3  14   2     2857.68     2894.98    190.34 o 
   4  14   2        7.56       39.59     34.07 o 
   5  14   2      797.69      728.32    112.82 o 
   6  14   2      474.36      293.38    126.59 o 
   7  14   2      141.60       86.12     52.44 o 
 -14  15   2      337.35      245.08     94.60 o 
 -13  15   2      778.41      727.45    111.58 o 
 -12  15   2     4042.10     3830.15    164.55 o 
 -11  15   2     5134.14     5293.76    192.74 o 
 -10  15   2       16.97       46.13     32.06 o 
  -9  15   2     1034.46     1006.88     82.55 o 
  -8  15   2     1259.21     1578.06     84.85 o 
  -7  15   2     3514.23     3638.18    138.89 o 
  -6  15   2     2400.80     2433.12    159.61 o 
  -5  15   2      841.46      823.01    115.84 o 
  -4  15   2     2017.78     1745.38    140.87 o 
  -3  15   2      261.04      255.40     78.04 o 
  -2  15   2      130.00      140.22     71.50 o 
  -1  15   2     2110.15     1904.62    146.17 o 
   0  15   2     1314.77     1214.66    124.84 o 
   1  15   2     1442.80     1387.41    136.12 o 
   2  15   2       26.65       41.36     93.95 o 
   3  15   2      243.61      248.04     64.85 o 
   4  15   2      278.65      316.90     89.55 o 
   5  15   2       26.83      141.34     77.56 o 
   6  15   2      655.89      569.54     85.56 o 
 -14  16   2      267.11      402.99     80.72 o 
 -13  16   2      306.72      346.81     51.05 o 
 -12  16   2      198.81      226.74     48.55 o 
 -11  16   2     2285.91     2333.62    122.71 o 
 -10  16   2      602.68      583.35    120.87 o 
  -9  16   2      312.66      350.05     59.86 o 
  -8  16   2     2224.63     2117.20    146.34 o 
  -7  16   2     5192.03     4482.60    217.35 o 
  -6  16   2      761.36      759.46    110.50 o 
  -5  16   2     4461.48     4358.00    218.20 o 
  -4  16   2      787.49      673.99    108.19 o 
  -3  16   2      410.52      470.73     94.33 o 
  -2  16   2      247.87      302.16     76.78 o 
  -1  16   2       46.57       59.06     59.65 o 
   0  16   2      803.29      824.11    115.50 o 
   1  16   2     1495.75     1268.92    121.24 o 
   2  16   2      175.48      176.94     62.77 o 
   3  16   2     1146.08     1114.36    136.01 o 
   4  16   2       13.32       50.89     31.40 o 
   5  16   2      185.62      247.11     68.58 o 
 -13  17   2      231.19      198.03     33.67 o 
 -12  17   2       11.73       -9.14     62.07 o 
 -11  17   2       18.07       11.86     17.64 o 
 -10  17   2      312.91      618.86    133.17 o 
  -9  17   2      447.75      385.36    112.10 o 
  -8  17   2      665.82      567.75     92.85 o 
  -7  17   2       18.95       39.39     47.42 o 
  -6  17   2       57.26       53.07     52.99 o 
  -5  17   2        0.65      -39.74     39.74 o 
  -4  17   2      727.19      760.88    109.65 o 
  -3  17   2     3582.64     3768.24    258.96 o 
  -2  17   2      374.60      375.26     87.10 o 
  -1  17   2       15.97      -17.57     43.23 o 
   0  17   2      133.09      128.24     57.19 o 
   1  17   2      438.45      375.72     93.15 o 
   2  17   2     1217.05     1374.07    123.60 o 
   3  17   2      494.48      395.68     74.29 o 
   4  17   2       13.25      107.74     59.47 o 
 -12  18   2      242.23      149.44     50.37 o 
 -11  18   2      880.78      873.03    119.71 o 
 -10  18   2       94.23       96.26     55.89 o 
  -9  18   2     1056.55     1219.22    169.54 o 
  -8  18   2        6.62        7.39     52.86 o 
  -7  18   2      968.25      942.56    128.20 o 
  -6  18   2     2403.97     2236.69    162.51 o 
  -5  18   2     1172.34     1132.14    201.15 o 
  -4  18   2       64.88       19.09     47.87 o 
  -3  18   2      410.05      462.02     94.00 o 
  -2  18   2        6.69       78.80     61.86 o 
  -1  18   2     1064.34     1247.98    143.34 o 
   0  18   2       93.81       90.17     55.71 o 
   1  18   2      201.12      234.33     60.97 o 
   2  18   2      587.19      624.38     95.87 o 
   3  18   2      893.21     1036.60    268.08 o 
 -10  19   2       27.51       29.11     40.33 o 
  -9  19   2     1455.46     1457.36    188.01 o 
  -8  19   2     2920.65     3059.75    282.04 o 
  -7  19   2     1788.33     1743.66    175.36 o 
  -6  19   2      352.99      326.82     85.19 o 
  -5  19   2      114.26      139.99     64.69 o 
  -4  19   2      950.62      813.02    122.83 o 
  -3  19   2      227.31      182.38     59.22 o 
  -2  19   2     3253.08     3143.39    196.00 o 
  -1  19   2     1762.42     1768.89    143.52 o 
   0  19   2      324.54      391.35     72.66 o 
   1  19   2      950.80     1237.88    124.02 o 
 -10  20   2      725.10      774.06    159.55 o 
  -9  20   2      335.27      372.14    109.16 o 
  -8  20   2      549.36      437.24    124.17 o 
  -7  20   2        4.76      -19.98     45.08 o 
  -6  20   2     2974.87     2728.84    323.54 o 
  -5  20   2     1429.86     1608.10    143.48 o 
  -4  20   2      650.73      545.25     96.51 o 
  -3  20   2      645.86      549.27     95.65 o 
  -2  20   2       28.54      139.87     65.80 o 
  -1  20   2      545.84      539.24     88.18 o 
  -8  21   2      154.73      108.09     77.66 o 
  -7  21   2      107.62       83.97     61.21 o 
  -6  21   2        0.82       27.30     53.10 o 
  -5  21   2      356.48      323.07     74.22 o 
  -4  21   2       31.95        8.30    107.55 o 
   4 -22   3      133.44      142.04     57.16 o 
   5 -22   3       13.26      -36.93     44.58 o 
   6 -22   3      148.05      152.75     57.86 o 
   7 -22   3      109.57       76.01    115.22 o 
   1 -21   3      486.98      522.39    215.33 o 
   2 -21   3        4.06       -5.97     74.62 o 
   3 -21   3      335.12      439.61     91.76 o 
   4 -21   3      344.02      286.57     77.87 o 
   5 -21   3      430.43      396.57     91.12 o 
   6 -21   3     1389.85     1472.01    242.16 o 
   7 -21   3      542.13      625.88    104.82 o 
   8 -21   3       40.47      -24.16     70.89 o 
   9 -21   3       25.17       -7.49     41.04 o 
  -1 -20   3     2045.36     1985.28    162.66 o 
   0 -20   3     1769.89     1750.48    152.67 o 
   1 -20   3       18.16       59.10     59.41 o 
   2 -20   3      194.50      271.11     82.13 o 
   3 -20   3      136.46       20.64     51.38 o 
   4 -20   3      131.66       69.41     55.73 o 
   5 -20   3       11.87       99.21     60.90 o 
   6 -20   3       10.61      108.21     53.85 o 
   7 -20   3       11.55       80.53     48.36 o 
   8 -20   3      963.10      936.76    125.45 o 
   9 -20   3      372.82      318.04     92.71 o 
  10 -20   3      775.85      668.70     96.63 o 
  -3 -19   3      432.95      399.48     95.80 o 
  -2 -19   3      303.52      477.70     90.22 o 
  -1 -19   3        1.88       -2.40     40.35 o 
   0 -19   3      134.97       54.38     57.55 o 
   1 -19   3      242.06      276.06     79.08 o 
   2 -19   3     2453.05     2258.97    173.16 o 
   3 -19   3      188.40      136.43     72.74 o 
   4 -19   3     1440.68     1295.57    152.87 o 
   5 -19   3     1133.16     1384.11    141.60 o 
   6 -19   3      903.46      856.21    127.51 o 
   7 -19   3     3291.66     3089.69    297.35 o 
   8 -19   3      724.03      720.82    110.09 o 
   9 -19   3      270.00      224.74     65.25 o 
  10 -19   3      655.15      758.45    107.55 o 
  -4 -18   3       87.65      126.02    113.63 o 
  -3 -18   3      169.74      141.38     60.80 o 
  -2 -18   3     2252.25     2347.20    171.33 o 
  -1 -18   3      105.08      131.29     60.68 o 
   0 -18   3      122.56       52.15     56.94 o 
   1 -18   3      526.36      502.60    101.73 o 
   2 -18   3        3.74      -11.98     59.63 o 
   3 -18   3     2269.88     1998.42    165.16 o 
   4 -18   3     3487.70     3664.16    214.25 o 
   5 -18   3     1150.44     1095.79    140.96 o 
   6 -18   3      186.84      254.13     79.90 o 
   7 -18   3      625.08      661.34    109.95 o 
   8 -18   3     4494.57     4190.52    220.53 o 
   9 -18   3      667.93      751.89    102.81 o 
  10 -18   3      152.07      247.40     50.94 o 
  11 -18   3     1564.95     1653.36    174.41 o 
  13 -18   3      184.76       64.29     24.98 o 
  -5 -17   3       23.44       78.61     59.41 o 
  -4 -17   3       47.53      150.45     51.97 o 
  -3 -17   3       58.88       48.88     45.71 o 
  -2 -17   3       74.56       23.13     48.50 o 
  -1 -17   3       33.28       19.67     50.66 o 
   0 -17   3        5.07       34.13     53.66 o 
   1 -17   3      833.84      848.79    123.91 o 
   2 -17   3     2312.00     2390.13    174.05 o 
   3 -17   3       69.09        1.63     68.22 o 
   4 -17   3     5279.86     5133.41    246.16 o 
   5 -17   3        2.22      -47.95     81.90 o 
   6 -17   3      656.00      587.95    108.97 o 
   7 -17   3     1507.05     1545.83    140.30 o 
   8 -17   3     1787.31     2067.71    150.56 o 
   9 -17   3        1.31       -8.41     53.29 o 
  10 -17   3       39.69       24.55     27.82 o 
  11 -17   3       89.95       91.27     28.03 o 
  12 -17   3      310.96      348.64     70.24 o 
  13 -17   3      672.42      567.65     93.55 o 
  -6 -16   3       85.46      170.06     48.35 o 
  -5 -16   3       34.01       86.31     44.84 o 
  -4 -16   3        7.78       -2.48     57.04 o 
  -3 -16   3      174.84      137.98     61.70 o 
  -2 -16   3     1108.52     1155.66    138.63 o 
  -1 -16   3       26.52       69.47     64.40 o 
   0 -16   3     3498.67     3438.42    200.11 o 
   1 -16   3     1407.57     1412.60    143.84 o 
   2 -16   3       68.25      -39.94     59.59 o 
   3 -16   3     1182.67     1300.48    151.60 o 
   4 -16   3     1619.55     1464.98    145.31 o 
   5 -16   3      643.81      695.64    115.16 o 
   6 -16   3     2753.85     2721.42    175.74 o 
   7 -16   3       69.87       40.30     56.68 o 
   8 -16   3     4128.15     3880.07    196.78 o 
   9 -16   3       83.60      142.01     28.81 o 
  10 -16   3     1241.96     1370.12     81.99 o 
  11 -16   3       29.29      -18.18     19.92 o 
  12 -16   3     1075.79     1045.77     81.48 o 
  13 -16   3      307.02      255.57     70.41 o 
  14 -16   3      266.26      249.11     67.62 o 
  -7 -15   3      169.97      362.85     91.68 o 
  -6 -15   3      104.95      215.31     78.24 o 
  -5 -15   3      237.50      213.64     64.10 o 
  -4 -15   3     2103.79     2342.76    165.01 o 
  -3 -15   3     1908.68     1636.12    139.88 o 
  -2 -15   3      145.72      151.95     65.71 o 
  -1 -15   3       17.95      -48.26     48.26 o 
   0 -15   3      274.87      214.83     79.05 o 
   1 -15   3     1313.05     1027.51    131.09 o 
   2 -15   3     1408.78     1142.17    138.83 o 
   3 -15   3     4410.28     3820.72    205.96 o 
   4 -15   3     2452.02     2548.97    167.25 o 
   5 -15   3     3611.65     3656.87    342.69 o 
   6 -15   3     3793.35     3583.31    193.66 o 
   7 -15   3       17.99       42.19     35.54 o 
   8 -15   3      156.04      218.83     53.39 o 
   9 -15   3     1093.70     1134.36     71.71 o 
  10 -15   3      529.69      625.39     62.40 o 
  11 -15   3      109.74      175.40     44.65 o 
  12 -15   3     1611.08     1490.85    103.82 o 
  13 -15   3      516.33      488.69    201.51 o 
  14 -15   3     1182.49      966.44    139.22 o 
  -8 -14   3      549.26      609.71    135.35 o 
  -7 -14   3     1126.51     1171.76    118.54 o 
  -6 -14   3     1327.93     1411.11    125.88 o 
  -5 -14   3      343.34      353.34     83.37 o 
  -4 -14   3      147.91      115.22     87.19 o 
  -3 -14   3      156.39       70.64     56.50 o 
  -2 -14   3     1402.02     1235.50    129.01 o 
  -1 -14   3        3.04      -32.23     52.97 o 
   0 -14   3      798.84      561.47    100.35 o 
   1 -14   3     1640.33     1446.53    162.11 o 
   2 -14   3      393.28      384.44     87.54 o 
   3 -14   3      480.34      476.76     96.13 o 
   4 -14   3        2.10      -44.70     53.23 o 
   5 -14   3     1124.32     1012.50     62.77 o 
   6 -14   3     1011.92     1014.89     66.27 o 
   7 -14   3     1572.23     1681.37     83.59 o 
   8 -14   3     5294.56     5144.93    149.71 o 
   9 -14   3     2544.74     2434.21    102.69 o 
  10 -14   3     1069.37     1179.20    176.35 o 
  11 -14   3      138.16      101.48     63.12 o 
  12 -14   3       62.04      121.46     35.07 o 
  13 -14   3      774.99      700.47     72.84 o 
  14 -14   3     1666.56     1715.17    156.16 o 
  15 -14   3      405.35      374.75     83.68 o 
  -9 -13   3      163.55      144.61     77.81 o 
  -8 -13   3      478.01      597.91     89.91 o 
  -7 -13   3      228.50      201.42     57.27 o 
  -6 -13   3      301.85      267.77     70.90 o 
  -5 -13   3       46.35      -38.53     38.53 o 
  -4 -13   3      327.34      305.02     79.52 o 
  -3 -13   3       79.16       98.16     60.00 o 
  -2 -13   3     2728.83     2430.93    159.69 o 
  -1 -13   3     3049.56     2729.77    161.91 o 
   0 -13   3      366.53      381.12     86.90 o 
   1 -13   3     1226.44     1300.83    131.25 o 
   2 -13   3      538.95      380.70     87.22 o 
   3 -13   3      195.89      167.89     67.65 o 
   4 -13   3    13235.61    13234.18    269.14 o 
   5 -13   3     3990.61     3790.55    113.92 o 
   6 -13   3      582.42      503.61     53.91 o 
   7 -13   3     2543.56     2474.01     98.13 o 
   8 -13   3      916.03      988.88     68.50 o 
   9 -13   3     1823.79     1699.36     85.49 o 
  10 -13   3     1716.66     1650.54     82.89 o 
  11 -13   3     2562.97     2551.86    140.43 o 
  12 -13   3     8588.68     8141.93    250.83 o 
  13 -13   3     1224.64     1060.55     91.59 o 
  14 -13   3     2278.66     2200.54    181.15 o 
  15 -13   3      916.19      941.20    208.72 o 
 -10 -12   3        2.47        6.47     21.84 o 
  -9 -12   3      153.99      116.39     67.17 o 
  -8 -12   3      601.17      741.94    103.70 o 
  -7 -12   3      563.60      631.02     95.29 o 
  -6 -12   3        0.01      -12.68     38.22 o 
  -5 -12   3       52.70       -1.31     51.09 o 
  -4 -12   3       26.71        4.59     52.09 o 
  -3 -12   3      100.55       12.79     63.38 o 
  -2 -12   3     3149.10     3062.00    175.01 o 
  -1 -12   3       31.87        0.06     54.53 o 
   0 -12   3     3301.83     3161.54    167.21 o 
   1 -12   3     2476.27     2313.20    142.90 o 
   2 -12   3      593.15      534.75     89.23 o 
   3 -12   3     3839.20     3617.41     96.51 o 
   4 -12   3      701.74      853.51     84.57 o 
   5 -12   3     2837.40     2713.54    105.94 o 
   6 -12   3      306.84      380.32     47.27 o 
   7 -12   3     1225.31     1248.62     72.93 o 
   8 -12   3     1855.47     1849.54     88.21 o 
   9 -12   3      663.59      669.57     63.13 o 
  10 -12   3     2084.14     1904.91     89.27 o 
  11 -12   3     3606.01     3393.35    153.04 o 
  12 -12   3      755.24      772.05     78.44 o 
  13 -12   3      284.13      219.46     50.31 o 
  14 -12   3      447.84      282.26     81.16 o 
  15 -12   3       12.14       -3.53     57.41 o 
 -10 -11   3      408.78      437.25     69.26 o 
  -9 -11   3      479.73      572.69     85.66 o 
  -8 -11   3      381.17      428.18     79.42 o 
  -7 -11   3     1071.56      882.39    112.75 o 
  -6 -11   3       27.92       34.44     48.08 o 
  -5 -11   3     3692.14     3263.72    178.74 o 
  -4 -11   3     4752.84     4457.08    228.10 o 
  -3 -11   3     1328.00     1291.43    124.24 o 
  -2 -11   3     1500.92     1263.67    115.83 o 
  -1 -11   3     1493.31     1457.51    114.75 o 
   0 -11   3     2454.82     2987.88    184.08 o 
   1 -11   3     7033.97     6549.83    231.68 o 
   2 -11   3       20.90      109.41     62.98 o 
   3 -11   3     5123.10     5029.15    115.63 o 
   4 -11   3     7561.34     7131.05    153.10 o 
   5 -11   3     1207.56     1223.31     67.13 o 
   6 -11   3     3981.27     3673.71    111.41 o 
   7 -11   3      948.47      963.90     63.51 o 
   8 -11   3     2280.22     2101.34     90.73 o 
   9 -11   3      269.34      389.47     48.23 o 
  10 -11   3       43.97      112.34     45.63 o 
  11 -11   3      627.41      521.22     77.51 o 
  12 -11   3     1191.09     1187.58     93.04 o 
  13 -11   3       24.34       80.50     51.50 o 
  14 -11   3      894.47      638.39    142.61 o 
  15 -11   3       94.47       91.89     95.97 o 
 -11 -10   3       74.55      353.39     78.67 o 
 -10 -10   3      585.47      669.32     92.15 o 
  -9 -10   3        2.02       23.68     26.72 o 
  -8 -10   3     2261.71     2162.12    145.79 o 
  -7 -10   3     2029.71     2136.59    145.51 o 
  -6 -10   3      997.57      844.60    108.48 o 
  -5 -10   3     1216.88     1158.40    118.25 o 
  -4 -10   3     3092.05     2909.01    165.91 o 
  -3 -10   3    10885.78    10232.50    313.64 o 
  -2 -10   3     6758.56     6027.71    222.13 o 
  -1 -10   3    21278.44    19922.28    467.35 o 
   0 -10   3    20859.21    19920.88    465.11 o 
   1 -10   3     8628.84     9755.58    839.01 o 
   2 -10   3     8215.39     8458.11    166.35 o 
   3 -10   3     3002.27     2710.38     82.21 o 
   4 -10   3    14093.39    14444.45    242.28 o 
   5 -10   3     6165.60     5502.00    131.64 o 
   6 -10   3     3846.81     4704.70    125.89 o 
   7 -10   3     2477.11     2364.39     92.40 o 
   8 -10   3       17.88       52.67     40.79 o 
   9 -10   3     9878.51     9444.64    275.25 o 
  10 -10   3    10638.47    10511.79    261.48 o 
  11 -10   3     1321.84     1188.53    100.74 o 
  12 -10   3      241.37      236.24     70.34 o 
  13 -10   3       69.50       77.12     28.93 o 
  14 -10   3      114.03      146.24     39.06 o 
  15 -10   3      204.22      177.35    102.01 o 
 -11  -9   3     1913.72     1984.02    119.03 o 
 -10  -9   3     2928.99     2755.97    162.88 o 
  -9  -9   3      690.85      676.72     95.02 o 
  -8  -9   3       24.30       27.39     41.83 o 
  -7  -9   3      795.09      705.20    100.66 o 
  -6  -9   3      108.02      103.94     58.81 o 
  -5  -9   3      976.39     1066.42    116.52 o 
  -4  -9   3    14270.93    12890.63    358.60 o 
  -3  -9   3    11213.77    10377.57    303.86 o 
  -2  -9   3     3744.17     4021.84    172.34 o 
  -1  -9   3     2556.94     2788.71    139.26 o 
   0  -9   3     4202.30     4025.78    326.71 o 
   1  -9   3     2000.80     1966.14    156.37 o 
   2  -9   3        5.95      650.55    116.12 o 
   3  -9   3     5080.91     5743.36    152.30 o 
   4  -9   3     1566.21     1464.32     95.53 o 
   5  -9   3       30.58       45.47     27.31 o 
   6  -9   3    16465.29    16325.43    271.40 o 
   7  -9   3     2964.88     3095.83    101.53 o 
   8  -9   3      293.33      270.17     49.78 o 
   9  -9   3     1845.17     1779.07     81.95 o 
  10  -9   3       32.28       30.18     44.41 o 
  11  -9   3      653.69      737.11     91.95 o 
  12  -9   3     3350.93     3086.29    153.25 o 
  13  -9   3      216.49      180.84     49.06 o 
  14  -9   3     1800.08     1811.34    149.86 o 
  15  -9   3      947.48      783.86    134.49 o 
 -12  -8   3      202.02      246.80     58.57 o 
 -11  -8   3      677.81      685.25    165.69 o 
 -10  -8   3     1598.47     1355.77    111.11 o 
  -9  -8   3      248.26      261.21     65.04 o 
  -8  -8   3       22.08      -38.62     61.21 o 
  -7  -8   3     1448.33     1589.37    121.69 o 
  -6  -8   3        5.90      -14.59     44.45 o 
  -5  -8   3        5.12       12.43     59.94 o 
  -4  -8   3     8571.44     8022.25    149.48 o 
  -3  -8   3     3128.75     2962.66    107.30 o 
  -2  -8   3        2.25      209.75    124.18 o 
  -1  -8   3      134.04      486.49    187.78 o 
   0  -8   3     2924.84     2522.92    129.17 o 
   1  -8   3     1309.99     1255.36     91.28 o 
   2  -8   3     6888.27     7855.31    162.60 o 
   3  -8   3     5232.00     5434.32    119.75 o 
   4  -8   3      470.14      578.99     50.74 o 
   5  -8   3     4812.58     4838.42    117.99 o 
   6  -8   3       36.06       73.20     26.24 o 
   7  -8   3      103.48       99.28     30.34 o 
   8  -8   3     4718.63     4632.30    125.26 o 
   9  -8   3     5119.09     4869.66    132.92 o 
  10  -8   3     1224.64     1090.82    102.32 o 
  11  -8   3     8399.13     7615.80    236.87 o 
  12  -8   3       16.88        6.76     57.01 o 
  13  -8   3      370.58      354.64     67.17 o 
  14  -8   3     1348.46     1455.84    109.63 o 
  15  -8   3      118.70      106.02     31.62 o 
 -13  -7   3      771.32      631.24    117.95 o 
 -12  -7   3      174.56      211.74     51.33 o 
 -11  -7   3      466.52      478.26     98.25 o 
 -10  -7   3        9.35       54.05     37.56 o 
  -9  -7   3     1444.45     1545.39    162.93 o 
  -8  -7   3     3383.95     3253.79    240.03 o 
  -7  -7   3     2116.04     1968.93     80.22 o 
  -6  -7   3      484.95      623.34     45.33 o 
  -5  -7   3     1142.46     1241.34     80.24 o 
  -4  -7   3      594.47      999.48    121.25 o 
  -3  -7   3      993.46     1187.66     61.03 o 
  -2  -7   3     2653.07     2271.69    119.67 o 
  -1  -7   3     2447.85     2282.29    121.28 o 
   0  -7   3      270.52      188.66     50.76 o 
   1  -7   3     2109.87     2052.99     65.52 o 
   2  -7   3     2802.41     2579.41    140.73 o 
   3  -7   3      218.76      230.40     32.87 o 
   4  -7   3    16738.43    16595.78    256.28 o 
   5  -7   3     4819.88     5249.33    120.09 o 
   6  -7   3      284.17      368.15     43.32 o 
   7  -7   3      152.01      121.78     28.79 o 
   8  -7   3      693.35      805.22     54.09 o 
   9  -7   3     3836.22     4171.31    119.50 o 
  10  -7   3     1129.91     1220.68    114.22 o 
  11  -7   3       70.96       34.18     76.21 o 
  13  -7   3      295.34      216.77     55.66 o 
  14  -7   3      629.86      695.06     91.25 o 
  15  -7   3      405.98      339.96     61.90 o 
 -12  -6   3     3944.61     3953.73    295.21 o 
 -11  -6   3     4564.01     4164.27    201.32 o 
 -10  -6   3     1313.24     1101.02    108.66 o 
  -9  -6   3        3.34       11.70     18.43 o 
  -8  -6   3     2464.08     2546.55     98.36 o 
  -7  -6   3     1356.02     1629.79    130.01 o 
  -6  -6   3      352.04      312.87     43.54 o 
  -5  -6   3      710.03      782.43     48.23 o 
  -4  -6   3    23225.81    22427.31    327.90 o 
  -3  -6   3     5205.29     4530.53     97.25 o 
  -2  -6   3     5895.93     6149.54    184.13 o 
  -1  -6   3     3096.56     3001.89    121.16 o 
   0  -6   3     7971.23     6888.94    193.39 o 
   1  -6   3      560.14      608.40     32.59 o 
   2  -6   3     4968.04     4749.13     96.57 o 
   3  -6   3    12623.29    13094.09    203.76 o 
   4  -6   3     3376.70     3034.18     82.46 o 
   5  -6   3     2069.78     2074.13    122.38 o 
   6  -6   3      102.42       51.15     23.70 o 
   7  -6   3     4210.15     4105.95    108.46 o 
   8  -6   3      735.79      878.47     52.92 o 
   9  -6   3      577.03      585.35     40.73 o 
  10  -6   3    17336.52    16877.73    375.30 o 
  11  -6   3     3104.10     3114.96    150.88 o 
  12  -6   3     1705.03     1704.61    116.40 o 
  13  -6   3      670.85      657.51     88.01 o 
  14  -6   3      396.80      721.97     90.99 o 
  15  -6   3     1330.56     1340.75    114.01 o 
 -13  -5   3      261.55      482.71    120.45 o 
 -12  -5   3       70.57      103.09     61.65 o 
 -11  -5   3        0.79      -16.97     23.93 o 
 -10  -5   3      772.52      725.61     62.08 o 
  -9  -5   3      685.27      676.91     58.92 o 
  -8  -5   3     3307.22     3261.70    114.24 o 
  -7  -5   3     1491.89     1253.35     69.94 o 
  -6  -5   3      194.74      169.75     33.67 o 
  -5  -5   3       77.54      130.90     30.60 o 
  -4  -5   3     1292.43     1197.29    115.23 o 
  -3  -5   3      313.78      647.46     79.51 o 
  -2  -5   3     1871.35     1780.33     49.57 o 
  -1  -5   3      259.73      194.81     43.24 o 
   0  -5   3    18231.97    17980.11    328.78 o 
   1  -5   3     2814.88     2663.62     65.20 o 
   2  -5   3     1348.66     1522.66     57.18 o 
   3  -5   3      127.80      139.64     24.85 o 
   4  -5   3     4271.58     3772.54     88.92 o 
   5  -5   3       96.04       30.75     40.21 o 
   6  -5   3     9019.43     8169.80    292.15 o 
   7  -5   3     3602.54     3669.95     98.00 o 
   8  -5   3      169.75      119.87     23.74 o 
   9  -5   3     1240.57     1291.50     58.20 o 
  10  -5   3     9541.73     9278.71    258.59 o 
  11  -5   3     2409.84     2348.12    132.71 o 
  12  -5   3      607.14      572.05     85.57 o 
  13  -5   3       20.28       51.70     41.07 o 
  14  -5   3      854.23     1337.93    112.32 o 
  15  -5   3       80.33       85.02     32.69 o 
 -14  -4   3     2050.10     2328.84    213.57 o 
 -13  -4   3      720.77      735.85    138.04 o 
 -12  -4   3        6.06       -3.36     21.81 o 
 -11  -4   3       10.52      -10.30     23.17 o 
 -10  -4   3      198.53      254.29     43.12 o 
  -9  -4   3     4106.04     3849.18    128.00 o 
  -8  -4   3     5065.87     4861.14    137.30 o 
  -7  -4   3      678.18      482.70     55.10 o 
  -6  -4   3      636.57      572.21     50.45 o 
  -5  -4   3      259.25      378.12     41.35 o 
  -4  -4   3    22449.07    22512.69    419.93 o 
  -3  -4   3    13971.90    13399.67    230.84 o 
  -2  -4   3      106.68      231.45     24.90 o 
  -1  -4   3     4786.50     5047.38    190.14 o 
   0  -4   3    51817.61    53114.39   1178.65 o 
   1  -4   3    36983.41    35909.16    456.22 o 
   2  -4   3     3762.10     4582.76    275.64 o 
   3  -4   3     6299.89     6505.58    131.83 o 
   4  -4   3      134.81      127.57     24.35 o 
   5  -4   3      905.41     1184.81     68.21 o 
   6  -4   3      971.61     1370.24     57.71 o 
   7  -4   3     1486.47     1458.93     57.78 o 
   8  -4   3      971.98     1044.28     50.45 o 
   9  -4   3       39.59       14.55     45.75 o 
  10  -4   3     5011.65     5265.05    189.92 o 
  11  -4   3      276.20      309.06     68.19 o 
  12  -4   3      395.42      421.18     76.72 o 
  13  -4   3      352.88      439.19     74.64 o 
  14  -4   3     2047.40     2055.29    131.13 o 
  15  -4   3      195.80      244.47     56.18 o 
 -14  -3   3       35.83       13.12     20.06 o 
 -13  -3   3        5.97      -28.49     56.36 o 
 -12  -3   3      106.83      158.12     37.54 o 
 -11  -3   3        0.00        9.06     22.07 o 
 -10  -3   3     2152.09     1902.55     91.56 o 
  -9  -3   3      122.97       98.82     39.28 o 
  -8  -3   3     1975.69     1987.82     88.26 o 
  -7  -3   3     2597.90     2359.63     89.27 o 
  -6  -3   3     1687.30     1311.61     65.05 o 
  -5  -3   3     3430.62     3796.12    111.40 o 
  -4  -3   3     1447.50     1445.24     83.94 o 
  -3  -3   3     2476.12     2512.33     85.52 o 
  -2  -3   3    10547.99     9564.70    148.18 o 
  -1  -3   3    10709.60     9718.23    248.68 o 
   0  -3   3     5305.74     4288.96    121.87 o 
   1  -3   3     6692.31     7354.71    116.39 o 
   2  -3   3       10.89       26.94     16.38 o 
   3  -3   3      172.14      150.77     21.86 o 
   4  -3   3       30.95       39.39     25.77 o 
   5  -3   3       21.69       50.23     26.83 o 
   6  -3   3      818.66      972.42     48.23 o 
   7  -3   3      230.84      193.03     23.01 o 
   8  -3   3      340.80      416.04     44.75 o 
   9  -3   3     1216.51      931.18    211.55 o 
  10  -3   3       71.04       54.80     50.67 o 
  11  -3   3     1800.57     1867.36    123.39 o 
  12  -3   3     1425.33     2281.78    135.99 o 
  13  -3   3      560.44      626.64     87.44 o 
  14  -3   3      666.73      886.82     99.57 o 
  15  -3   3      876.48     1103.16    100.56 o 
 -14  -2   3       62.43       -5.45     33.15 o 
 -13  -2   3      115.50       70.01     34.04 o 
 -12  -2   3     4383.85     4317.47    206.03 o 
 -11  -2   3     9222.36     8950.36    233.46 o 
 -10  -2   3      106.22      115.86     30.81 o 
  -9  -2   3      609.99      513.13     57.09 o 
  -8  -2   3      672.25      753.75     63.20 o 
  -7  -2   3     4748.40     4526.54    121.16 o 
  -6  -2   3     1280.00     1290.40     66.44 o 
  -5  -2   3     5342.31     5967.72    314.89 o 
  -4  -2   3    21912.46    21793.95    307.85 o 
  -3  -2   3     3281.16     2967.31     86.75 o 
  -2  -2   3   133201.73   133474.03   2189.47 o 
  -1  -2   3    33150.98    32480.57    408.19 o 
   0  -2   3     2032.58     2738.88     54.78 o 
   1  -2   3       13.04       24.85     15.05 o 
   2  -2   3     3800.85     3957.80     97.47 o 
   3  -2   3       85.14       93.04     15.11 o 
   4  -2   3       41.49       31.60     13.15 o 
   5  -2   3      781.13     1101.03    106.16 o 
   7  -2   3     4300.32     4451.24    111.92 o 
   8  -2   3    22414.23    22555.40    353.78 o 
   9  -2   3     2126.13     2120.81     82.44 o 
  10  -2   3      995.89     1094.32    107.71 o 
  11  -2   3      636.37      579.48     85.62 o 
  12  -2   3      428.20      490.24     79.34 o 
  13  -2   3       89.30      107.24     44.10 o 
  14  -2   3       37.37      146.98     39.40 o 
  15  -2   3       30.16      270.39     90.60 o 
 -15  -1   3     4343.28     3920.88    694.46 o 
 -14  -1   3     1245.94     1121.51    123.37 o 
 -13  -1   3       84.86       82.16     72.85 o 
 -12  -1   3      187.88      292.28     53.89 o 
 -11  -1   3       32.42       65.88     40.25 o 
 -10  -1   3     1477.73     1300.27     82.61 o 
  -9  -1   3     3464.83     3239.00    114.50 o 
  -8  -1   3     9911.27     9613.09    215.34 o 
  -7  -1   3    12609.62    12262.59    241.51 o 
  -6  -1   3     7220.55     6702.81    156.75 o 
  -5  -1   3    23087.57    23481.69    370.91 o 
  -4  -1   3     2535.26     2058.42     69.70 o 
  -3  -1   3    34768.21    35988.37    512.66 o 
  -2  -1   3     1411.57     1528.61     48.74 o 
  -1  -1   3       40.40       32.33     13.19 o 
   0  -1   3     3947.73     4848.23    120.86 o 
   1  -1   3      136.26      175.28     21.91 o 
   2  -1   3    82730.68    91130.01   2651.48 o 
   3  -1   3     2601.79     2605.50     60.99 o 
   4  -1   3     4804.77     3903.25     84.45 o 
   5  -1   3      435.37      508.82     54.20 o 
   6  -1   3      548.51     1311.52     69.20 o 
   7  -1   3     2586.68     2508.52     83.30 o 
   8  -1   3      185.13      207.49     32.82 o 
   9  -1   3     3268.89     3269.53    145.45 o 
  10  -1   3       15.12       60.96     53.04 o 
  11  -1   3        0.72       57.00     52.30 o 
  12  -1   3     3207.52     3084.52    151.50 o 
  13  -1   3       65.85      146.09     47.84 o 
  14  -1   3      149.82      231.40     59.52 o 
  15  -1   3      286.30      322.58     55.58 o 
 -15   0   3      135.27       56.27    141.56 o 
 -14   0   3       35.79       47.05     49.58 o 
 -13   0   3       88.53      168.44     41.38 o 
 -12   0   3      959.84      960.89     75.27 o 
 -11   0   3     2273.03     2043.52    102.15 o 
 -10   0   3       30.16       26.09     33.09 o 
  -9   0   3      265.44      263.13     46.17 o 
  -8   0   3      154.61      242.77     42.74 o 
  -7   0   3       19.57       11.16     26.73 o 
  -6   0   3     3917.65     4029.59    103.77 o 
  -5   0   3     3620.06     3250.07     83.52 o 
  -4   0   3      332.24      301.29     29.24 o 
  -3   0   3     4579.01     4092.32     90.42 o 
  -2   0   3    88430.14    88005.27   1215.07 o 
  -1   0   3     1930.21     2476.31     51.57 o 
   0   0   3    13929.55    17080.41    247.01 o 
   1   0   3      593.60      562.34     27.36 o 
   2   0   3      900.99      772.91     64.24 o 
   3   0   3       70.86       46.06     16.93 o 
   4   0   3     1464.46     1441.53     68.30 o 
   5   0   3    20257.67    21203.99    327.02 o 
   6   0   3        0.32      110.10     43.57 o 
   7   0   3     5732.91     5689.22    133.69 o 
   8   0   3     1426.65     1539.44     71.28 o 
   9   0   3       35.48       28.60     48.32 o 
  10   0   3     1967.35     1836.83    144.51 o 
  11   0   3      208.74      243.78     67.22 o 
  12   0   3       17.47       -2.95     37.99 o 
  13   0   3        1.06      123.91     38.57 o 
  14   0   3      709.31     1124.84    153.99 o 
 -15   1   3      140.54       66.91     51.22 o 
 -14   1   3      285.54      311.08     89.73 o 
 -13   1   3     2151.39     1930.76    112.69 o 
 -12   1   3      938.14      985.11     75.87 o 
 -11   1   3      279.14      227.97     47.79 o 
 -10   1   3     1716.62     1673.14     85.54 o 
  -9   1   3     1988.03     1855.59     83.02 o 
  -8   1   3      752.11      600.97     53.16 o 
  -7   1   3      422.61      450.96     45.89 o 
  -6   1   3     5149.38     5501.25    121.61 o 
  -5   1   3       18.02       15.04     19.84 o 
  -4   1   3    24117.45    24377.20    330.90 o 
  -3   1   3     8692.56    11062.38    206.70 o 
  -2   1   3      933.78     1125.41     51.78 o 
  -1   1   3     2282.60     2152.92    147.13 o 
   0   1   3    18977.97    21895.75    442.49 o 
   1   1   3    47502.79    56775.72   2971.12 o 
   2   1   3     6817.15     6448.55    192.37 o 
   3   1   3     5339.77     4804.73    105.38 o 
   4   1   3      796.90      633.25     70.50 o 
   5   1   3      164.24      236.00     46.09 o 
   6   1   3     8856.21     8990.66    222.85 o 
   7   1   3     7545.29     7478.94    163.26 o 
   8   1   3      421.36      574.26     46.61 o 
   9   1   3        1.24      -34.41     43.80 o 
  10   1   3      142.05       37.70     50.96 o 
  11   1   3      284.34      283.87     67.39 o 
  12   1   3       56.55      170.70     45.49 o 
  13   1   3        0.59      123.52     34.58 o 
  14   1   3      631.05      704.85     88.16 o 
 -15   2   3     1363.19     1303.34    143.06 o 
 -14   2   3       85.47      164.82     73.49 o 
 -13   2   3     1631.03     1343.14    143.52 o 
 -12   2   3      663.86      611.06     63.80 o 
 -11   2   3      638.24      689.54     64.65 o 
 -10   2   3        3.77       20.71     25.95 o 
  -9   2   3      607.12      767.29     55.39 o 
  -8   2   3      257.41      195.98     35.64 o 
  -7   2   3     4789.28     4578.99    154.92 o 
  -6   2   3      413.49      449.38     41.97 o 
  -5   2   3      290.56      444.53     36.74 o 
  -4   2   3     4429.04     4687.97    105.87 o 
  -3   2   3    38907.64    50392.43    631.74 o 
  -2   2   3       24.79       14.51     22.03 o 
  -1   2   3    11732.67    15509.51    428.01 o 
   0   2   3      763.79      472.40     32.43 o 
   1   2   3      149.82      250.58     30.66 o 
   2   2   3      985.01      940.50     69.42 o 
   3   2   3     1570.91     2026.26     85.98 o 
   4   2   3      726.69      740.14     52.90 o 
   5   2   3      629.35      944.27    112.87 o 
   6   2   3      491.01      466.29     43.82 o 
   7   2   3       70.57       73.39     25.15 o 
   8   2   3     4155.02     3948.30    128.59 o 
   9   2   3     1847.46     1712.64    121.80 o 
  10   2   3     1424.13     1475.66    118.19 o 
  11   2   3     1412.40     1646.27    126.08 o 
  12   2   3     2197.24     2258.10    152.44 o 
  13   2   3     2018.40     2232.32    144.05 o 
  14   2   3       51.57      197.12     45.69 o 
 -16   3   3      186.61      133.62     59.79 o 
 -15   3   3      707.35      702.51    245.51 o 
 -14   3   3      404.93      499.48    107.36 o 
 -13   3   3      249.90      348.94    100.93 o 
 -12   3   3       74.49      103.45     33.25 o 
 -11   3   3      506.02      683.92     58.00 o 
 -10   3   3     3938.22     4009.48    144.65 o 
  -9   3   3      134.83       99.66     29.53 o 
  -8   3   3     6066.67     5886.03    138.03 o 
  -7   3   3     8612.49     9083.20    174.80 o 
  -6   3   3      666.70      988.11     99.69 o 
  -5   3   3     1055.58     1195.12     50.30 o 
  -4   3   3     4047.13     5272.25    148.05 o 
  -3   3   3       91.50      306.36     28.65 o 
  -2   3   3      179.00      167.41     27.97 o 
  -1   3   3    22013.08    26501.13    410.35 o 
   0   3   3     9191.14     9020.33    158.94 o 
   1   3   3       23.32        4.50     16.98 o 
   2   3   3     2234.39     2309.16     65.35 o 
   3   3   3     1627.60     1518.07     90.06 o 
   4   3   3     2716.59     2304.64     77.42 o 
   5   3   3    13073.17    13358.80    226.92 o 
   6   3   3     1141.25      989.91     59.23 o 
   7   3   3     1180.43     1401.20     71.86 o 
   8   3   3       14.27        0.85     21.35 o 
   9   3   3     2196.71     2448.61    123.95 o 
  10   3   3     4726.70     4692.90    179.15 o 
  11   3   3      679.59      733.57     83.65 o 
  12   3   3     1545.50     1755.21    151.60 o 
 -16   4   3        2.08       82.97     62.88 o 
 -15   4   3       25.48        4.01     59.50 o 
 -14   4   3      292.64      259.91    127.03 o 
 -13   4   3        0.78      193.92    107.47 o 
 -12   4   3     3179.34     3048.35    110.68 o 
 -11   4   3     1329.91     1333.38     72.19 o 
 -10   4   3      806.48      859.96     64.58 o 
  -9   4   3      946.43      930.50     92.13 o 
  -8   4   3     2523.24     2794.98     92.85 o 
  -7   4   3     1407.23     2049.20    179.51 o 
  -6   4   3      432.56      721.88     48.33 o 
  -5   4   3     1763.26     1753.50     64.36 o 
  -4   4   3     3057.62     3737.13     92.47 o 
  -3   4   3      252.58      336.61     32.74 o 
  -2   4   3    20434.27    23445.66    320.26 o 
  -1   4   3     1619.96     1376.46     72.80 o 
   0   4   3      108.81       67.24     21.31 o 
   1   4   3      210.11      115.53     23.18 o 
   2   4   3    13821.79    13848.20    215.75 o 
   3   4   3     1178.70     1233.62     56.11 o 
   5   4   3      548.75      488.72     46.62 o 
   6   4   3        1.24       19.54     21.45 o 
   7   4   3     1956.96     2097.50     87.05 o 
   8   4   3      122.74       77.32     36.02 o 
   9   4   3     1308.60     1290.09     94.77 o 
  10   4   3     4460.20     4092.63    163.63 o 
  11   4   3     2145.07     2456.95    224.80 o 
  12   4   3        7.83      106.58     64.25 o 
  13   4   3       13.56      160.29     73.05 o 
 -16   5   3      687.80      513.19    127.61 o 
 -15   5   3     1079.07     1252.18    175.41 o 
 -14   5   3        2.98       33.51     66.57 o 
 -13   5   3      205.43      192.94     96.56 o 
 -12   5   3      522.57      643.15     65.07 o 
 -11   5   3      279.43      360.30     46.41 o 
 -10   5   3      612.82      683.88     56.63 o 
  -9   5   3     1164.31     1424.57    168.07 o 
  -8   5   3     4279.05     4979.88    128.60 o 
  -7   5   3     2984.71     3312.88    102.06 o 
  -6   5   3     1714.09     2020.96     75.22 o 
  -5   5   3     2401.79     2828.84    132.39 o 
  -4   5   3    12201.43    13557.15    215.82 o 
  -3   5   3     6257.80     7546.25    272.14 o 
  -2   5   3     1852.14     2233.21     66.02 o 
  -1   5   3     2405.63     1936.88     58.66 o 
   0   5   3     8194.06     7115.73    143.85 o 
   1   5   3     2689.40     2805.46     84.50 o 
   2   5   3      438.87      350.18     36.01 o 
   3   5   3      823.26      756.36     47.11 o 
   4   5   3     1826.35     1564.34     64.59 o 
   5   5   3     1090.66     1020.76     60.10 o 
   6   5   3     8848.98     8356.51    177.59 o 
   7   5   3    12863.44    11904.34    233.27 o 
   8   5   3       18.29       33.72     54.07 o 
   9   5   3     3158.87     2874.15    129.79 o 
  10   5   3      178.72      163.87     42.84 o 
  11   5   3       97.99      183.34     63.96 o 
  12   5   3        4.49      115.59     65.43 o 
 -16   6   3      102.71      373.82     89.88 o 
 -15   6   3      517.26      749.90    138.37 o 
 -14   6   3      849.78      906.76    144.63 o 
 -13   6   3     2115.03     2209.16    109.83 o 
 -12   6   3      205.03      200.42     44.17 o 
 -11   6   3     1555.74     1741.47     83.49 o 
 -10   6   3      710.03      941.32     76.05 o 
  -9   6   3      188.53      207.88     39.86 o 
  -8   6   3     7132.54     8308.65    174.98 o 
  -7   6   3    13893.47    15502.51    259.02 o 
  -6   6   3      291.14      370.57     39.53 o 
  -5   6   3       13.41      -14.17     29.06 o 
  -4   6   3    18624.94    20910.34    309.65 o 
  -3   6   3    38639.89    39925.64    683.08 o 
  -2   6   3    25396.83    28817.94    461.03 o 
  -1   6   3       92.69       12.40     18.78 o 
   0   6   3     7638.34     8427.06    168.02 o 
   1   6   3     1180.71     1128.92     59.03 o 
   2   6   3     6835.52     5913.29    124.78 o 
   3   6   3     6176.24     5833.90    126.83 o 
   4   6   3    11566.29    10192.40    190.47 o 
   5   6   3     4120.43     3712.97    106.30 o 
   6   6   3     1543.54     1692.30     77.52 o 
   7   6   3      645.28      890.58     58.75 o 
   8   6   3      813.64      990.96     79.46 o 
   9   6   3       86.48      118.32     35.88 o 
  10   6   3     4347.29     4239.89    327.56 o 
  11   6   3     2935.30     3080.82    284.14 o 
  12   6   3       95.96       75.00     63.03 o 
 -16   7   3       40.36       75.15     63.89 o 
 -15   7   3       62.76      276.45     88.71 o 
 -14   7   3      974.70     1032.25    147.95 o 
 -13   7   3     1182.63     1444.08    107.56 o 
 -12   7   3      336.42      627.20     83.35 o 
 -11   7   3        5.01      130.63     50.53 o 
 -10   7   3    11586.34    12408.89    244.00 o 
  -9   7   3    12874.18    14129.23    258.30 o 
  -8   7   3     2025.14     2138.58     85.00 o 
  -7   7   3     7313.12     7832.36    164.02 o 
  -6   7   3      388.93      552.51     46.26 o 
  -5   7   3     4126.03     4691.75    117.12 o 
  -4   7   3    38393.48    41160.81    603.14 o 
  -3   7   3     8111.62     8185.50    183.26 o 
  -2   7   3      558.86      767.77     48.92 o 
  -1   7   3     7243.96     6973.91    133.71 o 
   0   7   3    12550.10    12375.40    227.21 o 
   1   7   3    21131.31    20520.57    633.43 o 
   2   7   3     1275.25     1341.19     54.74 o 
   3   7   3      218.46      173.47     27.64 o 
   4   7   3      246.93      331.78     37.71 o 
   5   7   3      203.73      164.02     32.82 o 
   6   7   3     1674.89     1607.40     73.29 o 
   7   7   3     3163.06     3058.89    103.45 o 
   8   7   3      574.52      524.33     79.26 o 
   9   7   3        9.27       -0.11     77.71 o 
  10   7   3      141.41       74.96     70.93 o 
  11   7   3      969.85     1000.15    185.23 o 
 -16   8   3       53.55       42.81     67.30 o 
 -15   8   3       12.06      275.58    189.75 o 
 -14   8   3     1216.06     1163.72    160.02 o 
 -13   8   3     1002.18     1061.85     81.41 o 
 -12   8   3      252.18      280.26     56.48 o 
 -11   8   3     2170.39     2313.05    245.32 o 
 -10   8   3       61.69      120.59     27.96 o 
  -9   8   3      436.51      428.54     49.56 o 
  -8   8   3     4543.04     5301.23    136.79 o 
  -7   8   3      632.99      762.26     57.01 o 
  -6   8   3     1850.11     1722.65     74.37 o 
  -5   8   3       37.93       37.22     33.87 o 
  -4   8   3    11873.08    12326.56    234.88 o 
  -3   8   3    13465.84    13233.22    222.88 o 
  -2   8   3      143.50       92.78     27.58 o 
  -1   8   3    16447.88    17645.85    269.81 o 
   0   8   3     1026.78     1028.15     46.10 o 
   1   8   3       51.63      196.04     29.97 o 
   2   8   3     3233.99     3169.35    113.17 o 
   3   8   3      230.86      257.47     31.39 o 
   4   8   3       11.32       63.66     42.26 o 
   5   8   3     1337.78     1285.03     62.75 o 
   6   8   3     1218.35      968.72    135.81 o 
   7   8   3     1555.00     1553.98    118.39 o 
   8   8   3       16.30        2.47     35.05 o 
   9   8   3       41.72       56.31     83.86 o 
  10   8   3      180.37      199.60    107.31 o 
  11   8   3      645.13      653.41    165.51 o 
 -16   9   3       74.53       21.64     76.05 o 
 -15   9   3     2609.41     2632.24    203.21 o 
 -14   9   3      669.22      556.59    120.16 o 
 -13   9   3       16.71      -13.67     65.97 o 
 -12   9   3      278.65      355.99     60.76 o 
 -11   9   3     4362.97     4511.26    174.40 o 
 -10   9   3      479.85      530.65     62.62 o 
  -9   9   3     2799.40     2812.49    103.30 o 
  -8   9   3    14532.18    14869.53    265.27 o 
  -7   9   3     6493.81     6117.74    178.03 o 
  -6   9   3     2514.27     2700.49     94.52 o 
  -5   9   3    10188.24    10394.08    198.74 o 
  -4   9   3     9974.93    10283.55    193.51 o 
  -3   9   3     3709.73     3292.78     94.43 o 
  -2   9   3     2413.55     2612.25     79.32 o 
  -1   9   3     3090.48     2978.80     82.67 o 
   0   9   3     2194.05     1954.42     64.59 o 
   1   9   3      157.53      154.22     28.51 o 
   2   9   3     1687.94     1346.15     63.56 o 
   3   9   3     2608.57     2413.20     99.35 o 
   4   9   3     2390.92     2475.58    147.01 o 
   5   9   3     2687.90     2638.91    154.97 o 
   6   9   3      577.24      600.68     92.51 o 
   7   9   3      127.93       96.33     86.79 o 
   8   9   3       64.53       56.13     89.88 o 
   9   9   3       95.24      118.69     89.44 o 
  10   9   3       20.58        5.76     70.07 o 
 -16  10   3      709.87      962.50    147.43 o 
 -15  10   3       84.04       92.69     68.23 o 
 -14  10   3       92.50       83.88     67.59 o 
 -13  10   3      136.89      130.19     39.65 o 
 -12  10   3     1692.37     1977.48    117.44 o 
 -11  10   3     4095.03     4420.07    174.40 o 
 -10  10   3        5.86      -18.78     32.77 o 
  -9  10   3     1685.26     1885.38     85.44 o 
  -8  10   3      477.97      543.59     63.29 o 
  -7  10   3     4585.44     4317.47    126.84 o 
  -6  10   3     4794.24     4879.68    132.31 o 
  -5  10   3     2844.13     3004.31    100.37 o 
  -4  10   3     2427.68     2191.66     83.57 o 
  -3  10   3    10696.40     9943.08    187.79 o 
  -2  10   3     1001.15     1125.92     54.47 o 
  -1  10   3     1771.80     1614.67     60.10 o 
   0  10   3       46.50       75.09     31.18 o 
   1  10   3      237.56      204.82     33.77 o 
   2  10   3     2730.06     2490.75    144.82 o 
   3  10   3     1038.46      790.78     99.35 o 
   4  10   3     1559.23     1512.69    122.11 o 
   5  10   3      603.95      618.38    123.06 o 
   6  10   3       90.37      171.46     59.33 o 
   7  10   3     1957.41     1590.06    156.32 o 
 -15  11   3     1627.03     1650.56    165.37 o 
 -14  11   3      129.29       92.32     64.84 o 
 -13  11   3      787.27      860.69     76.97 o 
 -12  11   3      363.67      349.62     85.54 o 
 -11  11   3      224.35      376.79     69.23 o 
 -10  11   3        1.94      -31.51     31.51 o 
  -9  11   3      824.00      881.28     62.80 o 
  -8  11   3       28.77       20.30     50.15 o 
  -7  11   3     6589.72     6587.17    195.11 o 
  -6  11   3     2938.64     2983.14    103.77 o 
  -5  11   3        9.87      -12.22     22.23 o 
  -4  11   3      214.88      499.21    136.05 o 
  -3  11   3      354.73      559.74    149.51 o 
  -2  11   3     6557.15     6405.49    205.27 o 
  -1  11   3      526.61      420.88     67.28 o 
   0  11   3      719.96      753.59     39.51 o 
   1  11   3     4181.75     3938.90    184.47 o 
   2  11   3      843.84      862.33    106.87 o 
   3  11   3     1412.25     1403.13    124.05 o 
   4  11   3     5364.99     4984.33    221.36 o 
   5  11   3     2761.05     2500.58    155.06 o 
   6  11   3     7851.87     7488.44    286.29 o 
   7  11   3     1152.39     1229.33    113.48 o 
   8  11   3      313.84      387.70    119.05 o 
   9  11   3      327.70      340.34    102.82 o 
 -15  12   3      312.22      300.28     85.04 o 
 -14  12   3       13.41      -11.27     57.68 o 
 -13  12   3      240.56      307.41     57.56 o 
 -12  12   3     1223.51     1216.15     96.22 o 
 -11  12   3     3970.39     3790.15    162.77 o 
 -10  12   3      845.50      778.24     87.24 o 
  -9  12   3      243.94      170.02     32.08 o 
  -8  12   3       11.04       17.57     25.20 o 
  -7  12   3     1647.73     1745.14     85.62 o 
  -6  12   3      469.32      586.36     57.77 o 
  -5  12   3     2949.45     2623.43     97.18 o 
  -4  12   3     5519.19     6040.39    144.96 o 
  -3  12   3     7122.96     6873.31    274.53 o 
  -2  12   3      115.88       86.67     57.51 o 
  -1  12   3     4201.88     3751.70    180.04 o 
   0  12   3        0.97       -4.60     46.30 o 
   1  12   3      106.53       95.83     53.77 o 
   2  12   3     1870.75     1855.36    176.80 o 
   3  12   3     8917.78     7999.00    289.15 o 
   4  12   3     3109.29     2985.02    174.72 o 
   5  12   3      716.03      584.34     94.20 o 
   6  12   3     1685.39     1539.23    124.55 o 
   7  12   3     2496.12     2357.26    153.19 o 
   8  12   3      325.14      327.45     99.12 o 
 -15  13   3      521.91      479.98     97.17 o 
 -14  13   3      237.54      194.92    121.88 o 
 -13  13   3      128.51      166.90     40.91 o 
 -12  13   3        2.77      -10.64     30.10 o 
 -11  13   3      557.48      585.42     79.21 o 
 -10  13   3      647.21      660.27     83.12 o 
  -9  13   3        1.23       66.21     40.27 o 
  -8  13   3     2092.77     1803.24     89.48 o 
  -7  13   3      236.67      340.95     48.23 o 
  -6  13   3     3905.51     3800.06    130.29 o 
  -5  13   3     7033.97     6369.16    156.95 o 
  -4  13   3     5201.77     5017.36    152.38 o 
  -3  13   3      302.93      191.21     51.28 o 
  -2  13   3     1996.46     1570.49    125.92 o 
  -1  13   3      426.06      435.59     82.36 o 
   0  13   3        6.15       -6.59     39.99 o 
   1  13   3      195.63      199.30     66.34 o 
   2  13   3     1938.46     1686.33    132.93 o 
   3  13   3     5518.17     5085.79    229.44 o 
   4  13   3      598.56      509.15     89.05 o 
   5  13   3      656.12      657.52    100.14 o 
   6  13   3      120.82      191.56     47.61 o 
   7  13   3        3.14       62.95     20.71 o 
   8  13   3      127.63      256.55     86.78 o 
 -15  14   3      899.61      957.84    133.94 o 
 -14  14   3      310.50      258.19     72.22 o 
 -13  14   3      799.37      704.91     72.47 o 
 -12  14   3     2889.59     3066.71    146.59 o 
 -11  14   3     8592.20     8379.72    249.97 o 
 -10  14   3       31.16      394.86    397.96 o 
  -9  14   3      413.50      376.04     83.20 o 
  -8  14   3      890.68      946.05     68.88 o 
  -7  14   3      142.63      192.71     53.23 o 
  -6  14   3       14.28       14.77     21.28 o 
  -5  14   3     1004.05     1078.26     85.55 o 
  -4  14   3     1481.26     1264.33    118.72 o 
  -3  14   3      950.69      917.07    115.36 o 
  -2  14   3      626.44      718.22    102.87 o 
  -1  14   3     3347.58     3018.44    182.88 o 
   0  14   3      586.40      536.38     92.02 o 
   1  14   3       42.00       89.51     54.54 o 
   2  14   3       19.07       42.32     48.68 o 
   3  14   3        3.84       30.97     37.41 o 
   4  14   3      673.94      926.55    106.85 o 
   5  14   3      110.11      116.89     42.31 o 
   6  14   3      353.31      462.21    103.91 o 
   7  14   3      216.09      465.27    111.59 o 
 -14  15   3      496.70      538.16    100.93 o 
 -13  15   3      123.97      242.91     96.67 o 
 -12  15   3      190.25      155.48     85.41 o 
 -11  15   3     4609.68     5029.11    204.19 o 
 -10  15   3     5732.75     5346.28    191.45 o 
  -9  15   3     3039.11     3029.42    142.63 o 
  -8  15   3     2508.25     2610.19    106.17 o 
  -7  15   3     2756.93     2497.40    115.05 o 
  -6  15   3     2305.96     2362.25    158.03 o 
  -5  15   3    16602.36    15900.07    447.10 o 
  -4  15   3     3059.24     3312.30    184.77 o 
  -3  15   3      141.46       93.58     56.49 o 
  -2  15   3      444.93      380.92     86.51 o 
  -1  15   3       27.98       50.36     49.40 o 
   0  15   3        7.16       14.86     46.23 o 
   1  15   3        9.36       60.37     45.94 o 
   2  15   3      881.31      828.05    115.29 o 
   3  15   3      555.70      649.09    102.21 o 
   4  15   3       13.45      104.79     66.87 o 
   5  15   3      196.73      221.45     52.91 o 
   6  15   3        5.63       94.65     47.11 o 
 -14  16   3     1321.26     1320.62    130.67 o 
 -13  16   3        0.08      -15.51     22.80 o 
 -12  16   3      455.67      300.33     54.48 o 
 -11  16   3      853.42      956.83     86.20 o 
 -10  16   3      878.25      739.87    103.00 o 
  -9  16   3     1218.71     1255.27    108.48 o 
  -8  16   3       22.73       45.85     66.36 o 
  -7  16   3       32.94       31.59     49.10 o 
  -6  16   3      341.38      283.18     74.44 o 
  -5  16   3      847.65      684.31    106.42 o 
  -4  16   3     1171.21     1338.25    132.80 o 
  -3  16   3       96.10      147.78     63.65 o 
  -2  16   3     1065.50     1001.48    126.48 o 
  -1  16   3      175.33      189.31     62.72 o 
   0  16   3      641.57      655.14    101.75 o 
   1  16   3       25.17       30.82     41.65 o 
   2  16   3      108.09      169.08     53.98 o 
   3  16   3      594.32      729.62    105.44 o 
   4  16   3      283.18      390.59     69.68 o 
   5  16   3      197.96      210.94     96.53 o 
 -13  17   3     1492.93     1338.45    112.87 o 
 -12  17   3     1058.61     1117.70    104.40 o 
 -11  17   3      374.14      358.92     56.18 o 
  -9  17   3     3631.89     3164.05    274.33 o 
  -8  17   3      783.18      876.47    169.74 o 
  -7  17   3      598.68      459.24     85.75 o 
  -6  17   3      114.95       68.00     47.22 o 
  -5  17   3      350.51      326.34     80.81 o 
  -4  17   3     1614.52     1802.11    142.38 o 
  -3  17   3     2312.95     2020.35    151.22 o 
  -2  17   3       98.67       60.37     54.00 o 
  -1  17   3       20.21       26.70     40.12 o 
   0  17   3      636.89      716.15    107.01 o 
   1  17   3     2486.91     2524.66    169.24 o 
   2  17   3      149.70      188.33     55.69 o 
   3  17   3      971.06     1059.21    101.49 o 
   4  17   3       42.35       73.76     93.87 o 
 -12  18   3     1009.87     1151.83    140.34 o 
 -11  18   3      114.85      150.56     55.18 o 
 -10  18   3       30.88       32.32     48.29 o 
  -9  18   3      142.19      124.03     69.66 o 
  -8  18   3       23.34       46.43     69.80 o 
  -7  18   3       61.64      -25.25     54.86 o 
  -6  18   3       17.69      -17.49     37.19 o 
  -5  18   3     1072.27      997.96    126.88 o 
  -4  18   3      199.25      236.11     68.89 o 
  -3  18   3     1694.72     1426.96    129.27 o 
  -2  18   3       81.12       45.93     52.02 o 
  -1  18   3      426.29      497.97     88.47 o 
   0  18   3       19.83      107.16     54.52 o 
   1  18   3      185.53      339.27     83.55 o 
   2  18   3       71.58      275.58     70.96 o 
 -11  19   3       24.56      -17.45     30.64 o 
 -10  19   3      556.05      950.62    183.50 o 
  -9  19   3      147.19      176.45     78.92 o 
  -8  19   3        9.91      100.84     69.73 o 
  -7  19   3      411.52      495.37    132.08 o 
  -6  19   3      607.76      394.63     86.78 o 
  -5  19   3     1983.47     1860.04    149.85 o 
  -4  19   3      314.95      325.38     84.51 o 
  -3  19   3       59.21      194.23     69.53 o 
  -2  19   3       29.51       38.77     52.57 o 
  -1  19   3      653.06      912.25    229.10 o 
   0  19   3      929.63     1124.03    115.91 o 
   1  19   3      229.36      331.66     60.73 o 
 -10  20   3      153.75      204.76     72.10 o 
  -9  20   3      653.35      579.59    143.80 o 
  -8  20   3      605.18      593.35    143.53 o 
  -7  20   3       35.53       36.22     52.65 o 
  -6  20   3       34.31       52.67     57.82 o 
  -5  20   3       15.47       16.17     40.06 o 
  -4  20   3      150.29       98.90     53.91 o 
  -3  20   3        0.25       54.80     81.05 o 
  -2  20   3      569.87      672.89    104.75 o 
   3 -22   4        0.09       17.45     38.02 o 
   4 -22   4      495.30      505.47    103.10 o 
   5 -22   4      126.16      148.31     59.12 o 
   6 -22   4      198.48      188.78     59.37 o 
   7 -22   4      386.51      382.09    159.24 o 
   0 -21   4     1949.32     2020.31    298.94 o 
   1 -21   4      103.50      209.88     78.22 o 
   2 -21   4      240.34      314.45     84.72 o 
   3 -21   4      410.80      473.23     98.99 o 
   4 -21   4      430.18      393.53     87.61 o 
   5 -21   4      344.24      168.69     64.94 o 
   6 -21   4      168.64       39.16     72.42 o 
   7 -21   4        0.83       44.03     39.97 o 
   8 -21   4      462.44      392.34    103.46 o 
   9 -21   4       11.46      -10.77     37.31 o 
  -2 -20   4       37.78       94.03     36.61 o 
  -1 -20   4       27.50      111.03     53.17 o 
   0 -20   4      435.72      581.68    109.16 o 
   1 -20   4      330.77      293.74    112.62 o 
   2 -20   4       24.69       94.80     61.89 o 
   3 -20   4       80.79       35.09     51.92 o 
   4 -20   4     1298.13     1440.56    148.89 o 
   5 -20   4        0.02       -3.23     44.58 o 
   6 -20   4      126.67      140.73     86.70 o 
   7 -20   4      105.67       55.11     42.24 o 
   8 -20   4      214.24      141.41     53.61 o 
   9 -20   4        0.82      -51.92     51.92 o 
  10 -20   4      197.09      163.44     52.88 o 
  -3 -19   4      256.97      389.54     78.47 o 
  -2 -19   4      102.04      169.65     75.49 o 
  -1 -19   4        3.61       19.16     41.35 o 
   0 -19   4     1417.40     1353.37    147.65 o 
   1 -19   4        5.78       38.80     82.75 o 
   2 -19   4       45.25        4.41     71.85 o 
   3 -19   4      180.65      214.39     71.75 o 
   4 -19   4     1981.14     1971.42    173.42 o 
   5 -19   4      576.82      647.57    111.68 o 
   6 -19   4       28.00      156.49    119.77 o 
   7 -19   4       78.41       34.35     48.37 o 
   8 -19   4     2262.04     2226.66    158.87 o 
   9 -19   4     1223.75     1330.82    127.52 o 
  10 -19   4      653.71      640.95     94.16 o 
  11 -19   4      683.10      663.46    149.39 o 
  -4 -18   4       22.20        0.48     32.54 o 
  -3 -18   4      704.88      698.60    116.61 o 
  -2 -18   4      446.08      461.59    135.06 o 
  -1 -18   4      264.47      188.80     71.85 o 
   0 -18   4     1698.04     1719.66    159.50 o 
   1 -18   4     2072.61     1747.35    185.88 o 
   2 -18   4     3641.52     3636.73    212.54 o 
   3 -18   4      252.11      228.42     93.06 o 
   4 -18   4     2645.22     2385.00    184.32 o 
   5 -18   4     2100.01     2436.83    176.77 o 
   6 -18   4     1582.96     1453.25    141.79 o 
   7 -18   4     2945.39     3079.87    218.23 o 
   8 -18   4     2771.20     2859.70    226.06 o 
   9 -18   4       11.53       -6.64     40.14 o 
  10 -18   4     1694.24     1691.92    126.51 o 
  11 -18   4     2304.45     2198.26    211.50 o 
  12 -18   4     4731.59     4297.51    294.71 o 
  13 -18   4      602.48      439.75     66.01 o 
  -5 -17   4        0.62        6.57     32.70 o 
  -4 -17   4      119.84      173.24     61.18 o 
  -3 -17   4      162.52      110.72     59.88 o 
  -2 -17   4     1325.48     1401.82    186.77 o 
  -1 -17   4       30.89       89.27     62.23 o 
   0 -17   4     1110.64     1148.92    142.88 o 
   1 -17   4      376.49      271.35     92.83 o 
   2 -17   4       91.47       47.81     62.93 o 
   3 -17   4      331.27      361.30     96.72 o 
   4 -17   4      507.24      414.05    107.83 o 
   5 -17   4      642.63      577.51    108.49 o 
   6 -17   4      544.77      510.05    102.73 o 
   7 -17   4      612.84      774.98    110.11 o 
   8 -17   4     5200.42     5209.93    237.63 o 
   9 -17   4     2536.22     2689.93    162.65 o 
  10 -17   4      362.29      341.54     64.33 o 
  11 -17   4      124.99      120.14     37.92 o 
  12 -17   4      244.11      384.82     52.41 o 
  13 -17   4      578.32      471.77     82.86 o 
  -6 -16   4       38.55      118.90     55.58 o 
  -5 -16   4      100.82       76.62     42.53 o 
  -4 -16   4     1842.68     1684.11    141.96 o 
  -3 -16   4      706.77      575.71    104.01 o 
  -2 -16   4      140.27      127.06     66.69 o 
  -1 -16   4      679.30      652.45    108.17 o 
   0 -16   4      113.56      128.17     75.57 o 
   1 -16   4      223.36      212.75     85.25 o 
   2 -16   4      159.22      156.01     77.48 o 
   3 -16   4     4698.01     5192.93    245.80 o 
   4 -16   4      433.30      530.46    105.84 o 
   5 -16   4        3.91       -4.60     54.91 o 
   6 -16   4      495.63      564.52    102.78 o 
   7 -16   4      432.51      412.34     86.87 o 
   8 -16   4       61.60      128.98     46.59 o 
   9 -16   4     2659.59     2380.26    112.12 o 
  10 -16   4      297.56      290.53     42.07 o 
  11 -16   4      348.32      518.27     67.31 o 
  12 -16   4       42.12       74.48     24.92 o 
  13 -16   4        3.52      -19.44     52.13 o 
  14 -16   4      739.69      788.27    120.15 o 
  -7 -15   4     2982.37     3005.74    183.99 o 
  -6 -15   4      755.54      789.27    113.44 o 
  -5 -15   4      643.16      685.48    107.53 o 
  -4 -15   4       40.50       65.56     53.27 o 
  -3 -15   4      533.01      573.70    103.32 o 
  -2 -15   4      237.77      210.80    103.09 o 
  -1 -15   4      971.61      768.53    113.57 o 
   0 -15   4     8106.72     7871.66    297.52 o 
   1 -15   4     5295.81     5004.53    234.15 o 
   2 -15   4       11.89      -17.48     65.31 o 
   3 -15   4     2191.72     2387.41    168.90 o 
   4 -15   4      892.70      738.63    113.22 o 
   5 -15   4     1078.66     1159.03    123.99 o 
   6 -15   4      158.52      193.67     74.64 o 
   7 -15   4     6314.38     5816.85    177.96 o 
   8 -15   4     8109.89     7744.53    191.92 o 
   9 -15   4      263.31      252.27     43.46 o 
  10 -15   4     2499.34     2535.09    105.44 o 
  11 -15   4      972.51     1052.59     94.35 o 
  12 -15   4     1056.95     1038.70     91.89 o 
  13 -15   4        6.33       37.65     47.48 o 
  14 -15   4      118.09      158.20     52.94 o 
  -8 -14   4      123.47      438.10     93.24 o 
  -7 -14   4       50.11      103.51     37.38 o 
  -6 -14   4      340.26      370.22     79.00 o 
  -5 -14   4      622.71      540.84     98.75 o 
  -4 -14   4      971.29     1108.87    132.28 o 
  -3 -14   4     1435.16     1263.89    127.70 o 
  -2 -14   4       58.38       22.74     54.17 o 
  -1 -14   4      129.14      246.20     78.91 o 
   0 -14   4      426.70      324.20     86.97 o 
   1 -14   4      132.81       46.60     79.11 o 
   2 -14   4      562.07      571.80    115.73 o 
   3 -14   4     1227.50     1212.52    125.92 o 
   4 -14   4       84.96       77.02     62.12 o 
   5 -14   4        4.64      -37.81     81.28 o 
   6 -14   4      970.22     1055.51     66.21 o 
   7 -14   4     1551.73     1545.79     80.72 o 
   8 -14   4        0.46       -1.48     35.48 o 
   9 -14   4     1344.00     1422.01     79.91 o 
  10 -14   4     2662.83     2555.31    130.24 o 
  11 -14   4      615.91      526.62     76.07 o 
  12 -14   4     1839.73     1704.18    111.41 o 
  13 -14   4     1253.19     1085.03     88.55 o 
  14 -14   4      550.17      583.00    106.56 o 
  -9 -13   4        0.74        4.35     77.97 o 
  -8 -13   4      870.54      938.79    117.66 o 
  -7 -13   4      100.95      108.33     44.46 o 
  -6 -13   4        0.17       69.73     47.95 o 
  -5 -13   4      326.33      261.31     78.56 o 
  -4 -13   4      571.29      673.84    112.30 o 
  -3 -13   4      318.45      197.02     67.31 o 
  -2 -13   4     6470.10     5948.11    243.15 o 
  -1 -13   4       13.81       -9.54     53.41 o 
   0 -13   4     5643.29     5415.33    227.07 o 
   1 -13   4     3611.63     3533.13    233.06 o 
   2 -13   4       83.41       79.20     68.68 o 
   3 -13   4      504.62      433.82     88.09 o 
   4 -13   4      732.21      652.76     51.45 o 
   5 -13   4      128.65      111.20     30.80 o 
   6 -13   4      236.99      205.08     64.65 o 
   7 -13   4      584.55      461.64     55.13 o 
   8 -13   4     2118.27     2056.96     91.84 o 
   9 -13   4     3182.61     3052.24    114.39 o 
  10 -13   4      807.41      870.77     61.08 o 
  11 -13   4      837.29      714.31     91.17 o 
  12 -13   4      719.48      758.02     88.75 o 
  13 -13   4      805.80      779.91     91.61 o 
  14 -13   4     1807.72     1713.36    213.27 o 
  15 -13   4      531.78      703.76    118.41 o 
 -10 -12   4       20.21      123.91     33.10 o 
  -9 -12   4      666.09      510.23    122.19 o 
  -8 -12   4     1786.21     1871.97    179.47 o 
  -7 -12   4      828.07      805.86    109.28 o 
  -6 -12   4        1.53       49.44     50.67 o 
  -5 -12   4       96.40      107.75     77.07 o 
  -4 -12   4     3631.07     3168.27    177.23 o 
  -3 -12   4        7.98      -49.11     49.11 o 
  -2 -12   4     4165.88     4062.33    197.94 o 
  -1 -12   4      385.15      242.15     78.81 o 
   0 -12   4        1.38      -49.20     49.20 o 
   1 -12   4       91.13       55.11     60.10 o 
   2 -12   4      126.38      126.24     68.27 o 
   3 -12   4      405.33      491.01     33.36 o 
   4 -12   4     5087.50     5225.00    127.75 o 
   5 -12   4     1670.28     1479.45     72.40 o 
   6 -12   4     1894.34     1879.55     83.34 o 
   7 -12   4      493.82      532.76     56.58 o 
   8 -12   4      379.59      348.04     48.00 o 
   9 -12   4      371.10      475.01     57.49 o 
  10 -12   4     2989.14     2839.45    106.18 o 
  11 -12   4       86.70       19.31     58.64 o 
  12 -12   4     3085.71     2803.18    171.46 o 
  13 -12   4       10.78      -32.04     32.04 o 
  14 -12   4      543.70      376.33     67.44 o 
  15 -12   4       41.18       15.89     53.83 o 
 -10 -11   4      188.68      131.17     35.26 o 
  -9 -11   4       75.21      118.67     62.68 o 
  -8 -11   4     1034.43      905.74    144.85 o 
  -7 -11   4       11.59       63.16     49.44 o 
  -6 -11   4        1.85        9.37     48.57 o 
  -5 -11   4     3296.78     3057.35    172.64 o 
  -4 -11   4      106.48      105.06     68.41 o 
  -3 -11   4      737.19      612.00     95.89 o 
  -2 -11   4       24.80       41.02     56.39 o 
  -1 -11   4     2138.40     2021.21    138.18 o 
   0 -11   4     7240.32     6976.73    246.73 o 
   1 -11   4      141.21      248.77    216.73 o 
   2 -11   4     3580.74     3977.06     88.66 o 
   3 -11   4       70.01       20.98     19.78 o 
   4 -11   4     3045.70     3090.00     95.87 o 
   5 -11   4     3307.38     2960.34     98.96 o 
   6 -11   4      535.00      855.20    106.45 o 
   7 -11   4        1.51       74.68     31.23 o 
   8 -11   4     1776.98     1572.54     79.99 o 
   9 -11   4     3858.85     3512.09    149.77 o 
  10 -11   4     8845.45     8409.14    273.24 o 
  11 -11   4      238.73      265.50     59.45 o 
  12 -11   4      179.81      275.93     52.33 o 
  13 -11   4      331.81      298.80     58.33 o 
  14 -11   4      283.67      185.99     73.10 o 
  15 -11   4      708.59      840.24    138.91 o 
 -11 -10   4      321.95      217.10     29.61 o 
 -10 -10   4      262.98      314.86     65.12 o 
  -9 -10   4      469.78      613.87    166.49 o 
  -8 -10   4        9.40      147.28     51.77 o 
  -7 -10   4      404.27      425.22     85.13 o 
  -6 -10   4       15.72      -11.39     57.36 o 
  -5 -10   4      800.14      765.51    102.48 o 
  -4 -10   4    21020.69    18807.06    472.27 o 
  -3 -10   4    11354.53    10325.94    313.41 o 
  -2 -10   4      175.82      183.23     68.00 o 
  -1 -10   4      249.02      338.54     75.65 o 
   0 -10   4     9739.02    10432.65    959.13 o 
   1 -10   4    12883.24    12092.84    328.87 o 
   2 -10   4     6601.12     6879.33    147.39 o 
   3 -10   4     1507.70     2157.35    160.42 o 
   4 -10   4     2999.44     3115.62     95.34 o 
   5 -10   4     1313.63     1167.10     63.72 o 
   6 -10   4    28720.67    26834.70    405.09 o 
   7 -10   4     7906.84     7573.51    170.00 o 
   8 -10   4     2316.64     2438.02    100.15 o 
   9 -10   4      608.47      577.18     50.33 o 
  10 -10   4     3229.87     2945.93    144.36 o 
  11 -10   4     2158.09     2171.58    126.65 o 
  12 -10   4      628.83      598.94     84.23 o 
  13 -10   4      729.69      711.73    116.92 o 
  14 -10   4     2222.83     2039.44    129.28 o 
  15 -10   4      509.11      614.36    120.95 o 
 -12  -9   4       45.83      145.17     40.15 o 
 -11  -9   4      199.03      123.10     91.53 o 
 -10  -9   4       76.24      128.46     61.49 o 
  -9  -9   4      114.98      100.36     44.78 o 
  -8  -9   4     2365.57     2282.89    148.13 o 
  -7  -9   4      640.05      641.17     97.41 o 
  -6  -9   4     1838.57     1712.64    130.91 o 
  -5  -9   4      202.00      227.75     71.75 o 
  -4  -9   4     6428.29     5986.88    228.90 o 
  -3  -9   4    18016.88    16486.92    411.64 o 
  -2  -9   4     7681.27     7003.37    232.13 o 
  -1  -9   4     4928.76     4871.21    188.23 o 
   0  -9   4     7827.44     6720.77    219.85 o 
   1  -9   4     1951.42     2329.30    106.41 o 
   2  -9   4    36369.14    37870.67    508.56 o 
   3  -9   4    15560.00    15109.47    241.79 o 
   4  -9   4     5103.73     5351.26    124.39 o 
   5  -9   4     1329.91     1335.46     64.26 o 
   6  -9   4     1952.68     2072.86     81.10 o 
   7  -9   4      421.38      411.00     47.50 o 
   8  -9   4        0.96      -13.18     14.69 o 
   9  -9   4       10.86      -15.23     15.23 o 
  10  -9   4     2868.83     2552.84    133.98 o 
  11  -9   4     1247.45     1266.56    107.84 o 
  12  -9   4      592.43      531.73     82.17 o 
  13  -9   4        0.10        6.23     39.58 o 
  14  -9   4      431.17      460.07     72.50 o 
  15  -9   4       21.39       36.14     30.32 o 
 -12  -8   4     1272.17     1347.09    147.35 o 
 -11  -8   4     2297.83     2185.97    141.89 o 
 -10  -8   4       84.92      152.32     46.15 o 
  -9  -8   4      311.04      353.74     70.59 o 
  -8  -8   4     1934.70     1862.08    132.55 o 
  -7  -8   4      247.74      273.13     67.80 o 
  -6  -8   4       10.91      -15.93     46.96 o 
  -5  -8   4       75.36      154.92     21.28 o 
  -4  -8   4     3651.06     3509.97    152.25 o 
  -3  -8   4      261.60      378.68     50.22 o 
  -2  -8   4     5549.00     5539.86    194.90 o 
  -1  -8   4     8406.56     8271.09    243.96 o 
   0  -8   4      530.45      569.98     78.01 o 
   1  -8   4        7.35      -24.11     24.11 o 
   2  -8   4     7456.63     7480.67    154.48 o 
   3  -8   4     6975.20     7045.15    139.80 o 
   4  -8   4    10374.76    10349.88    205.74 o 
   5  -8   4     7959.45     8393.05    163.89 o 
   6  -8   4     2529.09     2668.00     87.64 o 
   7  -8   4     1173.14     1390.65     68.46 o 
   8  -8   4     6946.40     6723.66    156.20 o 
   9  -8   4      719.01      842.48     52.36 o 
  10  -8   4      128.54      108.83     55.07 o 
  11  -8   4     4012.07     4044.76    172.52 o 
  12  -8   4     5703.20     5205.74    223.87 o 
  13  -8   4      556.08      534.22     81.18 o 
  14  -8   4      270.92      281.72     66.98 o 
  15  -8   4      329.78      339.75     62.87 o 
 -13  -7   4      114.05       61.96     30.53 o 
 -12  -7   4     2832.77     2898.66    232.90 o 
 -11  -7   4     5533.35     5590.32    239.22 o 
 -10  -7   4      696.14      678.39     92.22 o 
  -9  -7   4        2.59      -15.26     32.78 o 
  -8  -7   4      130.74      198.31     60.71 o 
  -7  -7   4      626.10      525.96     51.28 o 
  -6  -7   4     2413.41     2171.17     80.45 o 
  -5  -7   4     3343.64     3409.46    114.76 o 
  -4  -7   4     8071.70     7620.24    144.50 o 
  -3  -7   4      767.80      951.26     45.41 o 
  -2  -7   4     2408.02     2210.56     97.34 o 
  -1  -7   4     4369.69     3792.16    148.68 o 
   0  -7   4     1483.73     1451.34     99.35 o 
   1  -7   4      392.69      333.31     26.36 o 
   2  -7   4       21.13       90.34     22.47 o 
   3  -7   4      208.73      375.91     39.97 o 
   4  -7   4     7164.48     7433.42    143.73 o 
   5  -7   4      377.65      586.44     47.87 o 
   6  -7   4      465.61      486.46     41.92 o 
   7  -7   4     5613.28     5760.75    133.71 o 
   8  -7   4     5151.29     5110.15    199.55 o 
   9  -7   4     3135.80     2979.44     95.91 o 
  10  -7   4     2796.17     2827.53    143.45 o 
  11  -7   4     5862.87     5579.40    202.84 o 
  12  -7   4      371.20      432.92     76.16 o 
  13  -7   4       73.20       88.93     40.78 o 
  14  -7   4     1891.05     1988.93    129.83 o 
  15  -7   4      302.68      566.54     76.97 o 
 -13  -6   4      822.76      796.32    106.36 o 
 -12  -6   4      273.64      104.59     27.46 o 
 -11  -6   4        7.82       90.28     52.36 o 
 -10  -6   4      152.88      204.36     76.85 o 
  -9  -6   4      463.64      500.59     60.91 o 
  -8  -6   4     1015.84     1007.91     73.44 o 
  -7  -6   4     6707.84     6462.33    220.44 o 
  -6  -6   4      957.23     1006.70     69.26 o 
  -5  -6   4     1869.39     1698.78     65.94 o 
  -4  -6   4     1221.48     1397.62     73.94 o 
  -3  -6   4     1029.19     1083.75     53.23 o 
  -2  -6   4       40.02       50.14     33.03 o 
  -1  -6   4     2369.56     2255.93     86.75 o 
   0  -6   4     1038.09     1049.72     41.54 o 
   1  -6   4     4845.75     4518.77     90.00 o 
   2  -6   4     2169.21     2272.31     72.74 o 
   3  -6   4     2543.26     2447.53     70.45 o 
   4  -6   4     6363.17     6636.31    140.59 o 
   5  -6   4       10.17       12.10     26.61 o 
   6  -6   4     3778.65     3628.33    127.93 o 
   7  -6   4     1724.92     1827.16    124.66 o 
   8  -6   4      641.11      593.60     43.42 o 
   9  -6   4      244.10      215.77     59.60 o 
  10  -6   4      355.70      374.81     77.41 o 
  11  -6   4       10.35       48.92     55.38 o 
  12  -6   4      363.26      352.56     71.45 o 
  13  -6   4      493.92      490.79     78.06 o 
  14  -6   4      106.59      182.34     48.51 o 
  15  -6   4        0.30       29.05     34.86 o 
 -12  -5   4     2282.92     2086.91    131.76 o 
 -11  -5   4     1963.29     1744.17     88.63 o 
 -10  -5   4        4.00      -11.89     18.18 o 
  -9  -5   4      755.19      649.05     62.07 o 
  -8  -5   4     5349.80     5108.17    141.50 o 
  -7  -5   4      147.26      206.60     39.33 o 
  -6  -5   4       53.89       96.03     32.77 o 
  -5  -5   4      547.90      727.02     57.44 o 
  -4  -5   4    13925.77    14395.33    230.72 o 
  -3  -5   4    10141.06    10384.84    171.96 o 
  -2  -5   4      269.99      186.78     22.00 o 
  -1  -5   4      104.26      214.14     19.42 o 
   0  -5   4    11011.50     9961.14    174.31 o 
   1  -5   4    12940.52    12220.28    184.24 o 
   2  -5   4      453.55      255.57     28.50 o 
   3  -5   4    10161.40     9700.10    177.41 o 
   4  -5   4       76.90       55.97     21.46 o 
   5  -5   4     1807.91     2155.72    132.35 o 
   6  -5   4     2409.14     2489.80    115.45 o 
   7  -5   4     5075.14     4916.37    114.61 o 
   8  -5   4      122.38       89.43     51.34 o 
   9  -5   4      198.74      151.24     57.67 o 
  10  -5   4     4045.44     3995.89    165.94 o 
  11  -5   4     1768.98     1784.38    120.81 o 
  12  -5   4      701.80      865.23    143.02 o 
  13  -5   4      104.46       76.29     83.34 o 
  14  -5   4      329.09      596.79     82.61 o 
  15  -5   4      286.60      454.35     68.50 o 
 -13  -4   4      731.42      692.17    134.61 o 
 -12  -4   4      371.75      314.08     51.25 o 
 -11  -4   4      361.06      356.72     49.24 o 
 -10  -4   4     1217.74     1141.57     72.46 o 
  -9  -4   4     3769.37     3769.21    124.17 o 
  -8  -4   4       79.35       56.71     35.36 o 
  -7  -4   4     1286.27     1219.87     71.44 o 
  -6  -4   4      868.68      774.80     55.39 o 
  -5  -4   4      239.90      243.11     46.17 o 
  -4  -4   4     6358.35     7262.89    337.55 o 
  -3  -4   4    15602.46    14226.58    215.60 o 
  -2  -4   4     5137.91     5198.82     98.10 o 
  -1  -4   4      178.28      152.60     21.11 o 
   0  -4   4     6724.87     6591.31    182.72 o 
   1  -4   4      952.42      643.59     80.40 o 
   2  -4   4      212.76      424.65     35.77 o 
   3  -4   4      621.19      736.09     38.29 o 
   4  -4   4     9506.39    10608.72    219.74 o 
   5  -4   4     4163.18     3620.97    134.80 o 
   6  -4   4     2224.18     1835.17     59.85 o 
   7  -4   4      853.20      829.88     40.23 o 
   8  -4   4       15.57       17.52     62.60 o 
   9  -4   4     3851.58     3756.87    205.53 o 
  10  -4   4     2201.94     2113.18    126.52 o 
  11  -4   4      606.24      692.92     90.22 o 
  12  -4   4      278.94      399.43     74.60 o 
  13  -4   4      436.18      550.14     83.43 o 
  14  -4   4       18.05      240.94     82.81 o 
  15  -4   4       86.94      282.01     52.10 o 
 -14  -3   4       64.78       36.29     31.95 o 
 -13  -3   4      559.81      434.11     86.59 o 
 -12  -3   4      256.62      347.05     48.00 o 
 -11  -3   4      967.31     1091.00     72.79 o 
 -10  -3   4     1115.05     1045.52     74.24 o 
  -9  -3   4       68.28      107.64     40.20 o 
  -8  -3   4     1992.82     1938.74    128.03 o 
  -7  -3   4      392.60      336.55     46.59 o 
  -6  -3   4        0.25       -8.62     25.28 o 
  -5  -3   4     3245.00     3664.76    100.59 o 
  -4  -3   4     1020.95     1222.63    105.78 o 
  -3  -3   4      312.16      198.54     28.41 o 
  -2  -3   4      686.96      494.54     34.25 o 
  -1  -3   4      881.33     1190.30     58.62 o 
   0  -3   4     3355.16     3434.72     71.88 o 
   1  -3   4      588.10      410.69     30.66 o 
   2  -3   4     1055.64      988.31     52.77 o 
   3  -3   4     9704.67     9597.62    150.56 o 
   4  -3   4     4361.04     4254.21    113.36 o 
   5  -3   4     3472.27     3514.99     88.40 o 
   6  -3   4      172.84      215.58     38.55 o 
   7  -3   4     7498.77     7617.20    171.28 o 
   8  -3   4    10870.76    10466.20    362.81 o 
   9  -3   4     6078.02     5728.67    205.16 o 
  10  -3   4      330.07      255.80     66.81 o 
  11  -3   4      340.03      476.99     84.09 o 
  12  -3   4       94.52      124.83     49.47 o 
  13  -3   4       34.53       97.89     46.43 o 
  14  -3   4     3663.24     3856.47    181.40 o 
  15  -3   4      887.12      829.65     95.98 o 
 -15  -2   4     1171.01     1124.43    130.55 o 
 -14  -2   4       99.44      155.21     51.39 o 
 -13  -2   4      242.30      224.90     59.41 o 
 -12  -2   4      620.04      656.69     71.19 o 
 -11  -2   4      113.10      105.87     37.74 o 
 -10  -2   4     1723.66     1934.96     99.67 o 
  -9  -2   4     1924.33     1871.97     96.73 o 
  -8  -2   4     3875.99     3592.91    111.24 o 
  -7  -2   4    10103.78     9454.82    186.40 o 
  -6  -2   4     3080.24     2972.39    116.87 o 
  -5  -2   4    36392.13    38343.85    516.40 o 
  -4  -2   4    16322.02    16781.29    249.50 o 
  -3  -2   4    61352.14    66013.88    966.71 o 
  -2  -2   4     2237.38     2263.87     69.25 o 
  -1  -2   4      699.74      671.42     40.44 o 
   0  -2   4     9587.52     8630.91    131.18 o 
   1  -2   4    18914.32    21621.70    321.14 o 
   2  -2   4     5193.73     4362.32     89.10 o 
   3  -2   4     4223.28     4136.59    110.08 o 
   4  -2   4     2161.37     1996.97     82.94 o 
   5  -2   4    15276.71    14288.19    330.58 o 
   6  -2   4      455.74      379.52     30.86 o 
   7  -2   4      414.38      423.50     33.40 o 
   8  -2   4      103.36       91.64     17.45 o 
   9  -2   4     2661.63     2658.94    132.35 o 
  11  -2   4     1919.01     1643.46    118.15 o 
  12  -2   4      501.95      889.17     97.32 o 
  13  -2   4     2639.93     2654.51    146.34 o 
  14  -2   4        4.16       84.99     39.46 o 
  15  -2   4     1877.80     2201.03    128.55 o 
 -15  -1   4        1.35       27.40     40.42 o 
 -14  -1   4        7.37      -36.35     36.35 o 
 -13  -1   4       81.55        9.56     25.57 o 
 -12  -1   4     3306.79     3285.54    125.08 o 
 -11  -1   4     2874.99     2714.21    112.87 o 
 -10  -1   4        7.07      -18.01     29.11 o 
  -9  -1   4       10.82      -14.56     31.38 o 
  -8  -1   4        7.46       86.65     36.57 o 
  -7  -1   4     2894.25     2618.11     96.08 o 
  -6  -1   4     7303.24     7105.72    159.96 o 
  -5  -1   4       19.27      -24.16     30.33 o 
  -4  -1   4     5066.64     4716.53    108.35 o 
  -3  -1   4    15719.35    16483.03    465.18 o 
  -2  -1   4    45503.13    47910.52    660.46 o 
  -1  -1   4     2492.01     2425.30     59.06 o 
   0  -1   4     1913.01     2170.69     85.63 o 
   1  -1   4    15842.67    15751.28    396.20 o 
   2  -1   4     1804.32     1471.78    139.28 o 
   3  -1   4      178.06      111.53     30.94 o 
   4  -1   4     9838.98     8954.99    190.95 o 
   5  -1   4     4911.35     5741.15    289.91 o 
   6  -1   4     4047.74     3951.24     97.84 o 
   7  -1   4     5204.15     5340.57    124.20 o 
   8  -1   4    12430.13    12609.39    302.23 o 
   9  -1   4     1779.81     1639.64    123.22 o 
  10  -1   4     2469.13     2353.22    131.49 o 
  11  -1   4     1850.94     2023.29    199.81 o 
  12  -1   4       83.10       89.45     43.58 o 
  13  -1   4       29.16       79.69     41.06 o 
  14  -1   4        7.99      290.01     66.97 o 
 -15   0   4     1403.35     1190.14    288.99 o 
 -14   0   4        2.33       24.46     87.35 o 
 -13   0   4      415.85      388.03     87.06 o 
 -12   0   4      312.47      271.72     48.48 o 
 -11   0   4      163.40      226.42     45.51 o 
 -10   0   4      324.13      306.97     49.08 o 
  -9   0   4      812.63      783.19     60.61 o 
  -8   0   4     1026.72      961.18     62.05 o 
  -7   0   4     1830.53     1747.91    115.21 o 
  -6   0   4     6841.89     7586.33    150.40 o 
  -5   0   4    11275.57    10235.48    186.99 o 
  -4   0   4     9344.73     8494.81    157.35 o 
  -3   0   4    14995.07    14983.32    306.38 o 
  -2   0   4     2134.03     2005.22     49.41 o 
  -1   0   4     8407.62     8170.22    225.98 o 
   0   0   4     2151.19     3135.63     70.35 o 
   1   0   4   160783.44   159550.33   5619.35 o 
   2   0   4     9183.09     9858.62    313.47 o 
   3   0   4       11.11       68.07     16.00 o 
   4   0   4     1370.05     1415.28     80.30 o 
   5   0   4      195.49      249.88     30.57 o 
   6   0   4    10547.72    10787.07    193.37 o 
   7   0   4     8621.57     8528.09    171.02 o 
   8   0   4     3080.44     2911.41     93.75 o 
   9   0   4     1175.16     1174.17    105.49 o 
  10   0   4     1538.84     1520.35    114.44 o 
  11   0   4      528.67      516.74     82.09 o 
  12   0   4     1160.01     1228.43    107.92 o 
  13   0   4      346.45      431.63     66.31 o 
  14   0   4      295.78      387.18     71.57 o 
 -15   1   4       47.44      142.23    151.21 o 
 -14   1   4      262.41      363.92     84.47 o 
 -13   1   4      420.29      535.23    108.70 o 
 -12   1   4       18.92       -4.28     27.77 o 
 -11   1   4     2061.02     1851.23     90.92 o 
 -10   1   4        3.94       -1.24     27.59 o 
  -9   1   4      863.21      881.63     60.71 o 
  -8   1   4     1767.27     1541.90     71.30 o 
  -7   1   4    14890.29    14526.34    265.30 o 
  -6   1   4    25819.04    27295.06    385.33 o 
  -5   1   4     5058.58     4921.33    104.41 o 
  -4   1   4     3806.21     3721.54     80.72 o 
  -3   1   4    25256.64    28231.47    544.11 o 
  -2   1   4    23706.07    24817.57    885.96 o 
  -1   1   4     5538.83     4993.84     99.99 o 
   0   1   4    10411.27    11051.26    259.76 o 
   1   1   4    11558.36    14121.46    440.36 o 
   2   1   4    11562.54    14032.70    229.02 o 
   3   1   4    28081.56    27491.58    414.47 o 
   4   1   4    16414.32    16632.07    253.98 o 
   5   1   4    31470.77    31812.49    445.00 o 
   6   1   4       60.75      212.59     34.65 o 
   7   1   4      402.39      388.36     40.24 o 
   8   1   4      351.63      265.34     25.00 o 
   9   1   4      559.73      522.73     78.70 o 
  10   1   4     4018.66     3923.95    166.32 o 
  11   1   4     8111.76     7460.87    239.17 o 
  12   1   4     1000.99     1227.36    102.51 o 
  13   1   4      324.96      434.29     70.20 o 
 -15   2   4      211.23      427.57     87.98 o 
 -14   2   4      990.62     1242.89    136.30 o 
 -13   2   4     1135.35      951.51    144.09 o 
 -12   2   4      159.85      122.03     24.84 o 
 -11   2   4      565.08      690.42     58.83 o 
 -10   2   4      369.24      426.97     49.64 o 
  -9   2   4      105.93       91.93     29.98 o 
  -8   2   4      994.16      948.61     57.59 o 
  -7   2   4     9718.88     9883.92    183.49 o 
  -6   2   4       54.24       53.74     25.52 o 
  -5   2   4     1350.40     1513.41     54.40 o 
  -4   2   4     8825.93     9931.94    208.21 o 
  -3   2   4       97.28      233.70     35.54 o 
  -2   2   4      819.79      918.33     38.71 o 
  -1   2   4     1428.65     2304.23    142.71 o 
   0   2   4     9483.87     9981.29    451.68 o 
   1   2   4       86.68      260.77     30.19 o 
   2   2   4     1442.77     1306.77     67.07 o 
   3   2   4      311.75      364.00     36.29 o 
   4   2   4     1245.01     1026.91     55.73 o 
   5   2   4     3215.29     3225.71     98.77 o 
   6   2   4     2652.50     3123.82    103.49 o 
   7   2   4    12487.40    12129.28    248.27 o 
   8   2   4      866.62      831.56     54.64 o 
   9   2   4      224.29      185.35     63.02 o 
  10   2   4     4278.15     4330.08    210.17 o 
  11   2   4      672.36      841.75    113.36 o 
  12   2   4       11.14      119.84     78.07 o 
  13   2   4        9.05      100.63     50.99 o 
 -16   3   4      125.87       54.59     50.25 o 
 -15   3   4       26.24       46.21     55.13 o 
 -14   3   4     1088.53     1152.17    152.10 o 
 -13   3   4     4780.34     4438.17    175.45 o 
 -12   3   4       68.94      102.70     31.46 o 
 -11   3   4      136.19      150.51     29.75 o 
 -10   3   4      122.30      219.11     38.65 o 
  -9   3   4     1285.06     1319.45     67.17 o 
  -8   3   4      403.79      256.59     37.88 o 
  -7   3   4    10024.78    11114.24    198.75 o 
  -6   3   4        3.73        1.43     26.27 o 
  -5   3   4      736.26     1017.52     82.97 o 
  -4   3   4     2455.14     2890.21     88.62 o 
  -3   3   4     1786.28     2529.94     96.62 o 
  -2   3   4     8505.98    11029.31    197.85 o 
  -1   3   4      202.41      130.30     26.16 o 
   0   3   4      430.72      371.60     34.23 o 
   1   3   4      154.41      263.43     29.03 o 
   2   3   4     4388.02     5182.85    129.54 o 
   3   3   4     1430.25     1435.49     71.60 o 
   4   3   4      543.83      761.20     49.61 o 
   5   3   4      392.48      429.22     42.46 o 
   6   3   4        7.46       -0.50     18.16 o 
   7   3   4     2568.40     2575.28    116.81 o 
   8   3   4     6013.82     5168.57    137.91 o 
   9   3   4     2165.51     2223.84    164.62 o 
  10   3   4      194.87      318.81     61.45 o 
  11   3   4     2081.56     2275.23    120.48 o 
  12   3   4      862.52     1085.05    165.32 o 
  13   3   4     1979.60     1951.92    106.40 o 
 -16   4   4      260.54      324.11     94.97 o 
 -15   4   4     3142.10     3239.58    223.88 o 
 -14   4   4     1710.37     1696.88    164.86 o 
 -13   4   4     2747.38     2793.15    132.84 o 
 -12   4   4     1337.42     1622.94    102.99 o 
 -11   4   4     1546.79     1690.22     84.73 o 
 -10   4   4     2682.07     2612.44     98.24 o 
  -9   4   4     3484.04     3742.78    165.70 o 
  -8   4   4     8577.79     9750.80    204.91 o 
  -7   4   4    18090.82    21023.47    332.73 o 
  -6   4   4     1354.74     1389.69    104.46 o 
  -5   4   4     1650.46     1688.23     88.05 o 
  -4   4   4      331.36      367.31     32.17 o 
  -3   4   4     2412.89     2101.94     85.98 o 
  -2   4   4    10966.43    11911.34    186.06 o 
  -1   4   4     1553.10     1657.65     62.70 o 
   0   4   4      930.88      775.20     46.77 o 
   1   4   4      619.74      436.22     36.79 o 
   2   4   4     2148.07     2113.30     71.43 o 
   3   4   4     2080.44     2095.85     74.11 o 
   4   4   4     3277.93     2986.36     87.88 o 
   5   4   4      990.33      888.70     55.50 o 
   6   4   4     2195.50     2328.57     85.97 o 
   7   4   4    10726.35    10032.56    205.92 o 
   8   4   4        1.53       20.19     12.27 o 
   9   4   4      591.72      692.77     82.29 o 
  10   4   4     1916.97     1940.49    109.89 o 
  11   4   4       20.50      152.47     34.59 o 
  12   4   4      225.94      233.58     45.24 o 
  13   4   4       30.62      104.53     67.99 o 
 -16   5   4      879.77     1043.47    154.93 o 
 -15   5   4      496.67      656.27    136.33 o 
 -14   5   4      690.82      696.40    135.83 o 
 -13   5   4      532.71      405.43    110.04 o 
 -12   5   4     1603.57     1661.90    104.03 o 
 -11   5   4     5744.62     6025.72    278.87 o 
 -10   5   4     3444.21     3582.60    115.32 o 
  -9   5   4      585.52      746.38     55.34 o 
  -8   5   4     4555.53     5009.32    126.98 o 
  -7   5   4     2154.85     2246.66    112.22 o 
  -6   5   4     4737.69     5918.06    129.11 o 
  -5   5   4      675.41     1509.81    159.24 o 
  -4   5   4     7334.66    10191.50    209.56 o 
  -3   5   4     9860.70    10149.32    172.56 o 
  -2   5   4     7735.26     8959.24    154.86 o 
  -1   5   4      726.34      955.56     46.35 o 
   0   5   4     1151.60     1199.33     57.29 o 
   1   5   4      264.18      211.14     32.63 o 
   2   5   4    11498.92    11064.25    190.47 o 
   3   5   4     2557.48     2133.30     72.83 o 
   4   5   4     4895.80     4571.68    114.94 o 
   5   5   4     1640.87     1483.47     68.45 o 
   6   5   4      124.09      127.97     48.45 o 
   7   5   4      111.00      174.05     33.35 o 
   8   5   4     1126.13     1417.16    104.18 o 
   9   5   4      144.49      270.81     48.34 o 
  10   5   4     1773.57     1947.17    185.28 o 
  11   5   4     2380.18     2046.77    130.65 o 
  12   5   4       59.16      113.43     60.92 o 
 -16   6   4      129.67      384.54    176.24 o 
 -15   6   4     1058.67     1652.71    174.13 o 
 -14   6   4        8.72       -4.11     62.28 o 
 -13   6   4     1066.47     1285.83     92.98 o 
 -12   6   4     2407.05     2592.67    129.76 o 
 -11   6   4     2939.02     2974.37    165.67 o 
 -10   6   4      943.02     1235.23     68.37 o 
  -9   6   4     9069.05    10801.39    214.85 o 
  -8   6   4      132.74      229.89     36.28 o 
  -7   6   4     4801.65     6093.50    142.24 o 
  -6   6   4     2350.72     2104.02     73.68 o 
  -5   6   4     2921.51     3550.21    117.23 o 
  -4   6   4    15658.89    17842.43    446.85 o 
  -3   6   4     6222.67     6203.85    129.76 o 
  -2   6   4     5437.64     5346.34    114.99 o 
  -1   6   4     6936.13     6887.35    133.62 o 
   0   6   4     9252.89     8535.83    174.24 o 
   1   6   4    15774.72    15930.48    280.91 o 
   2   6   4     1325.70     1152.67     52.94 o 
   3   6   4      377.48      388.67     39.71 o 
   4   6   4       30.33      -19.78     23.74 o 
   5   6   4     1301.99     1128.66     62.17 o 
   6   6   4     8287.22     7600.65    171.10 o 
   7   6   4    18734.89    18290.01    319.16 o 
   8   6   4      154.80      324.14     68.32 o 
   9   6   4       48.92       25.53     38.22 o 
  10   6   4      304.27      276.06    123.56 o 
  11   6   4     2211.99     2308.73    244.67 o 
  12   6   4      147.71      137.37     81.16 o 
 -16   7   4      182.00      484.01    112.00 o 
 -15   7   4      242.10      432.90    108.75 o 
 -14   7   4      326.58      325.39     99.58 o 
 -13   7   4      190.97      252.20     88.77 o 
 -12   7   4      100.60      257.79     54.11 o 
 -11   7   4      134.50      439.03     70.55 o 
 -10   7   4     1289.52     1530.14    148.20 o 
  -9   7   4     1083.73     1477.97     72.86 o 
  -8   7   4     7039.07     8336.98    177.05 o 
  -7   7   4     6986.24     7142.49    154.15 o 
  -6   7   4       65.33       66.86     26.03 o 
  -5   7   4      642.42      692.11     53.45 o 
  -4   7   4     4614.17     4679.69    122.37 o 
  -3   7   4    31126.11    32482.52    452.90 o 
  -2   7   4     6701.49     6211.27    129.27 o 
  -1   7   4      273.05      290.38     35.95 o 
   0   7   4       55.53       71.29     23.31 o 
   1   7   4        1.11      -17.25     17.25 o 
   2   7   4     4989.52     4404.82    122.67 o 
   3   7   4    10149.16     9327.05    180.83 o 
   4   7   4     5670.66     5445.27    132.93 o 
   5   7   4      529.04      558.43     60.59 o 
   6   7   4     1773.42     1570.33     72.41 o 
   7   7   4     1272.54     1205.28     81.15 o 
   8   7   4      132.71      222.80    113.64 o 
   9   7   4       86.18       18.60     69.15 o 
  10   7   4     1821.22     2065.85    238.27 o 
  11   7   4      715.98      501.62    141.34 o 
 -16   8   4      192.02      260.15     74.70 o 
 -15   8   4     1575.22     1764.08    174.32 o 
 -14   8   4       51.39      134.85    114.46 o 
 -13   8   4        0.64       83.37     36.21 o 
 -12   8   4      373.87      360.39     65.20 o 
 -11   8   4        1.05      173.49    111.91 o 
 -10   8   4     2845.79     2938.07    140.18 o 
  -9   8   4        1.07       26.26     17.02 o 
  -8   8   4    11795.28    12596.95    234.31 o 
  -7   8   4    15410.86    16258.36    274.58 o 
  -6   8   4     1475.72     1640.76     73.22 o 
  -5   8   4    10887.08    11688.42    212.69 o 
  -4   8   4       42.50       -0.02     22.88 o 
  -3   8   4      670.16      644.05     49.51 o 
  -2   8   4     2476.34     2351.01     76.04 o 
  -1   8   4      127.75       64.45     18.45 o 
   0   8   4     1548.59     1566.12     67.62 o 
   1   8   4      423.57      357.01     64.31 o 
   2   8   4     1507.83     1411.15     70.69 o 
   3   8   4     6396.50     6318.96    142.74 o 
   4   8   4       33.51       59.93     29.70 o 
   5   8   4     1832.24     1593.48     69.87 o 
   6   8   4      834.68      752.82     98.05 o 
   7   8   4      211.18      263.28     58.92 o 
   8   8   4      133.55       75.18     85.78 o 
   9   8   4       11.74       -7.48     71.65 o 
  10   8   4       17.66       64.79     68.70 o 
  11   8   4       25.91      -21.24     63.39 o 
 -16   9   4      482.03      840.94    237.08 o 
 -15   9   4       89.30       97.60     65.76 o 
 -14   9   4      175.78      316.28     91.37 o 
 -13   9   4      652.00      702.74     92.93 o 
 -12   9   4     2036.95     2180.27    122.62 o 
 -11   9   4     7532.18     7897.46    246.59 o 
 -10   9   4     2899.58     3393.44    150.31 o 
  -9   9   4      715.52      787.59     55.22 o 
  -8   9   4      452.88      444.77     44.52 o 
  -7   9   4     5868.38     5899.07    169.60 o 
  -6   9   4     7800.06     7886.06    179.10 o 
  -5   9   4     6582.20     6406.57    148.85 o 
  -4   9   4     1343.38     1244.39     66.38 o 
  -3   9   4    12116.76    11841.14    211.31 o 
  -2   9   4     4795.50     4255.29    107.96 o 
  -1   9   4    40164.59    39437.91    540.03 o 
   0   9   4     4295.12     4032.59    101.45 o 
   1   9   4     1063.26     1205.36     65.17 o 
   2   9   4     2350.81     2049.25     84.27 o 
   3   9   4     1011.59     1016.88     66.53 o 
   4   9   4      733.99      780.36    100.46 o 
   5   9   4     5861.90     5389.58    223.93 o 
   6   9   4      486.47      522.14     83.40 o 
   7   9   4      373.95      385.06     71.59 o 
   8   9   4       57.04       -8.94     75.44 o 
   9   9   4      878.33      750.57    179.90 o 
  10   9   4       51.42       75.05     77.53 o 
 -16  10   4      946.00      981.91    146.87 o 
 -15  10   4     5417.75     5812.39    302.44 o 
 -14  10   4     1288.71     1167.39     80.14 o 
 -13  10   4       56.32      193.64     37.03 o 
 -12  10   4      427.69      625.20     72.93 o 
 -11  10   4     1125.55     1245.03    107.50 o 
 -10  10   4     3177.09     3411.49    153.08 o 
  -9  10   4     1764.66     1654.84    118.48 o 
  -8  10   4     3193.94     3218.02    108.65 o 
  -7  10   4     3600.34     3366.83    110.90 o 
  -6  10   4      407.26      503.69     53.95 o 
  -5  10   4     7733.85     7285.66    200.70 o 
  -4  10   4     5631.86     5206.90    131.90 o 
  -3  10   4     1665.53     1659.95     70.73 o 
  -2  10   4     1992.74     1861.67     80.24 o 
  -1  10   4     4824.25     4665.62    118.75 o 
   0  10   4      269.65      158.07     25.68 o 
   1  10   4      135.95      188.84     31.79 o 
   2  10   4     1180.58     1156.96    111.71 o 
   3  10   4     1660.42     1536.19    117.65 o 
   4  10   4      853.67      984.26    129.62 o 
   5  10   4        5.66      -16.20     35.73 o 
   6  10   4     1508.22     1386.89    119.61 o 
   7  10   4      337.60      285.42     57.32 o 
   8  10   4      404.36      428.43    144.01 o 
 -15  11   4      472.44      597.15    116.80 o 
 -14  11   4      660.80      726.73     58.93 o 
 -13  11   4       25.34       25.67     25.16 o 
 -12  11   4      470.54      460.00     71.60 o 
 -11  11   4     4082.69     4228.16    173.01 o 
 -10  11   4       86.55       63.09     42.21 o 
  -9  11   4     1895.42     1682.13    108.13 o 
  -8  11   4     1000.79     1034.59     66.45 o 
  -7  11   4      344.01      284.14     45.23 o 
  -6  11   4      138.93      191.03     39.67 o 
  -5  11   4     1195.77     1211.56     67.56 o 
  -4  11   4      283.19      300.82     42.43 o 
  -3  11   4     4182.17     4249.13    114.46 o 
  -2  11   4     1817.56     1714.29     67.42 o 
  -1  11   4     1287.32     1167.45     52.90 o 
   0  11   4        1.09      -36.89     36.89 o 
   1  11   4       86.46       36.29     57.68 o 
   2  11   4     1407.89     1384.38    116.85 o 
   3  11   4    11074.30    10407.49    329.71 o 
   4  11   4     3690.02     3665.04    187.64 o 
   5  11   4       51.34       57.13     37.54 o 
   6  11   4      103.19      258.35    111.87 o 
   7  11   4     1662.14     1840.49    226.25 o 
   8  11   4     1408.96     1359.37    225.88 o 
   9  11   4       66.10      151.49     77.19 o 
 -15  12   4      664.98      779.86    134.35 o 
 -14  12   4      241.99      256.27     51.56 o 
 -13  12   4      190.39      208.84     47.65 o 
 -12  12   4      172.90      131.20     68.93 o 
 -11  12   4       51.32       61.79     52.26 o 
 -10  12   4      402.57      502.37     76.62 o 
  -9  12   4        7.96      -32.58     35.66 o 
  -8  12   4      422.45      369.67     49.72 o 
  -7  12   4       17.84        3.89     27.74 o 
  -6  12   4       20.52       69.56     54.48 o 
  -5  12   4       24.62       21.92     25.85 o 
  -4  12   4      705.28      807.51     67.45 o 
  -3  12   4     1199.51     1142.92     59.80 o 
  -2  12   4     3199.09     3310.15    109.97 o 
  -1  12   4      304.25      215.19     65.90 o 
   0  12   4     1531.62     1429.79    119.81 o 
   1  12   4     2051.85     2176.35    141.33 o 
   2  12   4       24.23       31.00     45.30 o 
   3  12   4     1046.05     1015.92    111.92 o 
   4  12   4       33.95       44.83     47.69 o 
   5  12   4      951.42      907.34    100.54 o 
   6  12   4       66.04       53.71     30.32 o 
   7  12   4      222.64      648.75    151.94 o 
   8  12   4      176.19      305.60     97.04 o 
 -15  13   4      227.01      228.87    140.71 o 
 -14  13   4     1285.24     1319.99     90.85 o 
 -13  13   4      146.49       98.56     74.97 o 
 -12  13   4        1.90       36.65     28.05 o 
 -11  13   4      337.92      431.78    112.14 o 
 -10  13   4     2233.83     2155.56    122.60 o 
  -9  13   4      209.11      163.97     49.79 o 
  -8  13   4      225.21      169.53     51.06 o 
  -7  13   4      603.43      560.85     61.27 o 
  -6  13   4      519.17      514.63     56.77 o 
  -5  13   4     2039.42     1908.36     84.13 o 
  -4  13   4        7.29      106.80     59.91 o 
  -3  13   4     4641.70     4405.12    134.41 o 
  -2  13   4       13.93      -13.41     45.82 o 
  -1  13   4       95.51      -11.30     39.04 o 
   0  13   4       16.27       -7.82     42.10 o 
   1  13   4       10.94       12.01     48.05 o 
   2  13   4      770.21      686.89    102.22 o 
   3  13   4     2375.83     2304.10    155.60 o 
   4  13   4     1004.27     1063.03    111.60 o 
   5  13   4      878.20      906.11     99.73 o 
   6  13   4      563.26      618.84    121.98 o 
   7  13   4       33.55      144.04     71.01 o 
 -15  14   4     1631.69     1468.64    147.59 o 
 -14  14   4       10.45       69.28     47.90 o 
 -13  14   4       60.94       26.73     30.20 o 
 -12  14   4      118.52      165.50     43.00 o 
 -11  14   4      353.21      708.85    106.61 o 
 -10  14   4     1976.89     1848.52    114.57 o 
  -9  14   4     1074.83     1079.87    108.47 o 
  -8  14   4      842.16      950.90     84.30 o 
  -7  14   4      538.31      548.50     60.42 o 
  -6  14   4     1104.02      954.67     67.92 o 
  -5  14   4    11448.36    10676.49    251.14 o 
  -4  14   4     8397.92     8418.58    295.45 o 
  -3  14   4     1532.23     1297.44    116.04 o 
  -2  14   4      491.73      462.54     84.28 o 
  -1  14   4      301.08      338.51     75.16 o 
   0  14   4      620.52      620.43     98.87 o 
   1  14   4     1901.14     1774.03    135.13 o 
   2  14   4      767.58      798.03    109.99 o 
   3  14   4      607.51      532.10    114.96 o 
   4  14   4        9.52      -32.72     37.43 o 
   5  14   4     1078.56     1110.09    113.09 o 
   6  14   4      609.88      565.56     83.62 o 
 -14  15   4     1802.36     1794.44    107.47 o 
 -13  15   4       27.11       74.95     33.01 o 
 -12  15   4     2779.42     2519.28    134.43 o 
 -11  15   4     9363.75     9247.80    273.69 o 
 -10  15   4       14.70      141.28     70.11 o 
  -9  15   4     1328.55     1323.70     97.00 o 
  -8  15   4     4689.75     4049.66    160.06 o 
  -7  15   4      951.03     1046.43     73.32 o 
  -6  15   4      896.08      700.05    103.93 o 
  -5  15   4       54.06       58.18     58.68 o 
  -4  15   4       79.95      127.84     65.21 o 
  -3  15   4       20.86      -31.54     47.19 o 
  -2  15   4      362.31      398.51     78.95 o 
  -1  15   4     1495.65     1394.25    120.47 o 
   0  15   4      123.59       64.29     46.16 o 
   1  15   4      635.72      653.97    103.35 o 
   2  15   4      827.89      903.98    117.60 o 
   3  15   4       17.91       91.17     39.91 o 
   4  15   4       86.63      135.83     41.41 o 
   5  15   4        1.22      122.02     68.75 o 
 -14  16   4      430.92      508.72     75.10 o 
 -13  16   4      992.82      894.64     84.02 o 
 -12  16   4      238.32      288.67     71.64 o 
 -11  16   4      330.90      276.17     54.33 o 
 -10  16   4     1503.45     1356.12     96.59 o 
  -9  16   4        6.10       18.36     19.87 o 
  -8  16   4       47.37       52.48     62.23 o 
  -7  16   4      911.44      845.85    173.36 o 
  -6  16   4      113.04       21.50     67.71 o 
  -5  16   4     2905.82     2703.04    169.58 o 
  -4  16   4       24.61       25.90     50.07 o 
  -3  16   4     3523.65     3282.96    184.57 o 
  -2  16   4      128.76      172.51     64.52 o 
  -1  16   4      430.58      439.08     81.07 o 
   0  16   4     1042.05      873.18    114.06 o 
   1  16   4     1269.96     1042.21    127.39 o 
   2  16   4       34.84       62.38     39.29 o 
   3  16   4      583.39      788.95    126.73 o 
   4  16   4       28.48       42.97     29.17 o 
 -13  17   4     1049.70     1123.61    135.62 o 
 -12  17   4      520.16      403.63     63.52 o 
 -11  17   4       51.33       33.65     25.08 o 
  -9  17   4       89.80       82.45     78.63 o 
  -8  17   4     1092.84     1062.03    192.86 o 
  -7  17   4     2108.96     2280.76    240.42 o 
  -6  17   4     1138.62     1095.79    129.17 o 
  -5  17   4     1628.75     1485.63    129.28 o 
  -4  17   4      222.84      228.63    153.63 o 
  -3  17   4     3539.94     3183.00    185.59 o 
  -2  17   4     2913.33     2751.07    171.40 o 
  -1  17   4      120.96      182.86     52.62 o 
   0  17   4       22.66       58.77     35.97 o 
   1  17   4      255.37      238.24     53.26 o 
   2  17   4      958.27     1313.05    148.16 o 
   3  17   4     3176.00     3483.18    199.52 o 
 -12  18   4       12.09       97.69     39.54 o 
 -11  18   4        6.41      -19.68     32.05 o 
  -9  18   4      930.07      915.34    184.88 o 
  -8  18   4      319.67      293.86    110.42 o 
  -7  18   4     1376.97      974.57    187.12 o 
  -6  18   4     1774.00     1931.64    223.06 o 
  -5  18   4      359.26      429.25     86.05 o 
  -4  18   4     2441.59     2456.45    168.37 o 
  -3  18   4      935.86      971.39    125.53 o 
  -2  18   4      278.22      547.17    120.82 o 
  -1  18   4      266.11      391.08     75.69 o 
   0  18   4      466.02      668.96     97.67 o 
   1  18   4      824.75     1048.41    107.25 o 
   2  18   4      290.75      397.32     68.16 o 
 -11  19   4      326.54      339.61     96.03 o 
 -10  19   4      558.66      530.44    137.12 o 
  -9  19   4      822.64      849.81    169.11 o 
  -8  19   4      528.84      536.92    138.34 o 
  -7  19   4        6.81       73.56     58.20 o 
  -6  19   4       68.44      124.59     77.19 o 
  -5  19   4      397.17      327.76     73.85 o 
  -4  19   4      120.49      239.39     61.66 o 
  -3  19   4      301.01      506.91     88.00 o 
  -2  19   4        2.36       41.80     30.73 o 
  -1  19   4      784.49     1014.14    108.61 o 
   0  19   4      248.66      335.09     56.26 o 
  -9  20   4      504.83      455.68    130.10 o 
  -8  20   4      321.06      385.81    115.44 o 
  -7  20   4     1278.45     1405.71    194.43 o 
  -6  20   4       71.75      138.85     82.70 o 
  -5  20   4     2369.25     2443.60    260.02 o 
  -4  20   4     1623.32     1687.35    138.52 o 
  -3  20   4      444.29      428.31     81.65 o 
  -2  20   4       62.76       79.27     59.03 o 
   3 -22   5      261.97      400.88     90.32 o 
   4 -22   5      562.46      542.68    101.16 o 
   5 -22   5        7.59      -33.90     33.90 o 
   6 -22   5       13.55       -3.11     37.28 o 
   7 -22   5        3.02      -32.09     32.09 o 
   0 -21   5       85.17      131.45     97.44 o 
   1 -21   5      725.24      840.52    169.89 o 
   2 -21   5      152.78      182.52     66.92 o 
   3 -21   5      244.23      187.16     69.28 o 
   4 -21   5     1225.44     1302.23    142.80 o 
   5 -21   5        3.18       25.65     43.93 o 
   6 -21   5      479.24      479.60     92.80 o 
   7 -21   5      136.59       86.76     97.22 o 
   8 -21   5        0.78       17.80     53.80 o 
   9 -21   5       12.39      -28.61     28.61 o 
  -2 -20   5       14.70       74.43     45.51 o 
  -1 -20   5      313.87      343.19     75.70 o 
   0 -20   5     3123.31     3165.44    212.63 o 
   1 -20   5     1309.15     1493.80    155.90 o 
   2 -20   5       18.66       35.36    114.78 o 
   3 -20   5      211.36      192.44     76.03 o 
   4 -20   5       30.76       48.42     54.40 o 
   5 -20   5     2195.37     2300.98    177.20 o 
   6 -20   5     1425.01     1454.92    146.03 o 
   7 -20   5      157.37       53.72     84.84 o 
   8 -20   5      373.58      354.79    107.08 o 
   9 -20   5       12.72      -27.02     27.02 o 
  10 -20   5      124.73      103.12     74.73 o 
  11 -20   5      292.69      272.71     95.74 o 
  -3 -19   5      294.84      245.92     65.45 o 
  -2 -19   5       37.40      106.83     50.20 o 
  -1 -19   5       82.26      109.12     60.07 o 
   0 -19   5      537.12      705.27    139.98 o 
   1 -19   5      507.08      552.42    138.89 o 
   2 -19   5      557.07      821.75    126.62 o 
   3 -19   5       92.06       55.60     87.00 o 
   4 -19   5     1163.82     1222.24    148.88 o 
   5 -19   5     1383.56     1410.13    147.78 o 
   6 -19   5      230.69      263.04     74.97 o 
   7 -19   5      434.00      475.40     87.93 o 
   8 -19   5      846.95      805.42    113.02 o 
   9 -19   5       18.56      -26.97     59.07 o 
  10 -19   5     1898.38     1605.68    198.62 o 
  11 -19   5     3472.93     3535.74    289.96 o 
  12 -19   5     2590.89     2032.00    197.42 o 
  -4 -18   5      281.49      325.37     72.89 o 
  -3 -18   5      139.36      177.22     68.84 o 
  -2 -18   5      788.11      952.57    132.10 o 
  -1 -18   5      212.11      219.49     75.06 o 
   0 -18   5      387.46      374.65     95.06 o 
   1 -18   5      242.04      375.98     93.08 o 
   2 -18   5      392.28      342.95     90.40 o 
   3 -18   5      983.96      840.53    130.38 o 
   4 -18   5     9191.35     9053.52    490.10 o 
   5 -18   5      105.38      188.95     82.08 o 
   6 -18   5      432.08      494.81    106.98 o 
   7 -18   5      735.96      838.32    118.37 o 
   8 -18   5     5232.90     5431.70    250.50 o 
   9 -18   5     4521.19     4520.83    220.96 o 
  10 -18   5      432.66      423.93    123.88 o 
  11 -18   5      206.08      133.86     72.32 o 
  12 -18   5       58.70      107.71     46.97 o 
  13 -18   5     2309.73     2356.26    180.87 o 
  -6 -17   5       22.75      256.66     66.63 o 
  -5 -17   5      156.95      156.30     47.20 o 
  -4 -17   5     1055.72     1044.83    130.76 o 
  -3 -17   5      547.53      557.56    100.41 o 
  -2 -17   5        1.66       12.21     47.24 o 
  -1 -17   5      173.63      213.44     77.82 o 
   0 -17   5     2008.07     2031.24    160.69 o 
   1 -17   5       43.76      -20.80     54.15 o 
   2 -17   5      132.14       58.96     66.43 o 
   3 -17   5      134.62       98.41     70.98 o 
   4 -17   5     4360.13     4311.06    228.52 o 
   5 -17   5     4017.19     3800.79    211.40 o 
   6 -17   5       56.16       -5.11    107.72 o 
   7 -17   5      176.62      208.89     90.01 o 
   8 -17   5      268.56      295.81     66.64 o 
   9 -17   5      915.93      929.04     97.86 o 
  10 -17   5     3250.83     3345.09    276.40 o 
  11 -17   5      629.49      835.42    111.48 o 
  12 -17   5        1.76       42.06     22.55 o 
  13 -17   5        0.67       10.91     43.40 o 
  -7 -16   5     1941.47     1784.30    194.29 o 
  -6 -16   5        4.98       71.06     35.26 o 
  -5 -16   5       46.87      217.72     59.05 o 
  -4 -16   5        1.24       54.34     48.74 o 
  -3 -16   5       80.24       84.45     57.94 o 
  -2 -16   5       52.59       26.86     52.77 o 
  -1 -16   5      800.50      656.64    109.03 o 
   0 -16   5     7751.93     7480.89    301.61 o 
   1 -16   5     5515.03     4954.25    241.71 o 
   2 -16   5      530.09      505.71    101.31 o 
   3 -16   5      249.57      224.87     85.94 o 
   4 -16   5      571.00      434.46     97.42 o 
   5 -16   5      479.25      675.47    116.90 o 
   6 -16   5     2357.21     2464.03    239.77 o 
   7 -16   5     1995.31     1954.00    150.83 o 
   8 -16   5     2199.43     2363.44    106.26 o 
   9 -16   5      111.37       78.71     32.43 o 
  10 -16   5     6812.94     6212.76    208.38 o 
  11 -16   5     4584.21     4627.13    191.69 o 
  12 -16   5      153.16      129.56     51.40 o 
  13 -16   5       30.15       21.08     80.84 o 
  14 -16   5       28.56       92.44     46.66 o 
  -8 -15   5       62.48      168.65     67.23 o 
  -7 -15   5       66.59      176.41     60.16 o 
  -6 -15   5      221.71      271.04     70.71 o 
  -5 -15   5     1203.91      961.48    126.02 o 
  -4 -15   5     3528.60     3583.66    204.05 o 
  -3 -15   5     3002.48     2978.28    186.59 o 
  -2 -15   5        1.37        1.64     53.22 o 
  -1 -15   5      571.77      629.22    118.45 o 
   0 -15   5      304.33      249.80     86.00 o 
   1 -15   5     2761.90     2505.20    170.22 o 
   2 -15   5     3384.20     3701.05    198.58 o 
   3 -15   5     2831.42     2662.51    169.21 o 
   4 -15   5       34.82       -0.66     59.03 o 
   5 -15   5        0.42      -69.36     70.70 o 
   6 -15   5     3058.07     2987.79    248.65 o 
   7 -15   5     3122.98     3326.93    129.31 o 
   8 -15   5       12.56       20.35     20.88 o 
   9 -15   5      103.34      119.34     30.34 o 
  10 -15   5       82.67       66.46     32.91 o 
  11 -15   5     1278.22     1177.17     91.59 o 
  12 -15   5      661.42      617.18     81.12 o 
  13 -15   5       66.01       87.38     31.47 o 
  14 -15   5       89.57      173.83    142.18 o 
  -8 -14   5     1626.82     1623.52    126.19 o 
  -7 -14   5     1987.43     1851.55    140.94 o 
  -6 -14   5      499.84      548.52     94.69 o 
  -5 -14   5     1134.32     1055.20    130.84 o 
  -4 -14   5      121.53      131.45     61.50 o 
  -3 -14   5      182.91      216.96     76.32 o 
  -2 -14   5      263.37      371.39     87.63 o 
  -1 -14   5     5228.17     4878.07    227.02 o 
   0 -14   5     8240.43     8167.02    296.16 o 
   1 -14   5     5688.06     5392.42    236.73 o 
   2 -14   5        3.70      -35.11     58.29 o 
   3 -14   5      681.81      683.00    105.15 o 
   4 -14   5      391.05      339.20     82.88 o 
   5 -14   5       46.96        3.75      9.54 o 
   6 -14   5     2489.56     2623.88     98.64 o 
   7 -14   5     1550.44     1724.21     84.42 o 
   8 -14   5     2325.25     2173.71     95.81 o 
   9 -14   5      870.09      959.89     66.09 o 
  10 -14   5      210.51      205.78     57.37 o 
  11 -14   5      278.40      261.14     53.39 o 
  12 -14   5        0.34      -34.48     46.60 o 
  13 -14   5      290.55      189.48     44.97 o 
  14 -14   5     1333.78     1120.52     89.17 o 
  -9 -13   5       10.42       62.81    106.29 o 
  -8 -13   5       75.68      119.93     39.47 o 
  -7 -13   5       35.06       95.52     44.30 o 
  -6 -13   5       42.54        7.79     50.51 o 
  -5 -13   5      471.93      424.00     89.89 o 
  -4 -13   5     4593.04     4345.38    214.22 o 
  -3 -13   5     1142.44     1096.70    127.10 o 
  -2 -13   5     1136.51     1180.86    133.37 o 
  -1 -13   5        1.69        5.65     54.25 o 
   0 -13   5        4.28       15.84     59.99 o 
   1 -13   5       39.33       69.24     65.47 o 
   2 -13   5       61.33       56.40     65.15 o 
   3 -13   5     1877.81     1924.78    139.76 o 
   4 -13   5       90.75       75.31     22.89 o 
   5 -13   5     1782.82     1825.24     78.19 o 
   6 -13   5      174.16      162.57     33.48 o 
   7 -13   5      426.68      419.94     88.45 o 
   8 -13   5     1178.80     1330.10     75.48 o 
   9 -13   5        9.04        5.00     18.60 o 
  10 -13   5     3259.55     2960.45    141.69 o 
  11 -13   5     1833.40     1818.48    213.12 o 
  12 -13   5      427.77      420.01     66.98 o 
  13 -13   5        9.23       28.11     34.68 o 
  14 -13   5       47.72      124.34     53.52 o 
  15 -13   5      326.46      285.14     67.39 o 
 -10 -12   5       68.57      123.13     31.66 o 
  -9 -12   5        1.44        2.65     58.88 o 
  -8 -12   5     1969.76     2044.39    145.59 o 
  -7 -12   5      255.95      221.16    114.32 o 
  -6 -12   5     2292.09     2423.13    160.96 o 
  -5 -12   5      634.75      529.75     97.04 o 
  -4 -12   5      738.70      760.69    111.34 o 
  -3 -12   5     2748.41     2488.14    156.41 o 
  -2 -12   5     1290.90     1198.84    133.28 o 
  -1 -12   5     6540.78     6124.73    242.55 o 
   0 -12   5       75.44      136.39     67.37 o 
   1 -12   5      501.95      577.08     95.84 o 
   2 -12   5     1298.26     1356.78     57.83 o 
   3 -12   5     1459.12     1394.92     57.20 o 
   4 -12   5      351.93      316.83     40.14 o 
   5 -12   5      433.58      617.63     56.48 o 
   6 -12   5       14.93        7.31     25.13 o 
   7 -12   5      291.17      244.88     42.08 o 
   8 -12   5       40.96      139.19     40.79 o 
   9 -12   5     1671.54     1754.46     83.27 o 
  10 -12   5      164.79      146.39     52.70 o 
  11 -12   5     1080.92     1272.46     98.90 o 
  12 -12   5      144.04      206.58     62.01 o 
  13 -12   5       81.76       41.30     41.11 o 
  14 -12   5      440.35      464.32     69.60 o 
  15 -12   5       10.84      115.79     56.78 o 
 -11 -11   5      174.62      365.88    102.86 o 
 -10 -11   5      248.02      251.60     53.67 o 
  -9 -11   5      647.17      676.58     95.38 o 
  -8 -11   5     2005.04     2002.33    142.24 o 
  -7 -11   5     5251.45     4826.19    223.57 o 
  -6 -11   5      650.64      557.69     97.03 o 
  -5 -11   5        3.20      -19.26     48.81 o 
  -4 -11   5     3079.85     2852.60    336.55 o 
  -3 -11   5       61.45       -3.56     59.92 o 
  -2 -11   5     5943.27     5357.30    218.91 o 
  -1 -11   5     8284.64     7962.77    270.34 o 
   0 -11   5     2628.45     2479.44    147.84 o 
   1 -11   5      536.88      499.90     85.75 o 
   2 -11   5      583.88      561.44     30.19 o 
   3 -11   5       98.42      113.02     26.14 o 
   4 -11   5      107.88      140.10     32.47 o 
   5 -11   5      122.02      104.79     32.51 o 
   6 -11   5    15069.76    14950.51    264.20 o 
   7 -11   5     7210.33     6460.19    157.32 o 
   8 -11   5      131.82      154.62     34.76 o 
   9 -11   5      785.64      865.55    104.95 o 
  10 -11   5      136.59      109.74     52.34 o 
  11 -11   5       21.94       69.40     43.13 o 
  12 -11   5      344.54      282.11     82.78 o 
  13 -11   5      717.56      664.23     89.84 o 
  14 -11   5      299.93      452.43     70.07 o 
  15 -11   5      125.57      161.93     37.67 o 
 -11 -10   5      414.78      376.41    131.99 o 
 -10 -10   5      556.31      526.92    131.35 o 
  -9 -10   5       41.23       50.48     31.92 o 
  -8 -10   5     2975.24     2645.49    162.56 o 
  -7 -10   5      304.81      287.59     75.26 o 
  -6 -10   5      197.90      136.32     67.36 o 
  -5 -10   5      162.45      159.32     65.89 o 
  -4 -10   5      402.57      425.43     88.60 o 
  -3 -10   5     5377.78     4543.50    196.75 o 
  -2 -10   5     6587.52     6291.03    228.40 o 
  -1 -10   5     4277.18     3943.05    177.35 o 
   0 -10   5    20943.28    19798.33    539.30 o 
   1 -10   5      282.84      311.35     30.81 o 
   2 -10   5     4695.52     4757.67    120.43 o 
   3 -10   5    13131.17    12809.69    217.67 o 
   4 -10   5    10098.18     9959.38    185.51 o 
   5 -10   5     1083.50      983.46     58.99 o 
   6 -10   5      739.98      663.76     55.71 o 
   7 -10   5     2344.82     2332.77     93.10 o 
   8 -10   5     1339.16     1199.40     73.48 o 
   9 -10   5     2339.88     2248.16     88.53 o 
  10 -10   5     6619.15     6023.50    204.59 o 
  11 -10   5      571.61      437.26     75.58 o 
  12 -10   5      187.77      263.56     68.00 o 
  13 -10   5      338.05      373.02     65.72 o 
  14 -10   5        0.21        4.82     36.03 o 
  15 -10   5      491.49      442.95     72.69 o 
 -12  -9   5      217.37      130.82     38.84 o 
 -11  -9   5      912.49      895.37     81.87 o 
 -10  -9   5      590.99      643.12     91.82 o 
  -9  -9   5       10.79       19.46     33.81 o 
  -8  -9   5        3.12       40.13     39.95 o 
  -7  -9   5       51.19        2.76     46.69 o 
  -6  -9   5        0.07      -19.09     48.38 o 
  -5  -9   5      133.20       97.11     67.44 o 
  -4  -9   5     8762.07     7803.04    263.48 o 
  -3  -9   5     5246.39     5287.18    208.70 o 
  -2  -9   5     3121.13     3061.13    151.28 o 
  -1  -9   5     1141.59      923.11     93.41 o 
   0  -9   5     2184.83     2470.02    389.18 o 
   1  -9   5     5259.12     4683.47     94.51 o 
   2  -9   5     1694.83     1584.98     62.55 o 
   3  -9   5     2239.88     2150.85     83.77 o 
   4  -9   5     5396.53     5309.38    122.38 o 
   5  -9   5      847.18      954.61     55.83 o 
   6  -9   5     7609.16     7713.65    162.90 o 
   7  -9   5     3363.56     3060.80     98.88 o 
   8  -9   5     1997.49     1793.32     76.70 o 
   9  -9   5     1095.33     1079.97    102.07 o 
  10  -9   5      887.03      808.53     96.11 o 
  11  -9   5      101.46        4.31     47.47 o 
  12  -9   5      299.17      230.94     61.63 o 
  13  -9   5        2.77       57.78     31.54 o 
  14  -9   5      195.81      189.34     60.36 o 
  15  -9   5      270.52      309.48     80.74 o 
 -12  -8   5      108.48       59.43     59.88 o 
 -11  -8   5     1241.66     1255.52    103.08 o 
 -10  -8   5       34.35       59.29     39.63 o 
  -9  -8   5       16.63       91.62     41.67 o 
  -8  -8   5      325.07      255.99     69.42 o 
  -7  -8   5      474.02      387.93     80.30 o 
  -6  -8   5       40.60       22.38     51.80 o 
  -5  -8   5     1880.92     1789.83     73.20 o 
  -4  -8   5     5698.58     5840.00    185.11 o 
  -3  -8   5     2543.15     3423.00    199.41 o 
  -2  -8   5     1285.40     1453.61    106.66 o 
  -1  -8   5     2730.46     2319.16    219.86 o 
   0  -8   5     1546.51     1480.84     45.70 o 
   1  -8   5      632.39      570.01     34.47 o 
   2  -8   5     2998.74     2688.16     76.97 o 
   3  -8   5      923.16      864.09     53.48 o 
   4  -8   5      445.64      444.05     46.89 o 
   5  -8   5     3204.44     2734.28    104.61 o 
   6  -8   5       41.38       36.00     17.77 o 
   7  -8   5      633.05      556.88     45.76 o 
   8  -8   5     5197.28     5257.17    139.19 o 
   9  -8   5     7042.72     6535.21    204.36 o 
  10  -8   5     3198.30     3040.85    146.72 o 
  11  -8   5     1794.73     1559.28    117.84 o 
  12  -8   5       15.16       -1.65     46.51 o 
  13  -8   5      455.98      509.81     77.31 o 
  14  -8   5     4384.11     3892.93    180.70 o 
  15  -8   5     2647.63     2620.33    149.61 o 
 -12  -7   5     1291.27     1344.66    168.61 o 
 -11  -7   5      113.84      135.40     38.23 o 
 -10  -7   5     2326.74     2094.61    227.85 o 
  -9  -7   5     1001.90     1073.14    108.43 o 
  -8  -7   5      151.86      111.78     55.35 o 
  -7  -7   5     1423.32     1386.04     69.57 o 
  -6  -7   5       52.57       77.08     22.10 o 
  -5  -7   5     1734.64     1688.65     67.61 o 
  -4  -7   5     1720.39     1815.81     61.78 o 
  -3  -7   5     1472.13     1589.51     52.90 o 
  -2  -7   5     4818.57     4682.57     90.67 o 
  -1  -7   5     2877.85     3075.73     65.43 o 
   0  -7   5       90.93       59.46     24.74 o 
   1  -7   5     1135.56     1371.03     51.55 o 
   2  -7   5       68.26      144.38     29.68 o 
   3  -7   5       61.08      -17.99     23.19 o 
   4  -7   5      867.34      858.12     50.48 o 
   5  -7   5     3209.20     3028.37    109.09 o 
   6  -7   5      119.17       85.42     22.46 o 
   7  -7   5       94.88      152.90     22.15 o 
   8  -7   5     4468.31     4216.55    171.83 o 
   9  -7   5        2.37      -14.74     44.58 o 
  10  -7   5     5184.44     4883.37    184.56 o 
  11  -7   5     6296.68     5687.81    206.01 o 
  12  -7   5     1942.89     1836.61    125.17 o 
  13  -7   5     1198.76     1293.21    108.87 o 
  14  -7   5      201.85      197.23     53.42 o 
  15  -7   5      687.11      781.44     95.27 o 
 -13  -6   5        2.31       12.22     29.97 o 
 -12  -6   5     4933.54     4621.37    213.56 o 
 -11  -6   5     5820.64     5427.40    231.18 o 
 -10  -6   5       47.22       66.75     36.44 o 
  -9  -6   5       20.87       22.31     25.86 o 
  -8  -6   5       42.65       59.81     24.60 o 
  -7  -6   5      222.02      277.21     52.32 o 
  -6  -6   5      908.35      797.26     52.71 o 
  -5  -6   5     1676.29     1737.12     79.02 o 
  -4  -6   5     1021.53      976.16     50.10 o 
  -3  -6   5     1024.22      801.84     49.61 o 
  -2  -6   5     1999.03     1775.92     53.93 o 
  -1  -6   5     1203.66      961.65     35.63 o 
   0  -6   5      894.08      748.29     41.27 o 
   1  -6   5     1346.12     1487.29     52.42 o 
   2  -6   5     7592.53     7165.93    131.87 o 
   3  -6   5      965.65      768.49     44.57 o 
   4  -6   5      332.59      327.28     34.04 o 
   5  -6   5     1188.79      990.22     55.58 o 
   6  -6   5     1580.28     1337.86     84.54 o 
   7  -6   5       95.28       15.92     42.13 o 
   8  -6   5     3034.50     2857.28     84.33 o 
   9  -6   5     1031.59      802.12     91.77 o 
  10  -6   5      596.99      515.52     81.95 o 
  11  -6   5     1355.42     1300.53    111.70 o 
  12  -6   5     1753.06     1652.66    119.99 o 
  13  -6   5       66.04       46.30     47.48 o 
  14  -6   5      438.11      470.67     77.95 o 
  15  -6   5      236.49      341.27     77.35 o 
 -12  -5   5       67.11       73.42     38.35 o 
 -11  -5   5      271.86      273.90     52.42 o 
 -10  -5   5        3.08      -11.31     21.10 o 
  -9  -5   5      295.92      227.98     59.47 o 
  -8  -5   5       23.05       22.78     32.88 o 
  -7  -5   5     3823.08     3982.33    117.00 o 
  -6  -5   5     1845.88     1931.22     76.61 o 
  -5  -5   5     2435.87     2849.01     89.25 o 
  -4  -5   5     3668.13     3685.84    109.86 o 
  -3  -5   5    19631.08    17203.55    255.91 o 
  -2  -5   5      798.62      767.27     40.08 o 
  -1  -5   5     1895.57     1903.86     54.05 o 
   0  -5   5      375.77      370.20     35.47 o 
   1  -5   5      111.10      231.48     27.80 o 
   2  -5   5      625.15      419.20     34.45 o 
   3  -5   5     1002.59     1127.46     52.40 o 
   4  -5   5     4178.99     3742.59     89.36 o 
   5  -5   5       67.46       50.55     38.50 o 
   6  -5   5     2251.64     2307.40    159.12 o 
   7  -5   5     4172.86     3974.89    143.89 o 
   8  -5   5      114.10       82.09     26.20 o 
   9  -5   5        0.23       -0.58     50.13 o 
  10  -5   5      261.50      308.72     70.97 o 
  11  -5   5       26.84       39.57     55.19 o 
  12  -5   5        1.71       37.71     42.50 o 
  13  -5   5      601.71      644.89     88.17 o 
  14  -5   5       76.61       21.02     39.34 o 
  15  -5   5       55.84      142.15     42.90 o 
 -13  -4   5      202.68      234.95     39.25 o 
 -12  -4   5        0.90      -25.40     29.09 o 
 -11  -4   5      516.52      506.21     57.69 o 
 -10  -4   5     1584.27     1456.91     81.60 o 
  -9  -4   5       91.57      126.21     38.31 o 
  -8  -4   5     2914.33     2705.53    102.15 o 
  -7  -4   5     2902.09     2764.53     97.78 o 
  -6  -4   5     2657.36     2391.17    100.85 o 
  -5  -4   5      801.04      739.62     51.03 o 
  -4  -4   5    11579.37    14317.44    295.79 o 
  -3  -4   5     1128.38     1518.33    135.40 o 
  -2  -4   5     2259.25     2460.82     65.37 o 
  -1  -4   5     4511.48     3866.08     91.56 o 
   0  -4   5       79.72       80.66     21.96 o 
   1  -4   5      648.89     1048.18     47.54 o 
   2  -4   5     9202.01     8531.61    147.73 o 
   3  -4   5     8697.27     8519.82    143.54 o 
   4  -4   5      234.60      552.71     84.88 o 
   5  -4   5       24.21       71.78     39.79 o 
   6  -4   5    10203.69     9423.76    177.79 o 
   7  -4   5     2096.29     1992.57     61.26 o 
   8  -4   5     1073.65     1342.15     99.35 o 
   9  -4   5      596.53      511.34     79.49 o 
  10  -4   5     1295.83     1116.28    107.79 o 
  11  -4   5     3396.86     3040.33    152.41 o 
  12  -4   5       55.27       29.63     46.29 o 
  13  -4   5      585.45      693.84     93.13 o 
  14  -4   5     3847.38     4564.25    201.14 o 
  15  -4   5     1155.17     1418.50    106.23 o 
 -14  -3   5      958.57      888.11    107.74 o 
 -13  -3   5     3960.96     3570.45    418.24 o 
 -12  -3   5        8.97       32.72     20.87 o 
 -11  -3   5        3.22       -4.57     28.56 o 
 -10  -3   5       60.81       52.22     29.77 o 
  -9  -3   5     5336.06     5119.20    145.51 o 
  -8  -3   5      784.45      684.64     63.30 o 
  -7  -3   5      294.59      283.99     71.72 o 
  -6  -3   5      276.39      260.08     38.87 o 
  -5  -3   5      423.77      504.06     47.12 o 
  -4  -3   5    12461.85    13084.96    211.40 o 
  -3  -3   5    46526.40    48086.29    615.84 o 
  -2  -3   5    10150.35     9142.29    225.32 o 
  -1  -3   5     3136.34     3503.49    105.52 o 
   0  -3   5     4698.95     5382.48    148.13 o 
   1  -3   5     4640.89     6210.11    234.12 o 
   2  -3   5     6189.76     4919.81     98.90 o 
   3  -3   5     6039.04     6511.54    197.65 o 
   4  -3   5    13595.34    12764.34    271.21 o 
   5  -3   5    16309.45    15900.42    327.55 o 
   6  -3   5        7.23      -43.98     43.98 o 
   7  -3   5      953.94      856.41     38.21 o 
   8  -3   5     1003.77     1047.27     97.39 o 
   9  -3   5     1860.48     1689.25    112.21 o 
  10  -3   5      213.56      126.80     60.86 o 
  11  -3   5      263.05      315.58     73.55 o 
  12  -3   5       25.22       92.68     62.42 o 
  13  -3   5      492.17      714.07    149.68 o 
  14  -3   5      181.11      126.70     70.11 o 
  15  -3   5      862.46     1555.05    156.96 o 
 -15  -2   5       15.72       27.23     34.75 o 
 -14  -2   5       21.39       62.91     41.34 o 
 -13  -2   5      117.15       57.07     47.94 o 
 -12  -2   5      342.54      342.76     49.84 o 
 -11  -2   5     1238.56     1385.81    100.34 o 
 -10  -2   5      116.42       76.72     27.79 o 
  -9  -2   5     1684.40     1594.95     91.62 o 
  -8  -2   5      923.48      824.46     63.22 o 
  -7  -2   5      560.99      761.91     58.95 o 
  -6  -2   5     5671.04     5277.54    124.95 o 
  -5  -2   5    12324.26    12216.36    244.76 o 
  -4  -2   5     3499.72     3553.17     87.81 o 
  -3  -2   5     3004.52     3571.34     86.76 o 
  -2  -2   5      260.37      401.82     37.25 o 
  -1  -2   5        9.41      130.93     30.92 o 
   0  -2   5    15288.84    13062.71    189.08 o 
   1  -2   5    50915.34    45859.70    686.64 o 
   2  -2   5      570.30      705.61     58.29 o 
   3  -2   5      109.07      240.64     40.03 o 
   4  -2   5    12564.48    12696.55    250.40 o 
   5  -2   5      145.97      111.31     43.80 o 
   6  -2   5        6.62       49.06     78.69 o 
   7  -2   5     7348.13     7013.99    196.69 o 
   8  -2   5    17002.51    15996.13    344.56 o 
   9  -2   5     5422.74     5303.34    215.14 o 
  10  -2   5     2818.50     2892.25    147.48 o 
  11  -2   5     2290.77     2528.71    141.83 o 
  12  -2   5        1.92      -38.06     38.06 o 
  13  -2   5      318.18      437.66     76.37 o 
  14  -2   5     3187.99     3206.49    163.76 o 
 -15  -1   5     1998.63     1995.88    164.00 o 
 -14  -1   5      367.84      426.81     84.27 o 
 -13  -1   5        0.21       26.11     37.93 o 
 -12  -1   5      343.28      286.05     47.19 o 
 -11  -1   5        3.89      -14.69     51.80 o 
 -10  -1   5     1093.58     1177.60     78.09 o 
  -9  -1   5     1117.24      945.31     73.86 o 
  -8  -1   5     8764.76     8908.87    202.76 o 
  -7  -1   5     1027.54     1061.05     64.89 o 
  -6  -1   5        6.07      -27.79     27.79 o 
  -5  -1   5    39056.04    40720.65    599.19 o 
  -4  -1   5      945.63     1009.77     48.61 o 
  -3  -1   5     9340.82    10226.59    176.60 o 
  -2  -1   5     5206.02     5811.57    175.93 o 
  -1  -1   5     6664.59     6318.51    116.59 o 
   0  -1   5     2523.35     2233.61     57.52 o 
   1  -1   5    38906.04    38485.34    961.28 o 
   2  -1   5    72978.73    75415.94   1401.59 o 
   3  -1   5     8131.26     8899.40    188.04 o 
   4  -1   5      361.03      353.90     52.37 o 
   5  -1   5    14690.00    13876.20    409.59 o 
   6  -1   5      230.83      372.98     35.28 o 
   7  -1   5     3555.85     3543.00     92.99 o 
   8  -1   5     1627.86     1628.44    108.74 o 
   9  -1   5        7.65       39.14     51.47 o 
  10  -1   5     3093.44     3264.23    155.37 o 
  11  -1   5      126.14      133.04     61.99 o 
  12  -1   5      400.97      539.28     80.25 o 
  13  -1   5       49.05      177.20     83.85 o 
  14  -1   5     1436.60     1618.47    108.53 o 
 -15   0   5      303.92      353.03    178.89 o 
 -14   0   5      352.05      294.56     73.01 o 
 -13   0   5       34.75      -27.88     27.88 o 
 -12   0   5      242.20      186.24     63.94 o 
 -11   0   5      646.21      570.37     63.06 o 
 -10   0   5       80.69       51.40     43.73 o 
  -9   0   5      214.46      209.39     38.52 o 
  -8   0   5      918.33     1091.60     65.22 o 
  -7   0   5     7288.28     6757.97    145.05 o 
  -6   0   5      117.87      143.19     40.06 o 
  -5   0   5     5660.62     6396.12    164.44 o 
  -4   0   5      139.71      138.66     31.38 o 
  -3   0   5    16925.58    16912.54    360.75 o 
  -2   0   5    11323.57    13067.81    188.71 o 
  -1   0   5     7977.11     7624.96    147.69 o 
   0   0   5    63431.99    66813.12    912.45 o 
   1   0   5    45774.83    48521.59   1822.74 o 
   2   0   5    23081.56    23861.85    568.15 o 
   3   0   5    19294.61    19012.19    273.36 o 
   4   0   5     7203.10     7684.88    138.92 o 
   5   0   5    13117.78    13129.70    263.81 o 
   6   0   5    10517.96    10238.04    185.76 o 
   7   0   5      354.43      447.86     31.94 o 
   8   0   5      466.97      440.69     73.65 o 
   9   0   5     1232.73     1132.00    103.26 o 
  10   0   5     9381.98     8680.75    256.15 o 
  11   0   5     5448.59     5751.98    211.29 o 
  12   0   5      137.24      345.00     65.25 o 
  13   0   5     1115.46     1386.22    101.09 o 
  14   0   5      197.01      393.38     89.87 o 
 -15   1   5      471.11      421.48     85.88 o 
 -14   1   5      161.86      194.46     64.89 o 
 -13   1   5      118.51       33.75     43.86 o 
 -12   1   5     2228.17     2003.63    123.04 o 
 -11   1   5     3142.20     3183.98    116.59 o 
 -10   1   5     2403.13     2391.28     96.31 o 
  -9   1   5     1093.13     1014.88     63.74 o 
  -8   1   5     3358.75     3386.34    101.97 o 
  -7   1   5     9597.73     8979.26    172.25 o 
  -6   1   5      695.15      663.89     45.83 o 
  -5   1   5     1186.00     1028.22     50.07 o 
  -4   1   5     6214.93     5653.46    123.43 o 
  -3   1   5      948.19     1016.50     57.54 o 
  -2   1   5     3325.98     4712.15    192.47 o 
  -1   1   5    16246.62    17019.76    262.10 o 
   0   1   5    12847.95    14392.17    492.75 o 
   1   1   5    20709.15    21939.22    304.23 o 
   2   1   5    51591.74    57720.89    733.94 o 
   3   1   5     2701.29     2781.04     74.19 o 
   4   1   5      547.16      804.85     45.64 o 
   5   1   5     2312.80     2470.75     75.54 o 
   6   1   5    26422.50    26618.58    393.76 o 
   7   1   5    26970.51    26793.38    405.35 o 
   8   1   5     4953.87     4907.22    175.46 o 
   9   1   5       25.17       60.32     50.74 o 
  10   1   5     1661.24     1956.61    124.28 o 
  11   1   5     1068.14     1256.25    106.98 o 
  12   1   5     2513.99     2554.94    138.79 o 
  13   1   5      186.85      269.71     57.31 o 
  14   1   5       52.14      267.56     70.76 o 
 -15   2   5       19.48        1.92     38.51 o 
 -14   2   5      695.16      886.23    133.64 o 
 -13   2   5     2032.97     1981.74    122.08 o 
 -12   2   5        5.57       69.78     41.62 o 
 -11   2   5     2470.04     2451.39     97.25 o 
 -10   2   5      110.28      127.34     31.57 o 
  -9   2   5      142.47      148.39     32.56 o 
  -8   2   5     2929.45     2710.40     89.84 o 
  -7   2   5    14034.13    13734.37    230.32 o 
  -6   2   5     4212.06     3888.37     99.97 o 
  -5   2   5       11.07       10.63     34.06 o 
  -4   2   5     5296.79     6018.72    147.48 o 
  -3   2   5     6529.60     7703.50    166.25 o 
  -2   2   5     2047.29     2103.80     94.75 o 
  -1   2   5      460.36      430.25     41.65 o 
   0   2   5     1907.48     2174.67     69.52 o 
   1   2   5     3691.56     3982.26    139.15 o 
   2   2   5     6516.76     6193.70    202.81 o 
   3   2   5    15672.22    16038.48    587.23 o 
   4   2   5    17288.87    17798.11    303.88 o 
   5   2   5      460.82      440.76     37.66 o 
   6   2   5      115.80      161.68     30.02 o 
   7   2   5      226.79      288.35     29.49 o 
   8   2   5     2201.88     2258.26    207.76 o 
   9   2   5        3.35       58.65     43.18 o 
  10   2   5      463.98      573.64     78.61 o 
  11   2   5     3961.51     4008.49    231.98 o 
  12   2   5      391.07      320.42     92.68 o 
  13   2   5      185.55      362.98     60.45 o 
 -16   3   5       35.45       -4.47     38.32 o 
 -15   3   5     1353.48     1513.33    154.44 o 
 -14   3   5       43.79       25.51     58.33 o 
 -13   3   5       69.64      185.41    134.16 o 
 -12   3   5     1927.76     1871.45    112.81 o 
 -11   3   5      165.16      206.45     55.00 o 
 -10   3   5     1136.54     1044.33     63.20 o 
  -9   3   5     1388.64     1375.11    104.76 o 
  -8   3   5     1239.93     1068.85     57.51 o 
  -7   3   5    10697.36    11277.49    200.61 o 
  -6   3   5     5525.89     6397.07    158.90 o 
  -5   3   5      559.15      852.98    104.62 o 
  -4   3   5      478.18      843.02     62.66 o 
  -3   3   5     1629.19     1947.09     56.16 o 
  -2   3   5     7352.61     9331.90    231.87 o 
  -1   3   5     6934.74     8515.06    167.39 o 
   0   3   5     8287.66     8858.78    313.33 o 
   1   3   5     9082.39     9482.04    350.38 o 
   2   3   5      667.85      859.68    122.11 o 
   3   3   5     1975.79     1959.03     69.11 o 
   4   3   5      541.96      467.77     40.16 o 
   5   3   5      219.47      326.37     35.03 o 
   6   3   5     1888.94     1839.96     73.92 o 
   7   3   5     2963.89     2950.37    126.70 o 
   8   3   5      117.40      103.79     41.58 o 
   9   3   5     1081.15     1258.39    112.91 o 
  10   3   5     1848.13     1912.93    131.21 o 
  11   3   5        3.82       43.40     30.36 o 
  12   3   5        4.80       23.11     27.71 o 
  13   3   5        3.31      151.17     74.16 o 
 -16   4   5     1508.24     1561.48    159.51 o 
 -15   4   5     1568.63     1587.25    162.58 o 
 -14   4   5      656.86      643.37    120.32 o 
 -13   4   5      113.58      187.68     89.58 o 
 -12   4   5     1204.81     1131.49     91.15 o 
 -11   4   5     5266.88     5505.49    191.16 o 
 -10   4   5     1319.61     1477.59     71.44 o 
  -9   4   5       12.09       -6.13     19.06 o 
  -8   4   5     1128.91     1306.59     62.76 o 
  -7   4   5     1181.36     1302.47     59.44 o 
  -6   4   5      990.60      622.06     66.12 o 
  -5   4   5     6688.36     7174.93    212.12 o 
  -4   4   5    12435.66    14873.33    297.05 o 
  -3   4   5        6.53       68.48     24.68 o 
  -2   4   5     1236.57     1279.08     53.73 o 
  -1   4   5     4032.47     4375.20    107.42 o 
   0   4   5      203.33      250.85     33.20 o 
   1   4   5     3804.71     3992.42     98.47 o 
   2   4   5       59.46        8.30     41.87 o 
   3   4   5        7.21       39.96     21.60 o 
   4   4   5     1440.70     1291.65     59.66 o 
   5   4   5       49.90      117.37     29.48 o 
   6   4   5     1280.58     1226.74     64.56 o 
   7   4   5      304.86      391.72     63.67 o 
   8   4   5       93.53       52.71     39.11 o 
   9   4   5      268.58      339.06     70.00 o 
  10   4   5       60.84       85.31     27.79 o 
  11   4   5     1537.13     1835.92    135.02 o 
  12   4   5       89.45      131.07     33.50 o 
 -16   5   5      581.57      657.26    140.03 o 
 -15   5   5     6328.29     6160.97    311.74 o 
 -14   5   5     2806.44     2751.65    129.18 o 
 -13   5   5      793.25     1051.29    162.22 o 
 -12   5   5      607.21      761.77    137.85 o 
 -11   5   5      598.14      741.96     90.73 o 
 -10   5   5     1112.64     1195.52     98.35 o 
  -9   5   5     6214.78     7299.96    215.60 o 
  -8   5   5     8283.04     9380.61    185.69 o 
  -7   5   5    25221.86    31299.12    448.99 o 
  -6   5   5      250.81      240.38     27.42 o 
  -5   5   5     1368.24     1369.06     63.21 o 
  -4   5   5       90.21      115.82     28.38 o 
  -3   5   5      747.23     1198.87     77.66 o 
  -2   5   5     6692.28     7982.54    146.89 o 
  -1   5   5     9335.15     8793.67    201.76 o 
   0   5   5     4240.26     4058.34    110.04 o 
   1   5   5     1543.72     1542.91     68.45 o 
   2   5   5      718.93      846.38     51.02 o 
   3   5   5     1075.51      870.57     50.86 o 
   4   5   5      241.11      327.97     40.54 o 
   5   5   5        1.75        2.37     23.42 o 
   6   5   5     5371.95     4726.23    129.34 o 
   7   5   5    13402.46    12662.48    245.83 o 
   8   5   5        0.87       25.76     27.86 o 
   9   5   5      215.45      361.10     67.98 o 
  11   5   5      269.83      404.79    131.35 o 
  12   5   5      592.94      651.20    152.17 o 
 -16   6   5      779.35     1264.71    162.33 o 
 -15   6   5      202.29      478.45    124.92 o 
 -14   6   5      106.38        4.52     92.36 o 
 -13   6   5       25.02      -63.76    112.45 o 
 -12   6   5      209.74      276.84     62.77 o 
 -11   6   5     3797.40     4080.60    165.88 o 
 -10   6   5     2043.42     2336.35    126.32 o 
  -9   6   5     3685.82     4258.41    120.57 o 
  -8   6   5     1715.40     2161.98    137.78 o 
  -7   6   5     2894.95     3732.95    102.40 o 
  -6   6   5      376.79      781.42     71.66 o 
  -5   6   5     8031.03    10174.15    183.15 o 
  -4   6   5    12917.59    15222.36    248.49 o 
  -3   6   5    14648.48    16337.16    256.39 o 
  -2   6   5     2040.45     2004.80     70.63 o 
  -1   6   5       94.30      125.16     30.00 o 
   0   6   5     1953.10     2040.13     81.77 o 
   1   6   5     2498.47     2362.16     86.52 o 
   2   6   5     8343.10     7949.35    158.43 o 
   3   6   5     8196.69     7437.54    156.05 o 
   4   6   5     3342.66     3010.79     94.91 o 
   5   6   5     1393.24     1341.15     67.29 o 
   6   6   5     5098.31     4888.79    134.16 o 
   7   6   5      447.39      608.48     48.92 o 
   8   6   5     3663.88     3675.38    144.73 o 
   9   6   5       24.62       28.09     64.97 o 
  10   6   5      105.64      127.26     82.11 o 
  11   6   5      502.12      563.42    152.25 o 
 -16   7   5     1019.74     1079.78    173.15 o 
 -15   7   5     1443.07     1882.45    209.29 o 
 -14   7   5       86.03      259.44    175.93 o 
 -13   7   5      170.40      205.30     87.33 o 
 -12   7   5       29.25       67.39     33.07 o 
 -11   7   5     4177.22     4367.85    219.78 o 
 -10   7   5       64.95       52.11     49.73 o 
  -9   7   5     2253.88     2935.12    138.86 o 
  -8   7   5       54.29      119.67     22.35 o 
  -7   7   5     6974.53     7709.01    189.87 o 
  -6   7   5     5090.30     5757.42    131.05 o 
  -5   7   5      600.54      607.15     50.14 o 
  -4   7   5      425.89      593.15     50.13 o 
  -3   7   5      219.49      187.07     33.68 o 
  -2   7   5      887.91      959.84     53.64 o 
  -1   7   5    11192.21    10918.08    192.35 o 
   0   7   5     2133.87     2379.22    103.78 o 
   1   7   5    11204.72    11592.32    231.63 o 
   2   7   5        6.14        5.96     20.09 o 
   3   7   5      474.33      515.16     46.93 o 
   4   7   5        1.74      -10.96     18.48 o 
   5   7   5       12.32       18.44     19.17 o 
   6   7   5     6622.03     6403.85    158.70 o 
   7   7   5     3691.27     3413.46    114.58 o 
   8   7   5        6.77      -43.97     65.82 o 
   9   7   5      167.55      297.32    118.64 o 
  10   7   5      142.36      166.07     90.93 o 
  11   7   5       88.77       59.68     82.91 o 
 -16   8   5      611.66      735.49    137.75 o 
 -15   8   5      312.92      373.60    107.16 o 
 -14   8   5      259.99      506.76     79.34 o 
 -13   8   5       28.02      124.01     35.68 o 
 -12   8   5       39.64      178.60     50.72 o 
 -11   8   5     2206.93     2271.62    159.27 o 
 -10   8   5       22.70      102.68     50.73 o 
  -9   8   5     3768.12     4464.32    193.95 o 
  -8   8   5      556.26      689.70     48.51 o 
  -7   8   5       76.95      111.41     29.30 o 
  -6   8   5       33.89      -11.01     25.04 o 
  -5   8   5      299.66      250.16     39.50 o 
  -4   8   5      392.79      430.89     46.41 o 
  -3   8   5     2716.03     2728.32     86.28 o 
  -2   8   5      437.15      392.08     40.27 o 
  -1   8   5    17914.77    17470.42    334.91 o 
   0   8   5     5590.01     4990.04    133.51 o 
   1   8   5      288.69      488.49     58.74 o 
   2   8   5       67.30       42.72     21.29 o 
   3   8   5      198.56      168.86     28.23 o 
   4   8   5     1749.30     1604.97     70.89 o 
   5   8   5     2482.80     2700.65     94.59 o 
   6   8   5      650.23      677.29     81.04 o 
   7   8   5      181.22      176.17     34.66 o 
   8   8   5       53.05       15.60     82.13 o 
   9   8   5     1344.36     1372.83    228.18 o 
  10   8   5       46.97      126.26     86.65 o 
 -16   9   5     1247.23     1402.11    176.48 o 
 -15   9   5     2169.27     2195.97    187.76 o 
 -14   9   5      672.60      874.83     72.98 o 
 -13   9   5      205.48      235.70     91.53 o 
 -12   9   5      836.91      836.22     87.46 o 
 -11   9   5       99.47      146.57     52.15 o 
 -10   9   5      995.49     1117.35    100.19 o 
  -9   9   5     6463.78     6673.68    281.69 o 
  -8   9   5     8550.25     9650.85    197.64 o 
  -7   9   5     7002.28     7128.40    161.86 o 
  -6   9   5       65.45       39.53     34.12 o 
  -5   9   5     9532.68     9332.13    190.93 o 
  -4   9   5     3577.65     3336.31    102.48 o 
  -3   9   5     1754.97     1354.77     64.73 o 
  -2   9   5     6950.33     6429.38    141.82 o 
  -1   9   5     6775.87     6481.22    141.52 o 
   0   9   5     4914.26     4750.15    132.41 o 
   1   9   5     3962.85     3870.49    169.80 o 
   2   9   5     6283.66     5922.75    181.89 o 
   3   9   5     2389.75     2157.37     92.09 o 
   4   9   5      184.45      155.70     89.72 o 
   5   9   5     7120.57     7224.06    264.65 o 
   6   9   5      394.97      367.25     69.47 o 
   7   9   5      233.72      187.59    114.29 o 
   8   9   5      190.74      314.91    128.96 o 
   9   9   5        9.20      -21.81     71.90 o 
  10   9   5      121.06       24.97     80.67 o 
 -16  10   5        3.67      151.81     60.48 o 
 -15  10   5      209.57      175.56     77.88 o 
 -14  10   5     1296.04     1552.30    108.30 o 
 -13  10   5     1047.88     1103.18     93.43 o 
 -12  10   5      636.21      736.48     79.25 o 
 -11  10   5     4749.26     5294.97    196.10 o 
 -10  10   5     3386.72     3250.88    152.76 o 
  -9  10   5     6095.38     5892.53    196.43 o 
  -8  10   5     2863.24     2758.90     97.09 o 
  -7  10   5     1034.97     1232.62    125.37 o 
  -6  10   5     4358.86     4448.23    127.24 o 
  -5  10   5     2243.21     2109.96     86.86 o 
  -4  10   5      121.98      142.08     31.90 o 
  -3  10   5      386.75      368.43     40.91 o 
  -2  10   5      278.33      254.57     34.51 o 
  -1  10   5     9258.31     9030.86    178.61 o 
   0  10   5     1349.01     1164.46     54.29 o 
   1  10   5     1066.89     1009.31     63.42 o 
   2  10   5      492.43      597.24     89.13 o 
   3  10   5      857.26      822.46    132.19 o 
   4  10   5       12.08       46.05     46.92 o 
   5  10   5     1105.42     1100.72    107.42 o 
   6  10   5     1751.30     1915.75    133.95 o 
   7  10   5       35.94       57.22     84.57 o 
   8  10   5      118.68      177.47    101.64 o 
   9  10   5      197.96      231.92    110.60 o 
 -15  11   5     1553.16     1642.07    159.94 o 
 -14  11   5       70.53      104.29     24.46 o 
 -13  11   5       88.26      138.19     33.45 o 
 -12  11   5       40.53       61.84     55.08 o 
 -11  11   5      827.65      784.28     93.25 o 
 -10  11   5      266.71      372.33     68.97 o 
  -9  11   5     2083.08     2131.85    124.41 o 
  -8  11   5       13.35       21.24     50.77 o 
  -7  11   5       66.89       65.10     32.45 o 
  -6  11   5     1717.79     1834.54     83.94 o 
  -5  11   5      179.71      110.29     37.48 o 
  -4  11   5       80.93      159.34     33.11 o 
  -3  11   5     1030.83     1087.79     58.64 o 
  -2  11   5       83.01       95.25     25.68 o 
  -1  11   5     1494.62     1121.21     54.12 o 
   0  11   5        0.93       17.49     22.15 o 
   1  11   5      372.35      370.82     74.14 o 
   2  11   5        8.86       31.55     47.76 o 
   3  11   5      151.11      232.65     63.58 o 
   4  11   5      168.17      193.19     60.68 o 
   5  11   5      903.92      825.81     95.02 o 
   6  11   5      652.53      578.36    105.57 o 
 -15  12   5      334.19      335.67    127.16 o 
 -14  12   5      948.89      903.44     82.90 o 
 -13  12   5       18.43        1.90     41.91 o 
 -12  12   5      654.87      710.67     88.08 o 
 -11  12   5      146.49      174.18    129.04 o 
 -10  12   5      928.96      913.39     99.29 o 
  -9  12   5     4286.32     3754.82    159.26 o 
  -8  12   5     1081.22      974.91    102.60 o 
  -7  12   5       58.74       19.35     27.99 o 
  -6  12   5      582.10      737.94     65.74 o 
  -5  12   5      199.51      187.30     39.47 o 
  -4  12   5       19.93       -8.45     17.84 o 
  -3  12   5      565.52      580.44     45.60 o 
  -2  12   5     2881.75     2820.61    145.07 o 
  -1  12   5      324.06      284.95     67.56 o 
   0  12   5      472.89      512.84     86.08 o 
   1  12   5     1227.50     1102.88    111.91 o 
   2  12   5      465.61      652.45     96.55 o 
   3  12   5     3152.82     3364.26    183.23 o 
   4  12   5        7.28       23.25     32.21 o 
   5  12   5      160.11      103.51     42.83 o 
   6  12   5     1131.35     1001.61    120.42 o 
   7  12   5       20.73      102.34     68.16 o 
   8  12   5      504.59      555.76    139.75 o 
 -15  13   5       29.38       40.00     66.84 o 
 -14  13   5      211.10      175.48     39.68 o 
 -13  13   5     2282.20     2240.20    130.14 o 
 -12  13   5      126.61       80.58     62.91 o 
 -11  13   5      870.16      939.45     90.60 o 
 -10  13   5       86.86      106.14     47.62 o 
  -9  13   5      906.19      987.94     90.08 o 
  -8  13   5       42.17       38.18     36.83 o 
  -7  13   5      182.60      141.93     34.89 o 
  -6  13   5     1012.05     1057.83     68.87 o 
  -5  13   5     2820.90     2497.16     96.11 o 
  -4  13   5      639.20      677.89     56.86 o 
  -3  13   5     1245.51     1266.48     65.78 o 
  -2  13   5      690.90      714.92     96.86 o 
  -1  13   5        9.61        1.04     40.96 o 
   0  13   5      962.71      861.35    110.07 o 
   1  13   5      267.99      283.75     73.68 o 
   2  13   5       21.54       76.57     49.33 o 
   3  13   5      653.45      610.51     96.66 o 
   4  13   5     1024.62     1279.93    120.12 o 
   5  13   5     2631.67     2851.65    173.69 o 
   6  13   5      134.49      238.09     26.62 o 
   7  13   5     1604.66     1587.17    198.09 o 
 -14  14   5      338.22      280.73     45.44 o 
 -13  14   5      395.94      401.00    108.28 o 
 -12  14   5       24.30       47.31     36.15 o 
 -11  14   5     2304.00     2233.48    128.13 o 
 -10  14   5      122.43      123.01     42.83 o 
  -9  14   5      634.07      926.05     86.90 o 
  -8  14   5      236.29      188.27     51.64 o 
  -7  14   5      476.08      413.86     79.51 o 
  -6  14   5       97.94       68.77     27.41 o 
  -5  14   5        6.48       82.89     53.24 o 
  -4  14   5       50.73       50.87     50.50 o 
  -3  14   5     1197.15     1272.46    114.65 o 
  -2  14   5      592.50      613.67     94.18 o 
  -1  14   5       29.03       29.89     42.03 o 
   0  14   5       95.64       93.76     51.42 o 
   1  14   5      206.92      203.21     63.34 o 
   2  14   5       92.34      108.50     49.31 o 
   3  14   5     3467.81     3369.20    190.47 o 
   4  14   5      365.13      311.99     76.17 o 
   5  14   5      908.99     1003.17    149.08 o 
   6  14   5      596.24      792.93    174.47 o 
 -14  15   5      581.96      620.96     66.51 o 
 -13  15   5      393.61      339.91     56.43 o 
 -12  15   5      117.49      116.70     36.28 o 
 -11  15   5      431.05      561.94    140.33 o 
 -10  15   5     1431.58     1220.96     96.00 o 
  -9  15   5      272.43      269.79    154.40 o 
  -8  15   5      233.57      126.17     38.60 o 
  -7  15   5       48.56        0.68     29.87 o 
  -6  15   5      143.18      127.43     55.10 o 
  -5  15   5     6207.64     6160.88    254.71 o 
  -4  15   5     2687.40     2318.05    153.47 o 
  -3  15   5        5.98      -16.24     38.69 o 
  -2  15   5       44.67       71.99     36.39 o 
  -1  15   5       19.94        3.86     50.88 o 
   0  15   5      328.45      345.94     75.46 o 
   1  15   5       94.44      119.43     69.09 o 
   2  15   5      257.32      172.56     56.29 o 
   3  15   5      149.70      202.41     44.01 o 
   4  15   5       79.28       86.64     38.33 o 
   5  15   5       17.48       79.07     27.95 o 
 -13  16   5       47.06       39.19     83.17 o 
 -12  16   5      275.90      277.09     50.77 o 
 -11  16   5     2117.62     1950.80    120.32 o 
 -10  16   5       91.50       53.43     68.34 o 
  -9  16   5      611.13      566.03     82.67 o 
  -8  16   5       12.45      -38.24     59.91 o 
  -7  16   5      947.57      855.48    177.12 o 
  -6  16   5        2.58      -17.09     56.31 o 
  -5  16   5      164.31      184.49    105.05 o 
  -4  16   5       66.37       88.44     47.21 o 
  -3  16   5      159.82      180.56     95.77 o 
  -2  16   5      274.71      372.15     76.21 o 
  -1  16   5      176.39      130.51     46.07 o 
   0  16   5       96.64       90.12     40.61 o 
   1  16   5       34.25       93.14     67.13 o 
   2  16   5     1025.04     1219.40    166.57 o 
   3  16   5     4545.14     4483.38    227.77 o 
   4  16   5      967.33      971.07    105.36 o 
 -13  17   5     1927.41     1928.96    206.02 o 
 -12  17   5      608.78      628.83     83.42 o 
 -11  17   5      126.91      139.95     58.12 o 
 -10  17   5      253.07      344.86    102.96 o 
  -9  17   5      539.10      611.08    160.98 o 
  -8  17   5        2.45       -5.50     63.15 o 
  -7  17   5     2176.22     1915.67    228.12 o 
  -6  17   5     4752.70     4561.36    342.21 o 
  -5  17   5       11.42      -21.67     49.07 o 
  -4  17   5      435.36      467.02     82.52 o 
  -3  17   5     1019.05     1086.71    206.34 o 
  -2  17   5        4.16       95.56     54.32 o 
  -1  17   5     2092.96     2048.72    145.15 o 
   0  17   5     3122.38     3010.83    179.47 o 
   1  17   5     2194.85     2334.59    201.61 o 
   2  17   5      764.64      778.10    103.45 o 
   3  17   5       43.01      209.39     94.77 o 
 -12  18   5      667.73      754.84    139.77 o 
 -11  18   5       46.20       60.62     43.11 o 
  -9  18   5       59.21       99.44     85.89 o 
  -8  18   5      442.16      552.68    146.23 o 
  -7  18   5     1736.03     1562.50    207.46 o 
  -6  18   5      994.86      967.25    189.70 o 
  -5  18   5      410.63      369.16     72.78 o 
  -4  18   5       98.93      174.72     51.11 o 
  -3  18   5     2170.24     1921.06    143.66 o 
  -2  18   5     1599.59     1891.67    333.61 o 
  -1  18   5        3.11       98.99    133.14 o 
   0  18   5      153.66      234.72     68.75 o 
   1  18   5      309.57      488.65    100.17 o 
  -9  19   5      137.98      144.03     83.15 o 
  -8  19   5      178.97      126.90     71.19 o 
  -7  19   5     1018.84      809.11    174.32 o 
  -6  19   5     1586.50     1562.92    209.66 o 
  -5  19   5      478.22      552.97    138.22 o 
  -4  19   5      379.29      433.16    138.67 o 
  -3  19   5      105.20      148.13     72.21 o 
  -2  19   5      391.44      378.16     70.00 o 
  -1  19   5      942.20     1032.66    108.04 o 
  -8  20   5      590.99      574.99    156.03 o 
  -7  20   5       85.73       21.47     60.95 o 
  -6  20   5      752.60      722.93    159.73 o 
  -5  20   5     1283.89     1444.39    192.57 o 
  -4  20   5      323.39      326.60    110.23 o 
   3 -22   6       75.28       74.85     49.49 o 
   4 -22   6      155.81      145.18     58.54 o 
   5 -22   6      984.15     1156.75    128.80 o 
   6 -22   6       68.38       18.20     35.95 o 
   7 -22   6      408.55      340.03     78.37 o 
   0 -21   6     3112.14     3211.35    215.41 o 
   1 -21   6     1446.95     1291.43    179.76 o 
   2 -21   6       21.01       11.29     46.15 o 
   3 -21   6        1.86      155.27    117.28 o 
   4 -21   6        3.39        1.73     35.41 o 
   5 -21   6      981.04     1006.03    136.48 o 
   6 -21   6      597.28      753.93    118.24 o 
   7 -21   6     1240.15     1388.04    142.50 o 
   8 -21   6      258.52      199.66     57.34 o 
   9 -21   6      438.23      362.62     78.17 o 
  -2 -20   6      275.75      261.63     93.06 o 
  -1 -20   6      379.11      558.02    105.06 o 
   0 -20   6      253.92      400.03     99.14 o 
   1 -20   6     1161.93     1213.93    154.93 o 
   2 -20   6     2616.68     2903.27    203.22 o 
   3 -20   6     1058.96     1254.82    154.47 o 
   4 -20   6     1459.00     1352.48    145.27 o 
   5 -20   6      424.56      501.76     97.77 o 
   6 -20   6      856.07      968.53    131.05 o 
   7 -20   6      622.47      545.19    101.24 o 
   8 -20   6        8.00      -67.98     67.98 o 
   9 -20   6      119.04       27.56     27.47 o 
  10 -20   6     1865.87     2140.37    237.35 o 
  11 -20   6      614.73      553.14    134.42 o 
  -3 -19   6       14.62       93.86     49.27 o 
  -2 -19   6      154.48      156.23     73.87 o 
  -1 -19   6      525.76      536.22    111.05 o 
   0 -19   6     2258.61     2268.96    174.90 o 
   1 -19   6     1262.46     1200.73    150.20 o 
   2 -19   6      104.51       32.64     56.01 o 
   3 -19   6        0.23       53.00     56.82 o 
   4 -19   6       77.00       33.60     64.65 o 
   5 -19   6     1697.66     1605.53    154.36 o 
   6 -19   6     2598.88     2836.52    188.66 o 
   7 -19   6     1435.75     1508.09    141.64 o 
   8 -19   6      409.02      472.73     88.28 o 
   9 -19   6     1245.74     1209.86    116.97 o 
  10 -19   6      223.21      120.12     82.91 o 
  11 -19   6      154.63       18.82     40.30 o 
  12 -19   6       34.68       44.32     40.80 o 
  -5 -18   6       10.29      264.42     67.28 o 
  -4 -18   6     2075.85     2145.07    165.65 o 
  -3 -18   6     1438.01     1395.75    144.83 o 
  -2 -18   6      704.93      673.60    116.11 o 
  -1 -18   6      496.95      685.17    118.53 o 
   0 -18   6      424.38      414.59     97.39 o 
   1 -18   6      403.52      409.87    128.48 o 
   2 -18   6        1.92       -8.27     52.99 o 
   3 -18   6      117.07      151.77     86.28 o 
   4 -18   6     2166.05     2294.85    173.63 o 
   5 -18   6     2842.58     2795.60    187.47 o 
   6 -18   6        1.78      -30.22     93.97 o 
   7 -18   6      124.87       95.64     58.73 o 
   8 -18   6      782.18      799.60    205.71 o 
   9 -18   6       10.90       12.71     52.29 o 
  10 -18   6     3735.98     3399.21    292.89 o 
  11 -18   6     2802.44     2482.12    230.95 o 
  12 -18   6     1855.76     1903.97    194.51 o 
  -6 -17   6      552.53      637.27    192.62 o 
  -5 -17   6       57.08      185.14     55.17 o 
  -4 -17   6       69.58      109.49     60.51 o 
  -3 -17   6       62.75       73.08     52.40 o 
  -2 -17   6        0.41      -15.13     50.52 o 
  -1 -17   6        9.96       11.89     50.00 o 
   0 -17   6      252.83      403.53     97.54 o 
   1 -17   6      211.62      260.55     90.28 o 
   2 -17   6      694.70      602.79    112.55 o 
   3 -17   6       60.18       -9.54    190.09 o 
   4 -17   6     2841.65     3173.34    195.00 o 
   5 -17   6       62.81       78.89     62.92 o 
   6 -17   6     1917.34     1831.83    153.59 o 
   7 -17   6     2255.29     2266.47    197.05 o 
   8 -17   6     1668.90     1526.16    129.29 o 
   9 -17   6     2242.07     2099.92    140.76 o 
  10 -17   6      446.46      418.40    119.41 o 
  11 -17   6      660.25      623.61     83.91 o 
  12 -17   6      172.08      299.59     49.77 o 
  13 -17   6      131.42       74.97     46.65 o 
  -7 -16   6      267.29      321.19     57.73 o 
  -6 -16   6      623.55      686.73    101.95 o 
  -5 -16   6      586.21      568.21    100.18 o 
  -4 -16   6     1797.98     1759.81    180.47 o 
  -3 -16   6     1190.55     1135.55    139.16 o 
  -2 -16   6       27.02       61.54     60.91 o 
  -1 -16   6       87.93       41.10     55.29 o 
   0 -16   6      198.83      242.84     85.33 o 
   1 -16   6     1504.00     1359.61    144.44 o 
   2 -16   6      371.07      385.54     97.30 o 
   3 -16   6      179.30      161.95     77.85 o 
   4 -16   6     1587.62     1626.72    151.92 o 
   5 -16   6        4.03      -33.10     33.10 o 
   6 -16   6     1506.91     1723.92    145.27 o 
   7 -16   6     5520.97     5821.31    248.72 o 
   8 -16   6      814.05      840.03     61.38 o 
   9 -16   6      163.02      117.01     44.48 o 
  10 -16   6      917.10      984.66     83.06 o 
  11 -16   6      384.40      339.88     56.98 o 
  12 -16   6     1627.23     1533.26    101.07 o 
  13 -16   6      545.56      560.23     71.23 o 
  -8 -15   6     2643.02     2926.81    178.24 o 
  -7 -15   6     1477.53     1324.12    115.68 o 
  -6 -15   6       79.23      177.53     54.61 o 
  -5 -15   6      132.96      187.38     62.21 o 
  -4 -15   6      444.57      414.66     91.55 o 
  -3 -15   6      202.71      248.33    142.28 o 
  -2 -15   6      774.24      634.70    106.09 o 
  -1 -15   6     1022.70      920.72    125.17 o 
   0 -15   6     4960.80     4682.83    230.81 o 
   1 -15   6     4525.04     4316.51    221.99 o 
   2 -15   6     1926.65     2106.31    160.95 o 
   3 -15   6      115.91      166.24     74.49 o 
   4 -15   6       23.48       58.78     61.39 o 
   5 -15   6       28.12       35.25     55.18 o 
   6 -15   6      241.18      204.79     75.33 o 
   7 -15   6     1288.16     1389.31     83.78 o 
   8 -15   6     1179.50     1048.50     68.88 o 
   9 -15   6       71.34       49.40     32.05 o 
  10 -15   6     2479.58     2416.08    125.49 o 
  11 -15   6     2624.85     2532.14    131.19 o 
  12 -15   6      398.42      404.25    103.10 o 
  13 -15   6       85.58       46.82     34.15 o 
  14 -15   6       45.69       82.34     55.85 o 
  -8 -14   6      619.10      903.64    171.96 o 
  -7 -14   6      100.20      219.35     62.38 o 
  -6 -14   6      177.93      207.26     64.35 o 
  -5 -14   6      377.92      214.75     72.41 o 
  -4 -14   6     2282.33     2262.00    162.27 o 
  -3 -14   6     2734.06     2462.46    168.25 o 
  -2 -14   6      312.45      212.32     79.51 o 
  -1 -14   6      603.68      636.43    107.73 o 
   0 -14   6      220.46      205.82     80.14 o 
   1 -14   6     1347.47     1419.99    158.15 o 
   2 -14   6      529.52      604.45    106.41 o 
   3 -14   6      191.72      135.06     72.58 o 
   4 -14   6       21.06       85.62     96.12 o 
   5 -14   6       96.50      102.18     19.01 o 
   6 -14   6      791.11      785.07     56.01 o 
   7 -14   6     3011.17     3110.42    110.41 o 
   8 -14   6      188.15      160.85     35.37 o 
   9 -14   6       28.47       58.53     34.42 o 
  10 -14   6     1294.83     1281.37    198.52 o 
  11 -14   6      444.87      412.48     66.23 o 
  12 -14   6       30.55       73.72     30.99 o 
  13 -14   6        9.16       -7.24     24.80 o 
  14 -14   6      207.08      227.36     42.36 o 
  -9 -13   6       11.68       10.74     24.79 o 
  -8 -13   6      932.10     1099.23    114.18 o 
  -7 -13   6      918.68     1086.19    133.44 o 
  -6 -13   6       64.24       96.89     55.68 o 
  -5 -13   6      879.71      892.28    118.96 o 
  -4 -13   6      875.12      860.93    118.65 o 
  -3 -13   6     1457.78     1399.65    134.39 o 
  -2 -13   6       12.01      -27.29     58.33 o 
  -1 -13   6      741.93      787.83    113.59 o 
   0 -13   6      570.74      492.47    100.31 o 
   1 -13   6     1282.82     1277.76    135.51 o 
   2 -13   6       73.27       38.24     59.31 o 
   3 -13   6      263.30      263.01     75.62 o 
   4 -13   6       99.54       43.46     25.38 o 
   5 -13   6       52.15       58.25     24.94 o 
   6 -13   6        1.00       -1.83     20.95 o 
   7 -13   6      182.03      154.18     35.84 o 
   8 -13   6      436.44      370.87     47.91 o 
   9 -13   6      431.87      541.69     73.92 o 
  10 -13   6       18.96      -27.76     64.23 o 
  11 -13   6       70.85      109.89     41.74 o 
  12 -13   6      242.74      246.45     52.74 o 
  13 -13   6       85.45       77.69     32.88 o 
  14 -13   6      216.85      126.07     42.81 o 
 -10 -12   6        0.92      149.74     40.44 o 
  -9 -12   6     1855.04     1794.85    132.63 o 
  -8 -12   6     2264.71     2352.02    185.39 o 
  -7 -12   6     3000.51     2845.35    172.34 o 
  -6 -12   6      959.44     1225.61    137.23 o 
  -5 -12   6      277.20      261.01     78.76 o 
  -4 -12   6      314.46      327.41     81.95 o 
  -3 -12   6     2170.71     2088.59    147.24 o 
  -2 -12   6    16099.21    14856.12    414.56 o 
  -1 -12   6     7171.73     7086.36    262.18 o 
   0 -12   6     1632.99     1381.12    132.08 o 
   1 -12   6      748.33      751.38    101.43 o 
   2 -12   6     1068.86     1062.84     48.88 o 
   3 -12   6     1115.55      958.13     54.77 o 
   4 -12   6       13.74       13.92     21.12 o 
   5 -12   6       16.86      101.62     46.22 o 
   6 -12   6      363.37      472.67     52.90 o 
   7 -12   6       27.97        3.75     23.09 o 
   8 -12   6     7908.21     7356.32    176.21 o 
   9 -12   6     5957.39     5896.25    196.99 o 
  10 -12   6     1356.23     1231.47    104.79 o 
  11 -12   6     2850.00     2465.01    135.27 o 
  12 -12   6       15.93       50.86     30.06 o 
  13 -12   6       21.70       19.64     29.58 o 
  14 -12   6      143.52      220.92     43.87 o 
  15 -12   6       23.88       19.92     30.71 o 
 -11 -11   6     1317.14     1096.94    143.53 o 
 -10 -11   6      184.32      171.90     41.23 o 
  -9 -11   6        8.81       35.66     30.85 o 
  -8 -11   6     1055.87      852.57    111.16 o 
  -7 -11   6      135.38      198.01     67.78 o 
  -6 -11   6     1732.75     1688.69    136.69 o 
  -5 -11   6      333.35      453.19     87.72 o 
  -4 -11   6      984.27      926.34    113.60 o 
  -3 -11   6      806.94      690.50    100.34 o 
  -2 -11   6       63.38      106.19     81.71 o 
  -1 -11   6     3011.47     2814.49    206.13 o 
   0 -11   6       36.34       27.68     51.85 o 
   1 -11   6      812.37      772.01     48.50 o 
   2 -11   6      357.47      250.60     21.47 o 
   3 -11   6      322.01      358.08     34.74 o 
   4 -11   6     1591.35     1668.06     71.29 o 
   5 -11   6      864.79      783.06     56.63 o 
   6 -11   6      393.08      400.26     48.05 o 
   7 -11   6       31.16       28.92     21.77 o 
   8 -11   6      311.44      245.06     38.70 o 
   9 -11   6       11.26      -17.16     42.93 o 
  10 -11   6      294.29      314.59     67.74 o 
  11 -11   6       73.19       76.07     46.95 o 
  12 -11   6        3.83        1.96     28.59 o 
  13 -11   6       27.75       14.39     28.92 o 
  14 -11   6     1493.03     1354.50    104.39 o 
  15 -11   6        4.28       93.35     59.26 o 
 -11 -10   6      373.24      360.77     65.18 o 
 -10 -10   6      236.20      327.13     62.64 o 
  -9 -10   6      758.39      726.95    146.78 o 
  -8 -10   6        0.31      -37.31     37.31 o 
  -7 -10   6      517.67      468.47     87.09 o 
  -6 -10   6       75.94      127.09     59.30 o 
  -5 -10   6        0.49        6.54     53.30 o 
  -4 -10   6     2883.62     2867.90    164.65 o 
  -3 -10   6     7127.37     6720.13    245.52 o 
  -2 -10   6      269.48      318.31     77.17 o 
  -1 -10   6     4774.90     4371.11    185.33 o 
   0 -10   6        7.88        4.62     63.21 o 
   1 -10   6     2791.39     2649.12     80.72 o 
   2 -10   6     5631.38     5384.68    151.23 o 
   3 -10   6     3332.92     3205.70    118.74 o 
   4 -10   6      388.11      283.52     38.78 o 
   5 -10   6      101.36       83.37     29.33 o 
   6 -10   6     7598.27     7399.66    174.31 o 
   7 -10   6    11880.72    11078.19    215.99 o 
   8 -10   6      946.14      866.87     56.98 o 
   9 -10   6      505.11      508.34     76.79 o 
  10 -10   6       20.02       47.73    120.26 o 
  11 -10   6      299.93      313.84     69.88 o 
  12 -10   6       78.77       16.24     35.72 o 
  13 -10   6       98.35       80.28     39.69 o 
  14 -10   6      350.84      331.56     62.61 o 
  15 -10   6       66.66      -25.12     58.36 o 
 -12  -9   6        9.12      -20.70     20.70 o 
 -11  -9   6        2.99       30.25     34.66 o 
 -10  -9   6      780.55      854.48    110.02 o 
  -9  -9   6       39.14       19.26     79.69 o 
  -8  -9   6      919.59     1044.80    119.88 o 
  -7  -9   6      606.82      671.20     98.14 o 
  -6  -9   6       16.71      -29.36     51.61 o 
  -5  -9   6     1813.90     1914.80    136.54 o 
  -4  -9   6      977.73     1318.83    299.14 o 
  -3  -9   6      548.94      635.44    138.77 o 
  -2  -9   6     2952.07     3012.72    206.02 o 
  -1  -9   6       21.34       -7.54     48.32 o 
   0  -9   6     6295.42     5646.73    120.31 o 
   1  -9   6     2305.56     1978.94     58.04 o 
   2  -9   6      797.59      660.27     49.86 o 
   3  -9   6     4182.07     4156.87    104.49 o 
   4  -9   6      226.48      214.66     34.61 o 
   5  -9   6      838.59     1014.40     57.78 o 
   6  -9   6     1391.51     1285.92     64.44 o 
   7  -9   6      236.52      194.94     56.91 o 
   8  -9   6        1.18       -6.94     26.92 o 
   9  -9   6      978.98     1166.05    231.79 o 
  10  -9   6      226.44      274.25     69.15 o 
  11  -9   6       11.85      -42.03     42.03 o 
  12  -9   6      371.39      255.53     59.61 o 
  13  -9   6      103.43      143.38     45.42 o 
  14  -9   6     2522.11     2657.02    152.24 o 
  15  -9   6     1244.17     1413.22    118.25 o 
 -12  -8   6       35.44       12.19     65.64 o 
 -11  -8   6      707.86      784.50     82.24 o 
 -10  -8   6       29.87       64.07     36.80 o 
  -9  -8   6      144.57      107.68     46.36 o 
  -8  -8   6      228.63      266.47     66.38 o 
  -7  -8   6      983.37      977.59    113.77 o 
  -6  -8   6        1.72      -45.93     49.40 o 
  -5  -8   6      115.79      128.02     21.97 o 
  -4  -8   6     7237.33     7043.68    138.49 o 
  -3  -8   6     8889.11     8621.45    149.99 o 
  -2  -8   6      656.01      637.82     25.96 o 
  -1  -8   6       18.76        6.30     16.07 o 
   0  -8   6      318.65      315.74     43.55 o 
   1  -8   6      722.05      842.26     42.84 o 
   2  -8   6     1088.46     1173.89     54.75 o 
   3  -8   6        1.36       12.88     33.44 o 
   4  -8   6     1036.85     1034.18     61.22 o 
   5  -8   6    13890.86    13736.11    231.76 o 
   6  -8   6      176.37      138.59     27.62 o 
   7  -8   6      518.61      572.19     45.31 o 
   8  -8   6     3135.41     3214.95    202.57 o 
   9  -8   6      311.30      190.14     62.83 o 
  10  -8   6     1533.92     1464.97    115.78 o 
  11  -8   6     6920.96     6113.34    214.81 o 
  12  -8   6      332.01      344.70     69.79 o 
  13  -8   6     1362.39     1236.83    108.48 o 
  14  -8   6      104.40      198.49     53.67 o 
  15  -8   6     1962.76     1794.81    167.12 o 
 -13  -7   6        2.38      179.64     28.56 o 
 -12  -7   6      299.07      398.21     59.28 o 
 -11  -7   6      755.71      940.18    232.60 o 
 -10  -7   6      570.58      550.43     82.64 o 
  -9  -7   6       89.02      104.10     46.88 o 
  -8  -7   6      355.39      290.22     68.36 o 
  -7  -7   6     2714.61     2559.99     92.61 o 
  -6  -7   6      594.71      603.31     44.89 o 
  -5  -7   6     1253.66     1304.97     71.20 o 
  -4  -7   6      241.18      197.40     34.34 o 
  -3  -7   6        0.29       11.48     46.01 o 
  -2  -7   6     4963.92     5352.94    141.01 o 
  -1  -7   6     1893.93     1581.31     53.02 o 
   0  -7   6     3171.37     2579.98     80.35 o 
   1  -7   6     1612.65     1800.48     64.80 o 
   2  -7   6     1491.87     1459.59     66.67 o 
   3  -7   6     8191.58     9633.37    173.43 o 
   4  -7   6     5276.30     4476.35    108.99 o 
   5  -7   6    26576.54    26868.28    389.14 o 
   6  -7   6        7.37       44.40     36.46 o 
   7  -7   6      415.54      460.99     33.77 o 
   8  -7   6     7248.26     6318.59    194.49 o 
   9  -7   6    10762.74     9776.01    260.31 o 
  10  -7   6     3327.41     2920.81    147.03 o 
  11  -7   6        1.98      -43.29     43.29 o 
  12  -7   6      257.33      369.32     70.93 o 
  13  -7   6      127.90      192.39     53.86 o 
  14  -7   6     3833.46     3861.36    184.69 o 
  15  -7   6     5195.53     4769.81    246.43 o 
 -12  -6   6     1344.22     1645.97    183.88 o 
 -11  -6   6      414.34      451.02     70.78 o 
 -10  -6   6     1096.22     1012.93     97.53 o 
  -9  -6   6       72.39       64.90     21.05 o 
  -8  -6   6      138.69       61.52     43.60 o 
  -7  -6   6     2157.45     2391.63     98.52 o 
  -6  -6   6      284.81      244.80     36.95 o 
  -5  -6   6     1416.42     1566.25    103.55 o 
  -4  -6   6      536.02      782.27     47.32 o 
  -3  -6   6       38.16       11.60     23.54 o 
  -2  -6   6     1721.33     1424.82     51.09 o 
  -1  -6   6     2324.13     2815.60     71.39 o 
   0  -6   6        4.60        5.58     34.39 o 
   1  -6   6        6.82       24.73     20.51 o 
   2  -6   6        4.29       -6.14     19.88 o 
   3  -6   6      616.48      654.43     60.21 o 
   4  -6   6     3609.31     3081.73     84.45 o 
   5  -6   6     7685.81     7498.63    146.55 o 
   6  -6   6      582.68      752.79     39.47 o 
   7  -6   6     1576.06     1456.85     66.25 o 
   8  -6   6       92.24       44.06     52.72 o 
   9  -6   6      409.34      423.24     75.53 o 
  10  -6   6     3684.71     3026.36    145.47 o 
  11  -6   6      749.30      743.86     98.95 o 
  12  -6   6      101.59      124.18     53.18 o 
  13  -6   6       67.48       64.49     42.85 o 
  14  -6   6       35.31       65.89     40.39 o 
  15  -6   6      769.01      702.89     93.01 o 
 -13  -5   6       27.45        8.82     49.64 o 
 -12  -5   6     1487.91     1458.70    108.02 o 
 -11  -5   6     1519.70     1586.25    128.67 o 
 -10  -5   6       55.72        9.62     41.37 o 
  -9  -5   6       26.15        9.06     40.05 o 
  -8  -5   6      649.74      704.63     59.78 o 
  -7  -5   6     4450.75     4292.83    121.49 o 
  -6  -5   6      342.68      391.55     44.33 o 
  -5  -5   6     5452.05     5720.56    128.39 o 
  -4  -5   6     5764.17     5773.54    124.23 o 
  -3  -5   6     9999.56    10210.26    174.04 o 
  -2  -5   6     4079.15     4012.49     90.07 o 
  -1  -5   6      426.86      424.85     35.31 o 
   0  -5   6     5296.08     5160.12    118.11 o 
   1  -5   6     1098.75      964.66     48.62 o 
   2  -5   6      130.66       62.82     24.87 o 
   3  -5   6     5581.54     5191.71    108.03 o 
   4  -5   6      201.38      218.18     44.22 o 
   5  -5   6     1572.91     1534.16     92.82 o 
   6  -5   6    11758.06    11300.55    290.84 o 
   7  -5   6    10381.47     9739.26    237.74 o 
   8  -5   6     4743.22     4543.84    264.91 o 
   9  -5   6      164.98      102.34     58.90 o 
  10  -5   6      235.68      275.31     67.80 o 
  11  -5   6     2510.34     2484.33    142.25 o 
  12  -5   6      216.71      208.97     62.66 o 
  13  -5   6      244.30      257.61     59.51 o 
  14  -5   6      381.37     1168.42    174.21 o 
  15  -5   6        5.61      250.03     49.41 o 
 -13  -4   6     1229.31     1197.56     89.99 o 
 -12  -4   6        0.13       50.09     24.34 o 
 -11  -4   6     1242.79     1099.46     94.68 o 
 -10  -4   6      143.78      201.13     52.96 o 
  -9  -4   6     1577.00     1649.07    100.36 o 
  -8  -4   6      844.59     1010.89    100.94 o 
  -7  -4   6        5.60       11.75     60.17 o 
  -6  -4   6     2115.58     2126.93     83.36 o 
  -5  -4   6        6.52       34.55     27.59 o 
  -4  -4   6    60469.09    56973.42    735.09 o 
  -3  -4   6    68693.77    69082.50    869.43 o 
  -2  -4   6      123.14      109.98     24.58 o 
  -1  -4   6     1443.66     1826.98     65.35 o 
   0  -4   6     5860.90     4954.52    111.64 o 
   1  -4   6      837.78     1072.65     58.41 o 
   2  -4   6     4509.14     4167.21    109.65 o 
   3  -4   6    19469.64    18497.28    355.09 o 
   4  -4   6    18906.23    17632.06    261.71 o 
   5  -4   6     3859.23     3473.61    247.76 o 
   6  -4   6     6477.97     5731.91    167.35 o 
   7  -4   6    12146.63    11465.93    267.52 o 
   8  -4   6     2805.33     2472.51    125.42 o 
   9  -4   6       11.09        3.79     50.36 o 
  10  -4   6       12.11      -24.46     52.39 o 
  11  -4   6      476.75      469.15     85.01 o 
  12  -4   6       12.88      -31.03     40.56 o 
  13  -4   6      151.47      165.19     56.19 o 
  14  -4   6      207.28      297.62     70.37 o 
  15  -4   6      575.10     1056.83    158.03 o 
 -14  -3   6      343.36      276.88     65.59 o 
 -13  -3   6      253.45      325.17     50.74 o 
 -12  -3   6      791.84      781.83     71.36 o 
 -11  -3   6      296.82      357.59     57.51 o 
 -10  -3   6      114.71      112.66     35.03 o 
  -9  -3   6      487.63      536.53     61.34 o 
  -8  -3   6     2123.59     2022.23     89.73 o 
  -7  -3   6     7904.29     7219.94    193.19 o 
  -6  -3   6      125.73       81.90     29.66 o 
  -5  -3   6     3552.22     3587.19    302.05 o 
  -4  -3   6     5688.80     5930.89    124.99 o 
  -3  -3   6       70.99       62.86     24.43 o 
  -2  -3   6     2176.98     1760.91     60.50 o 
  -1  -3   6     1959.97     1465.01     76.78 o 
   0  -3   6    17137.20    17376.47    275.07 o 
   1  -3   6    11044.56     9941.36    160.83 o 
   2  -3   6     3068.68     2931.51     72.00 o 
   3  -3   6     7777.30     7257.08    126.27 o 
   4  -3   6     7676.26     7322.81    179.66 o 
   5  -3   6      656.35      530.72     66.53 o 
   6  -3   6     7475.89     6790.76    184.75 o 
   7  -3   6     5368.44     4962.43    166.37 o 
   8  -3   6      720.41     1184.86    189.82 o 
   9  -3   6      986.50     1201.07    103.82 o 
  10  -3   6     2891.35     2853.66    147.55 o 
  11  -3   6     1704.93     1902.11    131.32 o 
  12  -3   6      399.05      408.85     74.23 o 
  13  -3   6       25.11       94.46     87.43 o 
  14  -3   6     2184.60     2968.80    160.84 o 
 -15  -2   6      466.50      433.52     90.06 o 
 -14  -2   6      152.99      223.20     65.99 o 
 -13  -2   6     1272.90     1076.33    103.12 o 
 -12  -2   6     1179.51      851.55    105.87 o 
 -11  -2   6     2440.25     2638.24    118.42 o 
 -10  -2   6      502.77      430.16     58.46 o 
  -9  -2   6      199.04      188.56     44.18 o 
  -8  -2   6      493.08      517.80     59.57 o 
  -7  -2   6     3682.07     3470.31    119.53 o 
  -6  -2   6     1650.60     1533.75     83.51 o 
  -5  -2   6     5619.96     6047.24    128.53 o 
  -4  -2   6     4636.03     4312.69     99.70 o 
  -3  -2   6    23691.51    22535.16    313.97 o 
  -2  -2   6     2599.73     1831.39     61.95 o 
  -1  -2   6      501.33      468.54     38.56 o 
   0  -2   6    52874.27    53975.19    875.96 o 
   1  -2   6     8248.78     8316.60    139.55 o 
   2  -2   6      384.44      238.40     25.62 o 
   3  -2   6     2584.39     2658.78    133.16 o 
   4  -2   6     1007.06      930.43     68.95 o 
   5  -2   6    10430.33     9016.73    214.52 o 
   6  -2   6     1469.87     1331.14     89.29 o 
   7  -2   6     1425.28     1298.67     96.75 o 
   8  -2   6       45.47        9.69     47.97 o 
   9  -2   6     1528.30     1455.12    108.53 o 
  10  -2   6     1114.12     1271.11    112.55 o 
  11  -2   6     1651.61     1615.19    128.40 o 
  12  -2   6      237.97      421.44     73.91 o 
  13  -2   6      288.56      350.81     63.80 o 
  14  -2   6      449.45      788.27     90.05 o 
 -15  -1   6     1867.83     1293.99    206.36 o 
 -14  -1   6      305.13      407.97     87.64 o 
 -13  -1   6      257.54      286.32     71.29 o 
 -12  -1   6     1612.27     1768.20    272.22 o 
 -11  -1   6       60.99       92.53     32.99 o 
 -10  -1   6     3038.79     2697.33    114.53 o 
  -9  -1   6      848.53      837.61     66.43 o 
  -8  -1   6     2595.57     2663.47    128.63 o 
  -7  -1   6     3973.07     3777.91    117.24 o 
  -6  -1   6     7200.51     7237.80    159.90 o 
  -5  -1   6    11729.21    11782.40    216.74 o 
  -4  -1   6      175.13      249.50     38.07 o 
  -3  -1   6     2582.63     2349.57     70.51 o 
  -2  -1   6     7438.43     7516.12    144.30 o 
  -1  -1   6        4.03      -19.12     21.80 o 
   0  -1   6     5571.04     4997.97    135.59 o 
   1  -1   6    36915.67    39929.79    623.53 o 
   2  -1   6       55.63       46.39     19.75 o 
   3  -1   6    21370.03    19180.96    339.24 o 
   4  -1   6      337.44      341.84     53.31 o 
   5  -1   6       66.11      109.68     41.90 o 
   6  -1   6      312.53      487.51     89.77 o 
   7  -1   6     3366.44     3050.54    132.24 o 
   8  -1   6      789.95      700.85     87.18 o 
   9  -1   6      673.53      719.81     90.33 o 
  10  -1   6     1815.19     3010.69    175.22 o 
  11  -1   6     1045.53     1729.00    121.09 o 
  12  -1   6        1.09       74.28     47.09 o 
  13  -1   6       65.20      298.79     61.46 o 
  14  -1   6      210.59      469.93    131.92 o 
 -15   0   6      865.04      861.80    125.73 o 
 -14   0   6     1321.89     1250.58    128.76 o 
 -13   0   6       98.76       42.77     50.15 o 
 -12   0   6      792.55      734.75     93.21 o 
 -11   0   6      867.39      790.99     59.96 o 
 -10   0   6        1.06       44.71     23.80 o 
  -9   0   6      891.48      771.91     58.13 o 
  -8   0   6    10571.35    10311.54    200.57 o 
  -7   0   6    17774.67    16742.84    272.25 o 
  -6   0   6     6771.23     6816.72    141.20 o 
  -5   0   6     2490.95     2852.39     99.50 o 
  -4   0   6      536.69      499.66     34.06 o 
  -3   0   6     1075.56      908.34     39.32 o 
  -2   0   6     4698.11     4633.30    157.34 o 
  -1   0   6     7118.11     7915.25    226.68 o 
   0   0   6       66.80      191.77     28.19 o 
   1   0   6     8093.13     8075.23    182.98 o 
   2   0   6    32001.54    32943.72    796.93 o 
   3   0   6        7.67      -15.82     20.96 o 
   4   0   6      919.71     1106.83     43.60 o 
   5   0   6     1414.89     1696.55     55.28 o 
   6   0   6     3487.11     4457.25    257.79 o 
   7   0   6    15728.09    15404.82    333.38 o 
   8   0   6     5555.16     5683.27    191.88 o 
   9   0   6      104.88      149.71     62.62 o 
  10   0   6      402.29      557.00     82.48 o 
  11   0   6     1309.42     1491.26    121.66 o 
  12   0   6     2679.54     3279.44    161.76 o 
  13   0   6      691.81      586.47     89.75 o 
  14   0   6      461.04      475.63     74.48 o 
 -15   1   6      636.53      621.58    101.23 o 
 -14   1   6      494.57      397.68     90.99 o 
 -13   1   6       10.38      -16.41     52.12 o 
 -12   1   6       37.72       49.43     98.45 o 
 -11   1   6     2431.82     2387.31    131.89 o 
 -10   1   6     1517.18     1307.67     72.73 o 
  -9   1   6     1065.48      845.66     57.05 o 
  -8   1   6      137.32      156.87     31.82 o 
  -7   1   6     9730.12     9728.00    181.63 o 
  -6   1   6      851.35      781.22     60.17 o 
  -5   1   6      614.10      856.98    111.51 o 
  -4   1   6    10214.93    10960.43    221.38 o 
  -3   1   6    12157.43    11818.58    227.44 o 
  -2   1   6     2632.74     2614.25     61.94 o 
  -1   1   6      424.29      319.86     30.98 o 
   0   1   6     2188.24     1645.87     61.07 o 
   1   1   6    42379.59    44064.69    669.54 o 
   2   1   6     5948.34     5951.60    118.64 o 
   3   1   6   103815.20   109885.84   1358.51 o 
   4   1   6    18079.47    18343.58    290.15 o 
   5   1   6      239.39      204.59     21.39 o 
   6   1   6       14.29       27.73     22.44 o 
   7   1   6     1304.51     1359.63    103.85 o 
   8   1   6     1773.22     1940.75    118.81 o 
   9   1   6       14.08      -34.05     43.90 o 
  10   1   6     2173.18     1991.01    124.73 o 
  11   1   6     3669.03     4192.06    177.80 o 
  12   1   6       88.29      198.47     45.24 o 
  13   1   6      970.06     1091.43    114.23 o 
 -15   2   6     1500.39     1418.77    144.82 o 
 -14   2   6       32.40       57.97     63.78 o 
 -13   2   6      145.52      135.83     52.15 o 
 -12   2   6       67.12      180.29     45.60 o 
 -11   2   6      176.57      140.43     52.25 o 
 -10   2   6      128.25      175.68     35.71 o 
  -9   2   6      534.33      649.10     48.77 o 
  -8   2   6      132.82      228.61     32.86 o 
  -7   2   6     2965.37     3265.30     90.57 o 
  -6   2   6     7231.21     6602.13    131.14 o 
  -5   2   6      893.75     1052.16     83.30 o 
  -4   2   6     4467.65     4248.24    124.12 o 
  -3   2   6       21.48        4.05     25.24 o 
  -2   2   6      853.84     1020.45     56.76 o 
  -1   2   6       23.12       37.85     19.58 o 
   0   2   6     9528.45     9514.96    177.67 o 
   1   2   6       41.20       25.03     21.18 o 
   2   2   6    34578.66    35792.75    484.24 o 
   3   2   6     2360.69     2708.11     80.68 o 
   4   2   6     1417.55     1443.67     73.26 o 
   5   2   6      283.98      264.73     26.79 o 
   6   2   6     3935.84     4059.64    108.69 o 
   7   2   6    13484.32    12826.91    297.90 o 
   8   2   6        6.67      162.66     55.64 o 
   9   2   6       44.56       74.47     49.73 o 
  10   2   6      218.82      301.84     63.42 o 
  11   2   6        1.87       43.70     63.19 o 
  12   2   6      182.45      270.60     56.36 o 
  13   2   6      554.10      579.09     83.69 o 
 -16   3   6       28.41      226.97    121.87 o 
 -15   3   6       15.34       84.37     67.30 o 
 -14   3   6        0.25       31.72     23.27 o 
 -13   3   6       44.99       25.35     63.42 o 
 -12   3   6      348.95      384.52     67.37 o 
 -11   3   6     1371.74     1350.93    102.17 o 
 -10   3   6      172.54      182.40     56.23 o 
  -9   3   6      210.07      257.50     35.77 o 
  -8   3   6      436.60      496.62     37.78 o 
  -7   3   6     3650.93     3631.26    106.76 o 
  -6   3   6      437.71      353.45     27.91 o 
  -5   3   6    20769.39    24878.88    582.64 o 
  -4   3   6     4703.96     5535.33    179.15 o 
  -3   3   6      489.42      510.01     31.05 o 
  -2   3   6        1.79        5.84     17.33 o 
  -1   3   6     1348.13     1238.32     57.27 o 
   0   3   6      920.27      969.27     63.18 o 
   1   3   6     4156.97     4467.83    276.83 o 
   2   3   6     5774.46     5668.34    206.42 o 
   3   3   6     5467.82     5640.59    138.29 o 
   4   3   6       54.88       48.93     12.80 o 
   5   3   6     4639.59     4499.93    126.17 o 
   6   3   6      508.09      699.11     49.97 o 
   7   3   6       93.19       18.12     49.50 o 
   8   3   6      169.69      193.08     92.27 o 
   9   3   6        1.71        4.41     42.14 o 
  10   3   6      746.70      882.38     94.55 o 
  11   3   6      315.22      290.07     34.22 o 
  12   3   6      155.89      159.26     38.59 o 
  13   3   6       17.20      -12.54     26.89 o 
 -16   4   6      361.86      394.13    114.94 o 
 -15   4   6     4143.69     4282.50    255.80 o 
 -14   4   6     1754.92     1991.51    143.10 o 
 -13   4   6     1875.01     1908.12    113.27 o 
 -12   4   6     1616.56     1936.53    117.47 o 
 -11   4   6       73.05       59.21     93.18 o 
 -10   4   6      611.98      520.07     78.10 o 
  -9   4   6     7277.11     8356.35    188.10 o 
  -8   4   6     6120.26     6111.00    137.10 o 
  -7   4   6    22050.97    25213.30    724.29 o 
  -6   4   6     2442.88     2607.26    126.13 o 
  -5   4   6     3226.07     3320.43     78.72 o 
  -4   4   6     5424.54     5925.74    116.30 o 
  -3   4   6     6501.47     7225.87    153.25 o 
  -2   4   6     4402.17     4213.65    121.12 o 
  -1   4   6     9077.78    11000.22    365.26 o 
   0   4   6        0.04      184.87     52.84 o 
   1   4   6    12007.54    13349.70    412.06 o 
   2   4   6      188.78      107.34     30.86 o 
   3   4   6     1366.72     1280.63     59.30 o 
   4   4   6       17.84        9.94     19.56 o 
   5   4   6     1644.34     1653.45     69.90 o 
   6   4   6      237.70      270.33     35.99 o 
   7   4   6     1842.94     2375.98    220.22 o 
   8   4   6      197.16      291.15     59.82 o 
   9   4   6     4360.27     3903.34    160.86 o 
  10   4   6      386.64      424.39    102.10 o 
  11   4   6      575.82      483.19     78.89 o 
  12   4   6       13.19      -11.59     45.56 o 
 -16   5   6     2139.94     2499.27    197.05 o 
 -15   5   6     3093.18     3138.33    284.48 o 
 -14   5   6      110.42      264.51     95.62 o 
 -13   5   6     1173.01     1371.04    100.71 o 
 -12   5   6     1921.51     1939.30    120.56 o 
 -11   5   6    16299.13    16195.09    470.66 o 
 -10   5   6     4154.26     4411.73    169.68 o 
  -9   5   6     2007.51     2167.61    123.17 o 
  -8   5   6      141.55      194.34     54.20 o 
  -7   5   6     3755.74     4237.76    104.49 o 
  -6   5   6    20831.39    24210.70    429.35 o 
  -5   5   6    18200.36    22337.55    336.14 o 
  -4   5   6    13690.99    16711.35    303.26 o 
  -3   5   6       29.28      100.15     28.52 o 
  -2   5   6       92.01      188.84     29.56 o 
  -1   5   6      507.36      304.58     40.38 o 
   0   5   6     4332.62     4343.30    118.09 o 
   1   5   6      151.13      117.14     30.93 o 
   2   5   6     4002.93     3983.86    104.58 o 
   3   5   6     5040.83     4872.73    121.68 o 
   4   5   6       21.01       11.22     20.42 o 
   5   5   6     1085.18      970.41     57.82 o 
   6   5   6      405.83      477.33     45.50 o 
   7   5   6       51.56     1081.78    156.55 o 
   8   5   6     1819.15     1963.48    137.54 o 
   9   5   6        1.62       83.46     52.35 o 
  11   5   6      822.87      985.44    191.59 o 
  12   5   6       33.76      108.60     68.40 o 
 -16   6   6      203.19      235.00     86.21 o 
 -15   6   6     4193.00     4770.84    274.93 o 
 -14   6   6      998.40     1308.77    185.33 o 
 -13   6   6      130.79      198.16     43.44 o 
 -12   6   6        0.10      -44.37     44.37 o 
 -11   6   6     1055.87     1053.27    106.48 o 
 -10   6   6      361.31      410.46     75.16 o 
  -9   6   6     2139.52     2896.39    333.01 o 
  -8   6   6      627.92      750.03     62.20 o 
  -7   6   6     2843.86     3110.16     88.65 o 
  -6   6   6     1263.02     1139.18     51.54 o 
  -5   6   6       35.82       53.11     25.04 o 
  -4   6   6     2027.54     2768.64     87.10 o 
  -3   6   6     3383.53     3292.60     95.60 o 
  -2   6   6     1176.11     1160.35     60.71 o 
  -1   6   6    16150.80    16726.56    362.46 o 
   0   6   6     5289.89     5573.97    140.23 o 
   1   6   6      485.35      529.70     74.24 o 
   2   6   6      943.55      965.44     55.33 o 
   3   6   6     3096.91     3205.41     98.67 o 
   4   6   6       31.79       55.39     23.85 o 
   5   6   6      229.44      151.71     33.07 o 
   6   6   6     1435.64     1329.89     69.89 o 
   7   6   6    13092.73    12180.76    293.76 o 
   8   6   6      466.34      528.22     64.80 o 
   9   6   6      387.11      353.93     65.96 o 
  10   6   6      453.49      479.18    138.32 o 
  11   6   6      114.69      113.22     83.56 o 
 -16   7   6        1.65       13.20     55.43 o 
 -15   7   6      191.79      376.65    103.26 o 
 -14   7   6      427.46      405.55    104.09 o 
 -13   7   6       81.57      139.43     37.05 o 
 -12   7   6       90.73      193.27     67.21 o 
 -11   7   6       83.30      164.05     56.02 o 
 -10   7   6     1506.57     1847.46    118.90 o 
  -9   7   6    14224.84    15522.84    682.64 o 
  -8   7   6      856.06     1204.97    139.41 o 
  -7   7   6     7595.12     8241.57    168.02 o 
  -6   7   6      600.13      773.71     47.69 o 
  -5   7   6      313.28      430.18     48.02 o 
  -4   7   6       52.81       93.55     27.33 o 
  -3   7   6        8.54       -8.42     18.07 o 
  -2   7   6       54.89       73.76     24.62 o 
  -1   7   6       22.34       32.99     20.84 o 
   0   7   6     2219.88     2372.38     89.57 o 
   1   7   6     6350.24     6109.55    155.86 o 
   2   7   6      181.80      237.23     41.81 o 
   3   7   6      967.89     1062.37    146.52 o 
   4   7   6       48.06       76.84     30.87 o 
   5   7   6      128.67      198.94     33.40 o 
   6   7   6        2.34       35.59     20.44 o 
   7   7   6      579.01      600.50     77.66 o 
   8   7   6      568.49      572.35    150.42 o 
   9   7   6      533.67      338.18    123.68 o 
  10   7   6       28.05       81.98     77.11 o 
  11   7   6      325.07      296.87    110.50 o 
 -16   8   6      793.82      925.62    212.39 o 
 -15   8   6      307.95      324.09     98.06 o 
 -14   8   6       53.66       92.46     66.58 o 
 -13   8   6      270.28      474.22     72.29 o 
 -12   8   6       10.98      101.80     42.38 o 
 -11   8   6      359.25      539.26     79.40 o 
 -10   8   6     1229.09     1469.44    120.92 o 
  -9   8   6      652.09     1026.37     97.99 o 
  -8   8   6     1236.54     1296.24     96.30 o 
  -7   8   6      906.88     1128.27     56.72 o 
  -6   8   6      391.14      432.95     45.21 o 
  -5   8   6      286.64      323.06     43.35 o 
  -4   8   6      802.48      797.64     57.02 o 
  -3   8   6     6908.87     6126.62    152.80 o 
  -2   8   6     1063.76      998.17     56.06 o 
  -1   8   6    15023.51    15098.82    253.48 o 
   0   8   6        0.63       -1.98     31.58 o 
   1   8   6       49.58       79.40     28.89 o 
   2   8   6       12.15       11.96     38.35 o 
   3   8   6     1083.68     1206.88     71.97 o 
   4   8   6     3428.52     3477.13    108.35 o 
   5   8   6     3024.39     3194.76    105.73 o 
   6   8   6       82.57       78.53     46.44 o 
   7   8   6     1125.38      928.01    191.49 o 
   8   8   6      194.26      192.44    103.60 o 
   9   8   6      248.03       77.12     89.56 o 
  10   8   6      526.20      579.65    160.61 o 
 -16   9   6     1103.86     1085.05    155.20 o 
 -15   9   6      186.59      187.87     85.92 o 
 -14   9   6      244.96      441.66     66.78 o 
 -13   9   6      190.76      222.03     51.55 o 
 -12   9   6      100.15      216.96     53.41 o 
 -11   9   6     8825.65     9099.95    265.75 o 
 -10   9   6     1844.31     2082.66    123.31 o 
  -9   9   6     1010.17     1255.54    121.64 o 
  -8   9   6     1479.87     1669.81    108.57 o 
  -7   9   6        5.23       10.29     19.02 o 
  -6   9   6        4.04       -8.07     39.82 o 
  -5   9   6       23.70       -4.04     28.26 o 
  -4   9   6       18.26       23.32     26.68 o 
  -3   9   6     1227.55     1236.99     62.28 o 
  -2   9   6        4.29       18.30     22.19 o 
  -1   9   6    10997.49    11079.65    206.49 o 
   0   9   6    11034.16    10165.27    220.47 o 
   1   9   6     1340.68     1324.19    144.68 o 
   2   9   6     2673.37     2494.07    100.06 o 
   3   9   6      517.27      607.37     73.47 o 
   4   9   6       32.81       26.41     34.46 o 
   5   9   6     1636.44     1809.31    127.35 o 
   6   9   6      227.01      273.41     54.67 o 
   7   9   6      212.11      194.14    116.16 o 
   8   9   6        4.67      -12.99     57.94 o 
   9   9   6     1055.43      867.36    184.66 o 
 -15  10   6      382.82      405.68     96.41 o 
 -14  10   6     1094.37     1072.28     92.77 o 
 -13  10   6        2.66       26.56     33.02 o 
 -12  10   6      440.12      476.44     75.75 o 
 -11  10   6     1439.83     1472.95    109.30 o 
 -10  10   6      692.34      748.33     93.20 o 
  -9  10   6     3009.83     2879.45    139.03 o 
  -8  10   6     1212.52     1308.87     98.08 o 
  -7  10   6      165.38      144.94     30.78 o 
  -6  10   6      709.59      819.54     62.73 o 
  -5  10   6     1630.93     1419.39     75.61 o 
  -4  10   6     2992.43     2660.56     93.70 o 
  -3  10   6      651.53      716.92     51.24 o 
  -2  10   6     1298.94     1319.73     80.25 o 
  -1  10   6     8103.38     7455.80    160.88 o 
   0  10   6     1063.74      887.04     59.50 o 
   1  10   6     4047.54     3608.92    121.89 o 
   2  10   6     1252.51     1264.31    106.05 o 
   3  10   6      378.07      666.16    117.10 o 
   4  10   6      974.17     1102.61    106.48 o 
   5  10   6     2041.70     1988.14    187.31 o 
   6  10   6      451.86      422.97     53.74 o 
   7  10   6        3.71       75.56     91.66 o 
   8  10   6       23.85       30.84     71.79 o 
   9  10   6       49.02       17.08     81.12 o 
 -15  11   6      242.30      259.69     60.09 o 
 -14  11   6      584.88      566.48     77.73 o 
 -13  11   6      339.43      274.79     61.21 o 
 -12  11   6      305.79      252.16     56.27 o 
 -11  11   6     2298.30     2581.17    142.04 o 
 -10  11   6     1083.19     1073.92    100.64 o 
  -9  11   6     3546.08     3539.82    155.09 o 
  -8  11   6     4800.07     4797.28    172.65 o 
  -7  11   6      852.44      777.82    103.16 o 
  -6  11   6     2456.47     2560.63    111.78 o 
  -5  11   6       33.69        1.06     24.64 o 
  -4  11   6     1035.14      909.45     60.61 o 
  -3  11   6      636.90      568.02     47.61 o 
  -2  11   6     1845.73     1747.40     72.87 o 
  -1  11   6       18.83       -7.86     25.29 o 
   0  11   6       54.01       41.51     49.16 o 
   1  11   6     1160.02     1259.32    111.15 o 
   2  11   6      519.13      432.39     78.52 o 
   3  11   6     1450.81     1431.85    120.61 o 
   4  11   6     1035.37      866.61     98.89 o 
   5  11   6      141.60      123.19     54.53 o 
   6  11   6     1141.79     1041.83    107.99 o 
 -15  12   6       45.65      -26.49     47.87 o 
 -14  12   6        3.72       81.33     24.51 o 
 -13  12   6     4264.88     4263.10    184.37 o 
 -12  12   6       18.18       56.88     30.95 o 
 -11  12   6     1680.46     1496.28    108.54 o 
 -10  12   6     2187.35     1993.62    122.39 o 
  -9  12   6     1153.48     1067.45     96.71 o 
  -8  12   6       36.62      -29.96     29.96 o 
  -7  12   6     1515.66     1319.48     92.38 o 
  -6  12   6     1834.86     1792.73     85.18 o 
  -5  12   6     1198.57     1319.48     73.18 o 
  -4  12   6     1216.59     1139.02     65.21 o 
  -3  12   6    13005.85    12369.69    235.18 o 
  -2  12   6     2118.08     1941.36     87.21 o 
  -1  12   6     1077.37      878.35    104.37 o 
   0  12   6     2666.05     2161.00    139.91 o 
   1  12   6     1491.49     1376.22    119.44 o 
   2  12   6      319.13      233.65     66.35 o 
   3  12   6      249.83      273.96     63.40 o 
   4  12   6     1129.26     1051.81    109.33 o 
   5  12   6      310.87      219.96     58.87 o 
   6  12   6      808.25      903.03    183.52 o 
   7  12   6     3610.20     3294.79    299.23 o 
 -15  13   6      309.52      293.54     37.82 o 
 -14  13   6      176.82      162.33     48.97 o 
 -13  13   6      205.89      239.41     52.44 o 
 -12  13   6     2171.29     2115.68    128.20 o 
 -11  13   6      217.66      255.16     59.51 o 
 -10  13   6      147.75       70.40     37.54 o 
  -9  13   6     2264.95     2025.06    118.42 o 
  -8  13   6     2503.39     2430.75    151.26 o 
  -7  13   6     2891.93     2897.86    132.52 o 
  -6  13   6      200.24      171.48     36.12 o 
  -5  13   6      558.16      576.55     58.69 o 
  -4  13   6        0.64       22.55     18.39 o 
  -3  13   6      335.05      328.43     29.48 o 
  -2  13   6      489.07      417.14     77.84 o 
  -1  13   6      137.00      222.90     62.31 o 
   0  13   6      490.05      421.95     82.19 o 
   1  13   6      575.63      598.51     94.82 o 
   2  13   6      685.66      722.67    100.71 o 
   3  13   6     4380.42     3980.57    204.26 o 
   4  13   6      185.19      291.27     69.38 o 
   5  13   6      235.16      302.59     69.93 o 
   6  13   6      480.94      555.37    142.83 o 
 -14  14   6       52.32       82.27     37.90 o 
 -13  14   6     2346.45     2115.75    127.07 o 
 -12  14   6      672.32      563.42     81.41 o 
 -11  14   6       69.26      109.95     39.55 o 
 -10  14   6        5.46       -0.98     30.51 o 
  -9  14   6      121.70      127.31     47.56 o 
  -8  14   6      576.56      406.04     67.29 o 
  -7  14   6      551.56      529.70     70.55 o 
  -6  14   6      225.51      188.77     32.07 o 
  -5  14   6      827.57      915.04     90.90 o 
  -4  14   6     3112.04     2963.72    166.23 o 
  -3  14   6     1150.39     1025.31    108.51 o 
  -2  14   6        3.30       31.05     37.44 o 
  -1  14   6      320.27      365.23     74.23 o 
   0  14   6      372.17      418.95     79.71 o 
   1  14   6       16.58       31.25     35.11 o 
   2  14   6       76.36       85.36     39.01 o 
   3  14   6      370.75      380.83     74.04 o 
   4  14   6       15.07       48.52     27.10 o 
   5  14   6        1.91      -22.84     35.79 o 
 -14  15   6       76.03       93.66     29.60 o 
 -13  15   6      112.60       63.64     47.40 o 
 -12  15   6      311.26      199.02     49.26 o 
 -11  15   6     4178.44     3766.02    169.85 o 
 -10  15   6     2601.56     2446.07    148.72 o 
  -9  15   6       15.21      -18.21     22.58 o 
  -8  15   6      131.98       79.82     33.65 o 
  -7  15   6       82.49       62.28     18.43 o 
  -6  15   6     1734.95     1635.24    200.39 o 
  -5  15   6    10536.82    10214.54    359.91 o 
  -4  15   6     1657.64     1605.00    124.11 o 
  -3  15   6      468.02      534.96     84.23 o 
  -2  15   6       22.54       99.32     33.30 o 
  -1  15   6     1227.94     1372.54    113.92 o 
   0  15   6      974.92     1096.50    111.65 o 
   1  15   6      117.84      207.34     57.45 o 
   2  15   6      604.59      726.78    104.48 o 
   3  15   6     1583.71     1420.87    163.88 o 
   4  15   6      304.27      271.36     60.44 o 
 -13  16   6       60.06      -10.40     32.91 o 
 -12  16   6       31.86        9.26     31.41 o 
 -11  16   6     1106.91     1007.98     96.39 o 
 -10  16   6       50.80      -14.62     25.74 o 
  -9  16   6     1895.58     1725.66    143.71 o 
  -8  16   6     1187.92     1277.99    210.66 o 
  -7  16   6     4945.34     4444.21    333.28 o 
  -6  16   6     5057.43     4587.81    344.52 o 
  -5  16   6       64.50       94.76     52.65 o 
  -4  16   6     3602.66     3291.85    182.67 o 
  -3  16   6      180.63      201.02    123.83 o 
  -2  16   6        9.97       94.91     96.40 o 
  -1  16   6     1632.93     1541.04    120.61 o 
   0  16   6     1869.17     1849.59    135.78 o 
   1  16   6      295.92      319.62     63.02 o 
   2  16   6       28.37      172.50     54.52 o 
   3  16   6      110.19      216.30     67.58 o 
 -12  17   6      100.35      -11.29     29.12 o 
 -11  17   6     1041.24      752.66    125.52 o 
 -10  17   6     1372.04     1299.96    168.51 o 
  -8  17   6      118.37        0.90     73.51 o 
  -7  17   6      418.25      335.14    120.13 o 
  -6  17   6      338.16      353.58    126.74 o 
  -5  17   6      309.97      237.39    103.77 o 
  -4  17   6       68.63      107.34     43.64 o 
  -3  17   6      857.89      995.64    104.11 o 
  -2  17   6     1317.00     1424.58    179.72 o 
  -1  17   6      436.52      565.36     87.58 o 
   0  17   6        1.71       80.36     30.05 o 
   1  17   6       25.76      232.27     52.36 o 
   2  17   6      613.05      522.17     79.12 o 
 -11  18   6       93.30      105.87     53.29 o 
 -10  18   6       64.37       33.48     45.02 o 
  -9  18   6       22.68        6.58     59.89 o 
  -8  18   6       24.55        8.89     57.66 o 
  -7  18   6       66.50      105.88     86.88 o 
  -6  18   6     3843.80     3707.35    319.70 o 
  -5  18   6      228.79      283.98    108.24 o 
  -4  18   6      128.24      121.68     38.63 o 
  -3  18   6      592.56      667.45     99.47 o 
  -2  18   6      151.15      281.95     56.42 o 
  -1  18   6     4376.63     4128.16    217.80 o 
   0  18   6     1347.77     1558.18    122.49 o 
 -10  19   6      109.56        7.38     38.95 o 
  -9  19   6      215.78      199.97     87.99 o 
  -8  19   6     1529.96     1733.33    216.43 o 
  -7  19   6       98.77       43.04     63.26 o 
  -6  19   6      114.75      142.13     80.25 o 
  -5  19   6     1342.50     1452.99    194.35 o 
  -4  19   6     1064.04      969.15    191.28 o 
  -3  19   6       83.96      133.35     90.37 o 
  -2  19   6       91.83      118.40     72.86 o 
  -6  20   6       84.00       98.88     60.26 o 
   3 -22   7       48.46       79.43     50.37 o 
   4 -22   7      755.22      655.18    110.38 o 
   5 -22   7      147.02      140.07    108.47 o 
   6 -22   7       86.71       70.65     95.61 o 
   7 -22   7       76.04       12.49     35.40 o 
   0 -21   7      296.17      332.75     81.81 o 
   1 -21   7      349.70      438.77     96.93 o 
   2 -21   7     1147.13     1113.40    142.57 o 
   3 -21   7     1303.95     1133.61    146.41 o 
   4 -21   7      321.08      247.17     67.02 o 
   5 -21   7      261.03      297.53     74.67 o 
   6 -21   7      517.93      441.47     85.02 o 
   7 -21   7     1174.31     1257.09    131.81 o 
   8 -21   7      831.24      605.14    143.72 o 
   9 -21   7      343.32      201.78     97.54 o 
  -2 -20   7       69.67      141.38     55.39 o 
  -1 -20   7     1037.96     1092.35    137.75 o 
   0 -20   7     2879.91     3191.13    210.26 o 
   1 -20   7     3468.88     3451.96    222.83 o 
   2 -20   7      133.26      192.24     77.18 o 
   3 -20   7      460.03      541.06    108.97 o 
   4 -20   7      473.39      500.28    102.86 o 
   5 -20   7     1840.40     1785.78    162.85 o 
   6 -20   7     3946.53     4465.77    242.85 o 
   7 -20   7     1360.13     1477.14    140.70 o 
   8 -20   7        4.72      -40.79     77.78 o 
   9 -20   7       67.48       33.93     73.04 o 
  10 -20   7      882.98     1003.37    198.48 o 
  11 -20   7     1440.06     1353.25    181.85 o 
  -3 -19   7     3371.79     3264.29    206.99 o 
  -2 -19   7      312.19      331.43     86.03 o 
  -1 -19   7       28.76       80.78     57.92 o 
   0 -19   7       39.53       44.04     86.16 o 
   1 -19   7       14.50        6.63    133.16 o 
   2 -19   7     2069.33     2231.99    177.41 o 
   3 -19   7     1973.00     2270.77    176.11 o 
   4 -19   7      758.28      693.77    120.24 o 
   5 -19   7     1003.44     1005.66    135.32 o 
   6 -19   7        4.02       21.47     34.16 o 
   7 -19   7      206.86      208.87     64.65 o 
   8 -19   7      105.70        0.85     60.81 o 
   9 -19   7        8.09      123.49     82.12 o 
  10 -19   7     1815.13     1950.02    227.42 o 
  11 -19   7     1068.63      975.20    182.72 o 
  -5 -18   7        1.34       65.06     31.15 o 
  -4 -18   7       37.83      101.60     67.90 o 
  -3 -18   7       71.02       96.78     51.53 o 
  -2 -18   7      757.17      907.04    130.63 o 
  -1 -18   7      255.29      154.69     71.11 o 
   0 -18   7        1.19       12.70     60.86 o 
   1 -18   7       37.63        5.11     64.15 o 
   2 -18   7      211.93      145.96     79.10 o 
   3 -18   7        5.56      -56.98     56.98 o 
   4 -18   7      910.15      892.62    130.62 o 
   5 -18   7      265.12      199.65     63.91 o 
   6 -18   7        7.88       36.42     40.12 o 
   7 -18   7        3.70      -15.77     27.65 o 
   8 -18   7       40.61       68.14     91.52 o 
   9 -18   7     1181.62     1200.78    215.69 o 
  10 -18   7      469.40      449.31    143.20 o 
  11 -18   7        5.82       77.82     52.81 o 
  12 -18   7      755.42      805.43    148.46 o 
  -6 -17   7      494.80      558.83     84.93 o 
  -5 -17   7        0.52       41.93     39.13 o 
  -4 -17   7      580.89      693.78    108.58 o 
  -3 -17   7      295.03      295.71     82.81 o 
  -2 -17   7     1701.21     1693.92    149.51 o 
  -1 -17   7      574.27      657.36    115.06 o 
   0 -17   7      305.02      274.28     85.73 o 
   1 -17   7      894.02      866.81    129.26 o 
   2 -17   7      381.76      360.66     94.70 o 
   3 -17   7      157.98      160.50     77.66 o 
   4 -17   7       42.13       39.14     65.64 o 
   5 -17   7       19.52      -24.30     43.71 o 
   6 -17   7        0.18       14.87     37.32 o 
   7 -17   7      541.46      494.25     88.57 o 
   8 -17   7      445.71      454.76    123.53 o 
   9 -17   7     1498.83     1392.59    226.57 o 
  10 -17   7     2731.27     2687.69    253.25 o 
  11 -17   7      617.19      563.91     66.66 o 
  12 -17   7       22.87       26.00     25.72 o 
  -7 -16   7      530.31      538.27    137.50 o 
  -6 -16   7      484.50      625.09     97.30 o 
  -5 -16   7     1354.81     1455.91    130.72 o 
  -4 -16   7      528.79      704.88    113.02 o 
  -3 -16   7        1.47      -43.39     43.39 o 
  -2 -16   7      264.50      190.92     78.15 o 
  -1 -16   7        7.45       43.14     55.44 o 
   0 -16   7      265.50      274.58     82.66 o 
   1 -16   7      470.46      401.89     98.98 o 
   2 -16   7        4.57       -7.65     64.60 o 
   3 -16   7       74.50        4.67     63.31 o 
   4 -16   7       29.45       58.08     59.93 o 
   5 -16   7      702.95      674.02    108.08 o 
   6 -16   7     1538.96     1678.48    142.30 o 
   7 -16   7     1618.36     1466.07    126.14 o 
   8 -16   7       43.69      -16.78     27.78 o 
   9 -16   7       25.22       -3.10     22.26 o 
  10 -16   7      747.25      860.65     87.52 o 
  11 -16   7      857.33      839.19     87.95 o 
  12 -16   7       82.79       82.71     28.32 o 
  13 -16   7        4.63       58.36     24.98 o 
  -8 -15   7      133.42      275.66     57.54 o 
  -7 -15   7       15.81      108.31    103.11 o 
  -6 -15   7      233.49      253.35     68.79 o 
  -5 -15   7      100.53       97.73     52.93 o 
  -4 -15   7     2553.12     2511.95    173.04 o 
  -3 -15   7     2364.67     2536.68    239.62 o 
  -2 -15   7     1453.70     1370.04    151.98 o 
  -1 -15   7      991.50     1027.98    131.48 o 
   0 -15   7      438.15      347.30     92.42 o 
   1 -15   7      172.20       34.82     74.11 o 
   2 -15   7      990.76      914.64    126.16 o 
   3 -15   7      116.10      126.09    107.76 o 
   4 -15   7      612.57      584.03    169.78 o 
   5 -15   7      229.15      224.80     73.88 o 
   6 -15   7     3094.19     2914.42    173.04 o 
   7 -15   7     3559.44     3639.41    135.49 o 
   8 -15   7       77.94      142.43     98.76 o 
   9 -15   7      754.51      866.84     78.01 o 
  10 -15   7      446.38      442.23     68.31 o 
  11 -15   7      154.32      209.69     46.87 o 
  12 -15   7     1265.89     1433.45    110.38 o 
  13 -15   7      450.92      523.93     93.13 o 
  14 -15   7        7.46      120.00    154.37 o 
  -9 -14   7      357.55      485.84    107.66 o 
  -8 -14   7      978.48      932.96    114.65 o 
  -7 -14   7     1805.63     1574.83    132.99 o 
  -6 -14   7        8.46       29.95     88.32 o 
  -5 -14   7      108.50      113.36     60.47 o 
  -4 -14   7      269.11      188.84     77.07 o 
  -3 -14   7      903.52      775.76    117.24 o 
  -2 -14   7       19.33      -49.32     52.98 o 
  -1 -14   7     1754.19     1775.07    144.39 o 
   0 -14   7     4988.07     4725.92    224.10 o 
   1 -14   7     1600.56     1550.52    143.24 o 
   2 -14   7        1.26       27.00     71.94 o 
   3 -14   7       47.71       17.04     66.10 o 
   4 -14   7      221.10      222.25     73.66 o 
   5 -14   7        0.09        2.37     19.93 o 
   6 -14   7     1535.14     1449.45     74.01 o 
   7 -14   7      198.08      204.61     38.22 o 
   8 -14   7       21.86       -2.80     16.11 o 
   9 -14   7        7.87       -9.50     24.83 o 
  10 -14   7       66.90       83.15     37.04 o 
  11 -14   7        0.44       42.99     34.86 o 
  12 -14   7      700.67      783.42     88.52 o 
  13 -14   7      221.33      220.15     42.72 o 
  14 -14   7       11.03      158.38    128.97 o 
  -9 -13   7        3.32      114.18     78.15 o 
  -8 -13   7        0.74       35.35     34.47 o 
  -7 -13   7      474.55      566.79     95.87 o 
  -6 -13   7       29.82      -44.12     46.09 o 
  -5 -13   7       17.68       56.52     56.25 o 
  -4 -13   7      794.89      742.72    108.87 o 
  -3 -13   7      794.51      695.79    105.55 o 
  -2 -13   7     2070.97     1919.09    147.57 o 
  -1 -13   7     1200.88      929.61    121.10 o 
   0 -13   7     4220.05     4007.80    199.84 o 
   1 -13   7      126.34      145.55     73.73 o 
   2 -13   7       18.76       -4.54     67.29 o 
   3 -13   7      241.01      190.24     71.42 o 
   4 -13   7       11.93       23.16     30.19 o 
   5 -13   7      315.28      299.53     44.37 o 
   6 -13   7      844.48      707.45     56.48 o 
   7 -13   7       21.13        3.25     19.72 o 
   8 -13   7     2648.73     2351.17     95.68 o 
   9 -13   7     1412.87     1355.05     96.71 o 
  10 -13   7     3074.97     2878.16    142.07 o 
  11 -13   7     3358.94     3150.76    154.85 o 
  12 -13   7      175.07      207.10     51.73 o 
  13 -13   7      269.05      173.50     52.63 o 
  14 -13   7      301.85      331.04     56.64 o 
 -10 -12   7      154.43      338.79    147.00 o 
  -9 -12   7       26.71       86.41     33.23 o 
  -8 -12   7      683.31      584.74     94.63 o 
  -7 -12   7       13.04      -27.26     39.05 o 
  -6 -12   7     1951.75     1971.01    149.61 o 
  -5 -12   7     4169.37     3860.25    269.45 o 
  -4 -12   7       40.63       66.27     59.68 o 
  -3 -12   7      370.40      323.54     81.99 o 
  -2 -12   7       15.64       -5.40     63.76 o 
  -1 -12   7     5595.03     5200.01    223.85 o 
   0 -12   7     6082.94     5921.84    239.44 o 
   1 -12   7      309.39      347.74     93.85 o 
   2 -12   7       10.06       -5.68     22.54 o 
   3 -12   7       48.50       34.08     18.00 o 
   4 -12   7     4312.58     4151.72    112.76 o 
   5 -12   7    11111.82    10919.77    213.92 o 
   6 -12   7     2821.51     2707.22     97.85 o 
   7 -12   7        3.62       11.34     20.49 o 
   8 -12   7      212.70      173.52     28.26 o 
   9 -12   7     4717.73     4241.47    168.27 o 
  10 -12   7     4254.94     4304.10    174.42 o 
  11 -12   7      246.81      305.10     62.51 o 
  12 -12   7      216.30      175.08     41.40 o 
  13 -12   7      226.57      153.71     43.64 o 
  14 -12   7      992.47     1149.35     95.68 o 
 -11 -11   7     1322.01     1497.76    262.63 o 
 -10 -11   7      334.43      277.23     51.29 o 
  -9 -11   7     1724.91     1755.09    132.76 o 
  -8 -11   7      303.66      301.84     70.84 o 
  -7 -11   7     2389.02     2384.09    159.53 o 
  -6 -11   7      267.66      241.31     73.37 o 
  -5 -11   7      365.97      240.18     74.56 o 
  -4 -11   7      525.62      621.61     98.63 o 
  -3 -11   7      433.60      354.47     83.14 o 
  -2 -11   7     5603.85     5528.02    228.19 o 
  -1 -11   7    13306.49    13271.82    370.03 o 
   0 -11   7     1047.92      835.31    106.25 o 
   1 -11   7     2917.18     2782.23     80.43 o 
   2 -11   7      145.60      151.51     35.25 o 
   3 -11   7        1.12      -29.58     29.58 o 
   4 -11   7      373.58      376.76     42.96 o 
   5 -11   7     4069.77     4129.87    117.06 o 
   6 -11   7      274.17      252.09     40.22 o 
   7 -11   7      618.01      670.29     60.55 o 
   8 -11   7     2801.08     2662.92    129.41 o 
   9 -11   7       16.21      -42.02     42.02 o 
  10 -11   7     1005.53      916.53    100.52 o 
  11 -11   7      495.23      401.67     72.16 o 
  12 -11   7      388.21      538.28     80.48 o 
  13 -11   7        0.96       14.22     50.48 o 
  14 -11   7      260.31      350.52     66.14 o 
  15 -11   7        5.78        8.64     46.82 o 
 -11 -10   7        5.06      138.48     69.74 o 
 -10 -10   7      165.84      257.62     60.35 o 
  -9 -10   7        1.62       70.83     32.73 o 
  -8 -10   7      154.67      228.89     61.55 o 
  -7 -10   7     1120.52     1135.01    116.18 o 
  -6 -10   7       26.83        3.54     47.98 o 
  -5 -10   7      943.07     1064.63    122.20 o 
  -4 -10   7     1380.81     1333.12    120.76 o 
  -3 -10   7      587.41      752.29    117.23 o 
  -2 -10   7      441.95      389.32     83.82 o 
  -1 -10   7        2.36       31.80     49.57 o 
   0 -10   7     2072.46     1940.02     59.93 o 
   1 -10   7    12460.75    11830.58    196.66 o 
   2 -10   7      184.07      186.11     26.54 o 
   3 -10   7        4.52        9.76     19.95 o 
   4 -10   7     1186.14     1432.85     67.03 o 
   5 -10   7        2.17      -21.36     67.43 o 
   6 -10   7     5613.30     5122.66    131.18 o 
   7 -10   7     4691.41     4593.60    136.82 o 
   8 -10   7        6.95      -41.79     45.69 o 
   9 -10   7       69.40       15.23     46.66 o 
  10 -10   7     4558.45     4120.35    172.46 o 
  11 -10   7       70.99       92.54     51.96 o 
  12 -10   7        6.45        7.34     35.07 o 
  13 -10   7        2.29       50.19     38.58 o 
  14 -10   7     1133.89     1204.85    108.33 o 
  15 -10   7      634.31      629.42     83.03 o 
 -12  -9   7       11.25      104.71     21.32 o 
 -11  -9   7      802.75      822.97     83.43 o 
 -10  -9   7       91.86      135.26     44.98 o 
  -9  -9   7        0.49       41.39     41.92 o 
  -8  -9   7      684.10      826.10    107.43 o 
  -7  -9   7     1319.72     1247.62    119.62 o 
  -6  -9   7     3160.66     2989.27    170.95 o 
  -5  -9   7      220.87      277.33     72.57 o 
  -4  -9   7     5327.28     4963.16    205.71 o 
  -3  -9   7    26724.82    24843.58    563.98 o 
  -2  -9   7     4258.95     4077.06     99.57 o 
  -1  -9   7        4.46       10.18     30.26 o 
   0  -9   7      855.92      884.58     42.45 o 
   1  -9   7      846.85      924.62     43.08 o 
   2  -9   7    14270.95    13500.21    224.29 o 
   3  -9   7    14745.96    14395.38    239.79 o 
   4  -9   7    12933.31    12760.88    223.29 o 
   5  -9   7     5602.75     5323.38    128.30 o 
   6  -9   7      635.03      688.52     49.13 o 
   7  -9   7    12693.41    11790.65    275.89 o 
   8  -9   7      339.43      271.73     64.82 o 
   9  -9   7        0.05        7.50     57.28 o 
  10  -9   7     5362.44     4858.69    186.34 o 
  11  -9   7     2008.37     1626.86    120.27 o 
  12  -9   7        9.54      -11.88     33.89 o 
  13  -9   7      178.10      206.57     57.49 o 
  14  -9   7      465.57      427.15     77.98 o 
  15  -9   7      854.62     1059.74    114.66 o 
 -12  -8   7      336.84      304.89     47.67 o 
 -11  -8   7        5.04        4.48     25.39 o 
 -10  -8   7     1461.61     1479.52    114.71 o 
  -9  -8   7     1627.85     1754.80    154.99 o 
  -8  -8   7      718.27      752.33    104.35 o 
  -7  -8   7      999.28     1102.38    120.63 o 
  -6  -8   7     1908.24     2069.52    137.88 o 
  -5  -8   7     1006.28     1129.40     97.52 o 
  -4  -8   7      101.33       81.23     47.57 o 
  -3  -8   7       85.10       25.87     79.16 o 
  -2  -8   7        6.52       -1.80      7.08 o 
  -1  -8   7        4.20       20.65     33.19 o 
   0  -8   7      407.54      342.28     39.67 o 
   1  -8   7     9048.27     8361.72    154.93 o 
   2  -8   7     6561.45     7277.80    146.32 o 
   3  -8   7     7633.21     7598.58    152.70 o 
   4  -8   7       90.15       53.50     26.07 o 
   5  -8   7     9982.93     9919.97    186.47 o 
   6  -8   7     3197.86     2756.26     85.70 o 
   7  -8   7     4046.67     3808.71    131.32 o 
   8  -8   7      808.28      669.59     84.69 o 
   9  -8   7      732.15      696.68     88.44 o 
  10  -8   7      302.24      179.90     67.88 o 
  11  -8   7       52.74      -51.28     51.28 o 
  12  -8   7      128.62       94.67     45.97 o 
  13  -8   7      100.24      140.93     52.27 o 
  14  -8   7     2956.00     2885.30    159.35 o 
  15  -8   7     3758.90     3926.70    327.87 o 
 -13  -7   7      698.82      790.04     89.58 o 
 -12  -7   7      204.64      249.36     39.18 o 
 -11  -7   7     1031.93     1068.42    184.03 o 
 -10  -7   7      347.55      322.25     87.74 o 
  -9  -7   7        3.06      -31.42     31.42 o 
  -8  -7   7      253.40      325.05     70.57 o 
  -7  -7   7     1907.04     2062.42     83.77 o 
  -6  -7   7      261.65      363.56     38.02 o 
  -5  -7   7      825.46     1171.99     69.05 o 
  -4  -7   7      350.64      380.85     34.37 o 
  -3  -7   7     7911.01     7820.64    145.16 o 
  -2  -7   7      366.30      638.40     40.94 o 
  -1  -7   7     6568.97     6112.27    120.03 o 
   0  -7   7       67.66      139.24     55.60 o 
   1  -7   7       11.55       -4.58     22.36 o 
   2  -7   7     2577.01     2465.60     79.25 o 
   3  -7   7      474.57      495.13     44.49 o 
   4  -7   7      202.10      188.10     59.24 o 
   5  -7   7    28461.38    27107.01    394.07 o 
   6  -7   7     2494.22     2254.58     74.55 o 
   7  -7   7       24.75      -35.46     41.65 o 
   8  -7   7        3.25      -45.30     45.30 o 
   9  -7   7        2.19      -49.96     56.62 o 
  10  -7   7     3524.89     3378.74    159.07 o 
  11  -7   7     3180.82     2887.17    192.53 o 
  12  -7   7      436.65      361.99     73.04 o 
  13  -7   7       84.98       61.07     44.24 o 
  14  -7   7      180.37      150.05     50.92 o 
  15  -7   7     1181.08     1427.94    115.53 o 
 -13  -6   7       50.88      -13.88     31.48 o 
 -12  -6   7      766.85      900.44     81.62 o 
 -11  -6   7     2692.60     2616.93    150.35 o 
 -10  -6   7     1097.64     1328.20    106.42 o 
  -9  -6   7       74.96       50.97     23.55 o 
  -8  -6   7        3.87       42.98     24.95 o 
  -7  -6   7     1888.15     1733.79     85.16 o 
  -6  -6   7       44.60      425.95     54.15 o 
  -5  -6   7     4398.53     4371.78    111.81 o 
  -4  -6   7     5527.11     5603.29    122.60 o 
  -3  -6   7       85.60      123.26     31.28 o 
  -2  -6   7        0.33        6.17     17.00 o 
  -1  -6   7      353.46      350.28     49.57 o 
   0  -6   7      412.35      437.63     41.27 o 
   1  -6   7     3599.94     3214.91     87.59 o 
   2  -6   7      400.13      420.65     43.42 o 
   3  -6   7     1375.08     1320.14     89.40 o 
   4  -6   7     1497.29     1812.65     66.47 o 
   5  -6   7    11821.35    11319.79    196.95 o 
   6  -6   7     3632.71     3185.25    154.00 o 
   7  -6   7     7588.73     6737.91    197.09 o 
   8  -6   7     2247.58     1845.75    114.25 o 
   9  -6   7       27.11      -44.97     44.97 o 
  10  -6   7     1210.60     1077.60    109.02 o 
  11  -6   7     1024.64     1123.28    116.24 o 
  12  -6   7      964.48     1005.99    109.79 o 
  13  -6   7       44.98       44.58     52.65 o 
  14  -6   7     1050.72     1206.54    125.19 o 
  15  -6   7      880.13     1242.16    164.63 o 
 -13  -5   7        4.39      -32.54     32.54 o 
 -12  -5   7     1383.87     1447.51    142.10 o 
 -11  -5   7     3381.27     3157.69    115.58 o 
 -10  -5   7       30.04      277.80     80.02 o 
  -9  -5   7        8.70       68.60     26.57 o 
  -8  -5   7       41.55       33.31     29.33 o 
  -7  -5   7      583.69      841.61     84.99 o 
  -6  -5   7       54.53      -25.35     25.35 o 
  -5  -5   7     1461.43     1930.50    119.89 o 
  -4  -5   7     5184.62     5566.22    179.86 o 
  -3  -5   7     6866.42     6510.26    172.12 o 
  -2  -5   7      465.98      539.47     45.22 o 
  -1  -5   7     8235.29     7463.09    153.71 o 
   0  -5   7     2991.52     3524.97    167.61 o 
   1  -5   7     7848.96     7893.21    144.57 o 
   2  -5   7     2953.41     2822.12     81.03 o 
   3  -5   7     3135.93     3084.04    128.71 o 
   4  -5   7     2168.06     2345.59     68.01 o 
   5  -5   7     4463.01     4478.38    109.40 o 
   6  -5   7     3218.69     2945.66    122.78 o 
   7  -5   7     7129.98     6435.78    193.90 o 
   8  -5   7     3809.56     3712.47    197.07 o 
   9  -5   7      256.98      179.99     68.82 o 
  10  -5   7      166.34      107.68     59.04 o 
  11  -5   7      214.16      193.35     70.09 o 
  12  -5   7      879.10      983.26    111.31 o 
  13  -5   7     1292.46     1338.69    119.95 o 
  14  -5   7      247.96      247.28     89.78 o 
 -13  -4   7      344.30      362.32    119.12 o 
 -12  -4   7      464.91      423.09     60.52 o 
 -11  -4   7        0.99      221.38     58.38 o 
 -10  -4   7       52.03       44.62     29.73 o 
  -9  -4   7       16.69      -16.01     22.33 o 
  -8  -4   7     3917.80     3708.50    118.33 o 
  -7  -4   7     4824.21     4310.85    121.48 o 
  -6  -4   7     7494.09     7063.95    154.24 o 
  -5  -4   7     1576.78     1608.56     69.39 o 
  -4  -4   7     3372.69     3288.31     94.22 o 
  -3  -4   7      622.32      539.10     50.94 o 
  -2  -4   7    23301.67    21599.93    308.26 o 
  -1  -4   7     4233.68     3791.96     98.41 o 
   0  -4   7     2511.89     2229.17     74.46 o 
   1  -4   7     4504.45     4165.53     97.40 o 
   2  -4   7     3805.94     3307.44     84.91 o 
   3  -4   7    36014.02    36359.07    487.88 o 
   4  -4   7    25672.24    25171.02    436.27 o 
   5  -4   7     4097.33     3960.94    188.22 o 
   6  -4   7    12745.69    11832.76    267.10 o 
   7  -4   7     1440.17     1255.82     95.45 o 
   8  -4   7      118.27       97.97     58.29 o 
   9  -4   7     5074.99     4492.91    178.76 o 
  10  -4   7       14.57       79.34     52.71 o 
  11  -4   7     5673.04     5520.22    212.03 o 
  12  -4   7     2173.40     1986.87    132.83 o 
  13  -4   7        2.37       -8.44     57.00 o 
  14  -4   7       39.82      456.43     93.51 o 
 -14  -3   7      293.40      140.43    128.60 o 
 -13  -3   7     2561.62     2352.44    126.19 o 
 -12  -3   7      252.51      252.38     54.38 o 
 -11  -3   7     2498.52     2361.09    129.09 o 
 -10  -3   7       52.73       99.66    153.48 o 
  -9  -3   7     1481.15     1547.95     81.83 o 
  -8  -3   7     2492.29     2553.81     97.36 o 
  -7  -3   7     1516.68     1726.38     80.78 o 
  -6  -3   7     1647.63     1816.80     75.79 o 
  -5  -3   7     9465.95     8673.92    166.70 o 
  -4  -3   7    32680.79    33124.75    453.86 o 
  -3  -3   7    36212.59    35964.37    481.27 o 
  -2  -3   7     8364.69     7613.81    142.09 o 
  -1  -3   7     6371.00     5600.42    122.95 o 
   0  -3   7      708.45      838.91     50.72 o 
   1  -3   7    31733.63    29732.72    402.19 o 
   2  -3   7     6496.70     7250.40    132.28 o 
   3  -3   7    16080.36    15580.90    238.25 o 
   4  -3   7     2735.61     3293.44    119.12 o 
   5  -3   7       22.11       -1.54     46.33 o 
   6  -3   7     9423.48     8832.28    222.37 o 
   7  -3   7     4079.90     3805.65    149.64 o 
   8  -3   7     2552.87     2579.60    150.40 o 
   9  -3   7      205.90      224.79     61.86 o 
  10  -3   7      864.64      901.52    105.01 o 
  11  -3   7     4234.88     4311.82    185.69 o 
  12  -3   7      114.53      160.25     57.86 o 
  13  -3   7     2054.72     2050.26    135.16 o 
  14  -3   7      547.41      722.57     91.48 o 
 -15  -2   7      693.98      648.13    125.95 o 
 -14  -2   7        2.39       25.58     31.38 o 
 -13  -2   7       61.25       88.12     47.09 o 
 -12  -2   7      437.16      287.10     94.32 o 
 -11  -2   7       77.34      120.45     43.45 o 
 -10  -2   7     2098.07     2017.06    100.78 o 
  -9  -2   7        2.71      -35.54     41.97 o 
  -8  -2   7     1236.88     1248.61    102.07 o 
  -7  -2   7     8235.99     8129.81    186.23 o 
  -6  -2   7     1717.56     1588.01     74.78 o 
  -5  -2   7     3956.34     3307.53    104.04 o 
  -4  -2   7        4.81       21.31     18.58 o 
  -3  -2   7      239.04      147.22     29.73 o 
  -2  -2   7     1408.25     1134.90     53.46 o 
  -1  -2   7     1052.11     1247.87     74.47 o 
   0  -2   7      143.98      221.33     29.48 o 
   1  -2   7     6710.29     6813.67    125.83 o 
   2  -2   7     3792.73     3286.16     78.94 o 
   3  -2   7    21658.69    21447.52    453.33 o 
   4  -2   7     1052.31     1076.44     84.70 o 
   5  -2   7      107.62      111.21     42.78 o 
   6  -2   7      843.58      864.28     82.25 o 
   7  -2   7     2409.61     2266.90    144.56 o 
   8  -2   7      697.17      748.44     89.92 o 
   9  -2   7       65.96       35.43     53.90 o 
  10  -2   7      382.78      548.56     87.34 o 
  11  -2   7       34.44      248.86    120.42 o 
  12  -2   7      239.03      222.59     60.72 o 
  13  -2   7      689.24      871.37    103.51 o 
  14  -2   7      298.69      383.19     72.66 o 
 -15  -1   7      857.66      794.45    106.20 o 
 -14  -1   7      862.70      674.10    169.89 o 
 -13  -1   7        2.03       -0.99     34.28 o 
 -12  -1   7     2477.58     2261.54    143.28 o 
 -11  -1   7     3481.28     3543.02    159.42 o 
 -10  -1   7     3790.64     3197.00    115.59 o 
  -9  -1   7     2658.02     2672.67    102.26 o 
  -8  -1   7    12519.60    12404.12    230.67 o 
  -7  -1   7    16498.61    15290.57    329.99 o 
  -6  -1   7    17920.14    18323.65    285.03 o 
  -5  -1   7     5005.95     4632.88    109.15 o 
  -4  -1   7      178.03      188.15     41.19 o 
  -3  -1   7      893.03      765.71     42.56 o 
  -2  -1   7     9583.64     9689.48    180.68 o 
  -1  -1   7    21942.93    20424.04    333.70 o 
   0  -1   7       92.49      199.41     27.66 o 
   1  -1   7    24346.32    25862.60    475.12 o 
   2  -1   7    34747.96    34594.03    595.14 o 
   3  -1   7     7346.30     7925.32    141.85 o 
   4  -1   7     3575.39     3225.12    125.80 o 
   5  -1   7     1445.98     1344.93     84.95 o 
   6  -1   7      850.97      794.78     80.40 o 
   7  -1   7       79.87      550.36    101.77 o 
   8  -1   7        2.33      134.40     59.86 o 
   9  -1   7     1860.78     1924.49    123.32 o 
  10  -1   7      130.87      140.01     59.93 o 
  11  -1   7     2037.26     2352.58    139.56 o 
  12  -1   7        8.61      556.41     78.54 o 
  13  -1   7        6.09      259.58     55.23 o 
  14  -1   7       18.65      109.75     66.74 o 
 -15   0   7     2299.72     2669.48    173.85 o 
 -14   0   7       59.22       71.74     90.88 o 
 -13   0   7      984.66      936.49    102.54 o 
 -12   0   7     2098.26     1890.95    123.33 o 
 -11   0   7     1638.72     1651.92    115.23 o 
 -10   0   7     3037.89     2654.55    184.61 o 
  -9   0   7      170.21      228.11     38.98 o 
  -8   0   7      574.00      537.99     51.38 o 
  -7   0   7     1618.11     1676.17     70.24 o 
  -6   0   7    11135.13    11319.14    197.13 o 
  -5   0   7    35937.80    33344.43    454.47 o 
  -4   0   7     9021.07     9017.60    154.58 o 
  -3   0   7     1760.92     2086.99     90.92 o 
  -2   0   7       82.03      130.88     21.95 o 
  -1   0   7       56.95       42.77     20.82 o 
   0   0   7     1715.19     1467.67     58.60 o 
   1   0   7    32292.87    34121.28    936.28 o 
   2   0   7     2506.60     2940.32     79.30 o 
   3   0   7    58178.23    61551.31    823.46 o 
   4   0   7      118.37      266.92     24.15 o 
   5   0   7     3899.24     3643.74     87.26 o 
   6   0   7      669.59      779.88     92.26 o 
   7   0   7     1820.45     1747.06    110.43 o 
   8   0   7      829.15      874.77     93.33 o 
   9   0   7      117.03      154.61     59.02 o 
  10   0   7      288.99      616.29     87.23 o 
  11   0   7     1029.58     1652.39    115.34 o 
  12   0   7       58.58      121.91     40.05 o 
  13   0   7     1046.49     1404.65    110.77 o 
 -15   1   7     1643.63     1639.99    205.35 o 
 -14   1   7     1007.13      970.62    105.45 o 
 -13   1   7       43.21       35.96     45.79 o 
 -12   1   7        9.84       12.53     45.49 o 
 -11   1   7      452.42      388.23     76.55 o 
 -10   1   7      127.11      120.82     53.49 o 
  -9   1   7     1721.17     1655.85     74.84 o 
  -8   1   7      563.29      592.15     44.87 o 
  -7   1   7       11.59       85.44     50.64 o 
  -6   1   7     1202.61     1015.43     47.31 o 
  -5   1   7     1053.78     1083.61    114.70 o 
  -4   1   7      536.74      555.92     57.18 o 
  -3   1   7      855.99      793.44     58.68 o 
  -2   1   7      338.16      405.11     29.84 o 
  -1   1   7     2438.17     2131.06     89.96 o 
   0   1   7     1192.00     1301.64     77.61 o 
   1   1   7     1230.74     1012.58     50.16 o 
   2   1   7    30286.64    32927.10    536.04 o 
   3   1   7    16269.99    16323.80    256.86 o 
   4   1   7     3703.43     3639.96     93.95 o 
   5   1   7      234.69      138.42     17.83 o 
   6   1   7     1859.59     1833.22     64.46 o 
   7   1   7     5959.44     6877.36    513.95 o 
   8   1   7     8735.97     8742.58    247.56 o 
   9   1   7      122.67      120.56     61.05 o 
  10   1   7      293.28      323.72     70.25 o 
  11   1   7       24.68      165.37     48.96 o 
  12   1   7     1792.42     2025.40    146.61 o 
  13   1   7     2497.61     2908.51    144.46 o 
 -15   2   7      133.12       51.65     48.25 o 
 -14   2   7        0.41      -10.88     30.55 o 
 -13   2   7       51.61       62.00     45.66 o 
 -12   2   7      356.05      387.57     69.25 o 
 -11   2   7      979.73      954.87     91.63 o 
 -10   2   7      668.77      624.30     81.30 o 
  -9   2   7      342.91      389.58     42.08 o 
  -8   2   7      596.63      587.94     40.24 o 
  -7   2   7    23990.30    23386.13    349.08 o 
  -6   2   7     2556.71     2667.26    111.03 o 
  -5   2   7    16727.10    17723.81    335.17 o 
  -4   2   7     1893.47     2543.77    294.34 o 
  -3   2   7       21.30       85.42     31.28 o 
  -2   2   7       18.92       17.46     16.24 o 
  -1   2   7       23.27       35.37     26.45 o 
   0   2   7     4352.93     4457.93    250.07 o 
   1   2   7    10491.56    11706.64    218.37 o 
   2   2   7      631.81      922.17    101.92 o 
   3   2   7    13009.90    13217.98    224.00 o 
   4   2   7      751.15      644.40     42.34 o 
   5   2   7     1948.91     2163.79     75.01 o 
   6   2   7     4113.41     3841.09    105.91 o 
   7   2   7     1991.21     2063.26    137.81 o 
   8   2   7     4657.29     4549.58    197.81 o 
   9   2   7      315.04      234.93     63.63 o 
  10   2   7      224.43      396.85     74.31 o 
  11   2   7       73.55      165.50     50.55 o 
  12   2   7      190.41      194.53     49.37 o 
  13   2   7      532.85      652.65     92.66 o 
 -16   3   7      195.58      286.24    109.00 o 
 -15   3   7     1542.75     1534.13    155.59 o 
 -14   3   7      242.22      334.85     56.33 o 
 -13   3   7       50.81      211.74     62.21 o 
 -12   3   7      537.72      557.55     80.27 o 
 -11   3   7        2.55       12.48     41.44 o 
 -10   3   7     1135.21     1046.67     94.43 o 
  -9   3   7     2544.59     2529.55    126.76 o 
  -8   3   7      257.58      224.35     21.25 o 
  -7   3   7      527.97      559.10     32.00 o 
  -6   3   7     2104.17     1711.74     93.20 o 
  -5   3   7     2696.76     2980.41    120.02 o 
  -4   3   7     3744.23     4451.02    135.05 o 
  -3   3   7      176.22      406.59     53.35 o 
  -2   3   7      155.37      123.70     24.84 o 
  -1   3   7     7802.38     7225.06    181.46 o 
   0   3   7     2311.58     3466.34    206.14 o 
   1   3   7     1527.61     1574.09    154.89 o 
   2   3   7     1238.61     1066.07     73.09 o 
   3   3   7      800.60     1026.44    131.97 o 
   4   3   7      191.93      191.30     33.61 o 
   5   3   7      161.17      182.05     29.62 o 
   6   3   7      464.81      435.42     50.33 o 
   7   3   7      590.61      344.13    140.46 o 
   8   3   7      691.57      820.07    110.90 o 
   9   3   7     1144.45     1085.59    196.74 o 
  10   3   7       94.12      318.02     63.93 o 
  11   3   7      795.19      863.57     91.96 o 
  12   3   7      149.46      139.57     35.63 o 
 -16   4   7      306.05      226.44     81.10 o 
 -15   4   7      773.14      927.18    143.42 o 
 -14   4   7      259.26      334.45     97.76 o 
 -13   4   7     1203.21     1498.04    110.13 o 
 -12   4   7     1501.79     1544.67    107.81 o 
 -11   4   7     3669.92     3488.11    155.45 o 
 -10   4   7     1435.80     1617.62    157.15 o 
  -9   4   7     1441.55     1466.82    104.05 o 
  -8   4   7     5271.79     5349.47    173.49 o 
  -7   4   7      531.04      592.64     29.15 o 
  -6   4   7     9687.29    10257.50    240.12 o 
  -5   4   7     5089.10     5894.05    233.54 o 
  -4   4   7      679.66     1206.76     80.33 o 
  -3   4   7      127.08      122.95     23.61 o 
  -2   4   7      679.11      794.35     55.06 o 
  -1   4   7      591.83      433.13     45.06 o 
   0   4   7     1120.56     1247.27     65.16 o 
   1   4   7      370.96      386.03     45.80 o 
   2   4   7      283.65      348.86     45.83 o 
   3   4   7     2541.04     2738.75     88.22 o 
   4   4   7     1455.12     1505.85     72.12 o 
   5   4   7     2991.20     2746.53     92.91 o 
   6   4   7      213.15      229.34     26.67 o 
   7   4   7       55.29      297.48     79.45 o 
   8   4   7      443.12      562.68    100.87 o 
   9   4   7       44.52       96.66     36.93 o 
  10   4   7     1161.06     1341.64    163.84 o 
  12   4   7       84.01       89.45     26.21 o 
 -16   5   7        1.27       72.09    108.40 o 
 -15   5   7     3946.09     4292.06    257.90 o 
 -14   5   7     3462.36     3857.93    167.38 o 
 -13   5   7     2034.76     2026.87    127.32 o 
 -12   5   7      217.44      342.31     68.70 o 
 -11   5   7      550.36      612.74     86.49 o 
 -10   5   7     1163.89     1168.67    101.18 o 
  -9   5   7    18353.90    20033.94    413.13 o 
  -8   5   7     5749.17     6741.62    200.06 o 
  -7   5   7     7843.39     9028.80    166.99 o 
  -6   5   7     1390.11     1800.39     99.79 o 
  -5   5   7     5525.76     6301.53    196.86 o 
  -4   5   7      286.59      553.75     46.24 o 
  -3   5   7       27.35        2.55     22.42 o 
  -2   5   7     4453.49     5779.19    156.84 o 
  -1   5   7    14336.11    16348.29    623.63 o 
   0   5   7      131.41      180.79     34.06 o 
   1   5   7    20507.58    21040.27    359.96 o 
   2   5   7     2065.02     2104.29     79.01 o 
   3   5   7        7.25       18.84     22.12 o 
   4   5   7      135.55      105.21     27.51 o 
   5   5   7     1566.58     1515.07     70.89 o 
   6   5   7      120.29      133.99     25.41 o 
   7   5   7     1463.24     1733.39    146.80 o 
   8   5   7      803.65      808.78     85.05 o 
   9   5   7     2687.08     2382.45    120.72 o 
  10   5   7       10.05       -1.22     24.43 o 
  11   5   7      995.41     1028.46    201.32 o 
 -16   6   7      317.31      402.51     97.08 o 
 -15   6   7     1735.09     1903.75    105.93 o 
 -14   6   7      511.41      485.55    116.64 o 
 -13   6   7     1853.43     1927.16    118.94 o 
 -12   6   7     3466.98     3679.80    204.37 o 
 -11   6   7     2383.29     2875.97    143.68 o 
 -10   6   7     2531.57     2548.36    218.85 o 
  -9   6   7     7544.91     8211.74    248.61 o 
  -8   6   7     5681.09     6563.81    200.92 o 
  -7   6   7      522.95      502.96     28.50 o 
  -6   6   7     1994.00     2427.05     78.49 o 
  -5   6   7     8489.64    10260.65    185.24 o 
  -4   6   7      668.73     1007.20     54.02 o 
  -3   6   7      297.92      395.80     38.40 o 
  -2   6   7     1558.38     1807.38     69.17 o 
  -1   6   7      180.33      172.61     34.96 o 
   0   6   7      754.97      893.95     57.96 o 
   1   6   7     2242.66     2281.29    104.29 o 
   2   6   7      113.84      150.66     34.34 o 
   3   6   7      617.74      733.93     52.73 o 
   4   6   7      353.83      376.66     45.68 o 
   5   6   7      104.53       55.14     24.46 o 
   6   6   7      272.38      528.37     69.86 o 
   7   6   7     1230.61     1347.93     91.13 o 
   8   6   7       33.58       78.18     59.30 o 
   9   6   7       28.73       49.52     39.41 o 
  10   6   7      569.48      512.62    138.27 o 
  11   6   7      509.57      564.73    144.50 o 
 -16   7   7      161.72      131.13     79.21 o 
 -15   7   7      391.59      689.51     90.57 o 
 -14   7   7       24.27      158.59     80.02 o 
 -13   7   7      805.55     1020.38     89.99 o 
 -12   7   7     2081.83     2316.32    131.99 o 
 -11   7   7     1357.08     1432.04    107.28 o 
 -10   7   7       89.71      122.97     56.66 o 
  -9   7   7      553.58      898.59     96.84 o 
  -8   7   7     3052.18     3806.12    153.04 o 
  -7   7   7     2311.69     2457.65    121.55 o 
  -6   7   7        7.79        4.82     37.64 o 
  -5   7   7      264.09      399.15     41.39 o 
  -4   7   7     6493.30     7164.74    152.97 o 
  -3   7   7    25500.60    29255.17    424.68 o 
  -2   7   7    13803.17    14763.32    249.07 o 
  -1   7   7     7976.96     8520.68    233.73 o 
   0   7   7    13691.24    13486.28    265.24 o 
   1   7   7     6718.33     6782.62    171.08 o 
   2   7   7     5816.68     6028.03    162.74 o 
   3   7   7     6054.83     5580.65    141.18 o 
   4   7   7     4880.18     4658.96    129.68 o 
   5   7   7      686.91      612.36     51.89 o 
   6   7   7      473.95      482.21     40.26 o 
   7   7   7     8264.94     7703.05    223.67 o 
   8   7   7     1737.45     1498.77    239.51 o 
   9   7   7       72.49       89.31     74.59 o 
  10   7   7        8.02      -24.00     41.79 o 
 -16   8   7     1911.15     2015.04    182.38 o 
 -15   8   7      550.81      868.92     78.63 o 
 -14   8   7       32.75       23.86     99.04 o 
 -13   8   7      833.07      900.72     88.13 o 
 -12   8   7       23.22       47.04     41.35 o 
 -11   8   7       93.91      225.79     60.46 o 
 -10   8   7      769.46      781.71     92.43 o 
  -9   8   7     5293.91     5784.20    197.42 o 
  -8   8   7      875.58      787.12     87.74 o 
  -7   8   7    10121.88    11757.67    281.67 o 
  -6   8   7     3622.12     3970.33    110.74 o 
  -5   8   7       45.01        5.05     29.01 o 
  -4   8   7      122.07      126.70     29.93 o 
  -3   8   7        2.35      -19.90     19.90 o 
  -2   8   7     2700.30     2876.77     94.40 o 
  -1   8   7      159.68      194.49     31.85 o 
   0   8   7     2310.66     2482.70    112.47 o 
   1   8   7     2607.87     2418.69     99.46 o 
   2   8   7     1335.59     1330.81     77.72 o 
   3   8   7      737.27      713.40     59.31 o 
   4   8   7     2062.64     1944.20     81.26 o 
   5   8   7      218.06      571.49     99.10 o 
   6   8   7       31.59       75.74     93.77 o 
   7   8   7      572.70      466.35    149.00 o 
   8   8   7      306.36      243.62    118.58 o 
   9   8   7      660.54      716.33    169.89 o 
  10   8   7      103.76      179.35     82.27 o 
 -16   9   7       35.64       96.72    142.76 o 
 -15   9   7      255.88      379.62     39.54 o 
 -14   9   7       77.25      111.04     42.87 o 
 -13   9   7       56.84       89.94     46.07 o 
 -12   9   7      186.73      182.65     52.39 o 
 -11   9   7      681.06      901.04    101.35 o 
 -10   9   7      168.67      266.67     62.33 o 
  -9   9   7       13.89      107.53     51.69 o 
  -8   9   7      955.98     1084.93     96.82 o 
  -7   9   7      545.60      615.31     77.93 o 
  -6   9   7      292.68      301.15     41.77 o 
  -5   9   7     1452.87     1427.60     73.22 o 
  -4   9   7       98.68      140.60     30.49 o 
  -3   9   7      178.42      234.59     34.30 o 
  -2   9   7        1.79       28.68     20.61 o 
  -1   9   7    14140.35    13998.63    248.82 o 
   0   9   7     1414.75     1403.02     73.37 o 
   1   9   7     5493.34     5683.79    189.93 o 
   2   9   7      104.82       99.03     30.67 o 
   3   9   7     1640.75     1606.18     83.06 o 
   4   9   7       37.70       47.31     34.30 o 
   5   9   7     1053.44     1046.80     99.46 o 
   6   9   7     3707.55     4000.10    313.13 o 
   7   9   7      105.54       24.46     79.49 o 
   8   9   7       14.91       39.17     77.59 o 
   9   9   7      202.47      295.58    108.28 o 
 -15  10   7       29.73      115.24     23.08 o 
 -14  10   7      174.89      277.45     50.23 o 
 -13  10   7        4.22       79.23     36.27 o 
 -12  10   7      960.69      893.66     91.52 o 
 -11  10   7     1957.53     1989.36    125.46 o 
 -10  10   7      779.80      849.74     96.53 o 
  -9  10   7      417.88      423.14     71.10 o 
  -8  10   7     1526.99     1619.34    108.07 o 
  -7  10   7      709.42      662.27     80.20 o 
  -6  10   7        5.70      -30.00     30.51 o 
  -5  10   7     1845.38     1909.48     84.11 o 
  -4  10   7     3206.15     3084.54    103.09 o 
  -3  10   7        4.75      -19.23     19.23 o 
  -2  10   7     1223.83     1343.64     65.78 o 
  -1  10   7      859.10      845.67     58.65 o 
   0  10   7     3290.32     3440.01    103.64 o 
   1  10   7      124.27       78.73     47.18 o 
   2  10   7     1426.41     1218.93    139.32 o 
   3  10   7     1277.33     1372.45    119.83 o 
   4  10   7     2485.95     2638.34    157.97 o 
   5  10   7      201.94      249.21     55.45 o 
   6  10   7      685.02      577.70    164.16 o 
   7  10   7      822.02      784.06    184.06 o 
   8  10   7      363.16      650.73    165.96 o 
 -15  11   7      625.85      682.75     61.66 o 
 -14  11   7     1379.91     1574.03    111.96 o 
 -13  11   7       32.88      144.91     44.02 o 
 -12  11   7      141.39       95.92     46.30 o 
 -11  11   7     3046.83     3239.35    158.39 o 
 -10  11   7     1366.76     1342.77    108.10 o 
  -9  11   7      450.51      444.19     74.26 o 
  -8  11   7     1032.00     1005.38     98.74 o 
  -7  11   7      701.19      646.44     93.54 o 
  -6  11   7     2426.93     2216.07     91.71 o 
  -5  11   7     1741.23     1847.59     86.34 o 
  -4  11   7      234.24      280.62     39.76 o 
  -3  11   7       64.72       92.94     26.42 o 
  -2  11   7      403.09      374.40     43.40 o 
  -1  11   7     1778.82     1770.32     72.68 o 
   0  11   7      201.34      187.69     22.67 o 
   1  11   7      120.84       48.50     53.58 o 
   2  11   7       16.01       20.92     37.83 o 
   3  11   7     2442.95     2581.61    237.81 o 
   4  11   7      722.38      798.19    134.19 o 
   5  11   7        2.87      -20.78     20.78 o 
 -15  12   7      108.29      105.08     59.48 o 
 -14  12   7       58.97       77.86     35.18 o 
 -13  12   7      192.81      218.24     51.77 o 
 -12  12   7      948.99      999.74     96.31 o 
 -11  12   7      187.10      136.93     51.32 o 
 -10  12   7     1409.73     1312.45    103.42 o 
  -9  12   7      241.92      210.82     59.64 o 
  -8  12   7      388.95      418.94     75.42 o 
  -7  12   7       16.90       16.83     32.13 o 
  -6  12   7       88.01       75.87     37.19 o 
  -5  12   7      175.30      146.18     34.85 o 
  -4  12   7      580.11      659.50     58.60 o 
  -3  12   7      554.35      518.60     44.47 o 
  -2  12   7     2547.42     2315.63     97.30 o 
  -1  12   7     2270.18     2119.25    188.72 o 
   0  12   7      470.63      465.72     83.58 o 
   1  12   7      236.41      281.16     67.91 o 
   2  12   7      813.40      916.02    112.79 o 
   3  12   7     4051.42     3676.26    193.97 o 
   4  12   7     7171.36     6898.91    275.71 o 
   5  12   7      646.07      674.59     81.50 o 
   6  12   7      339.94      399.30    124.82 o 
   7  12   7      102.60      451.35    129.73 o 
 -14  13   7       29.08      -31.35     31.35 o 
 -13  13   7     3666.63     3355.97    166.08 o 
 -12  13   7      995.82      836.35     98.97 o 
 -11  13   7      908.97      709.66     92.28 o 
 -10  13   7     1635.36     1588.41    110.22 o 
  -9  13   7       22.01       -4.51     58.47 o 
  -8  13   7      135.85       70.65     41.53 o 
  -7  13   7     2879.91     2568.61    125.87 o 
  -6  13   7      291.73      382.69     61.94 o 
  -5  13   7      760.94      696.59     55.43 o 
  -4  13   7       89.32       71.91     27.71 o 
  -3  13   7     3836.53     3355.22    119.50 o 
  -2  13   7       56.15       51.15     40.17 o 
  -1  13   7     3834.90     3789.41    185.97 o 
   0  13   7     4789.91     4477.26    206.49 o 
   1  13   7      395.06      472.38     82.37 o 
   2  13   7        5.36       -7.84     34.39 o 
   3  13   7       11.65      339.53    101.90 o 
   4  13   7      571.60      768.44    103.89 o 
   5  13   7       11.50      140.02     71.21 o 
   6  13   7      281.39      443.57    125.89 o 
 -14  14   7      130.04      143.86     82.67 o 
 -13  14   7      154.12      270.95    129.47 o 
 -12  14   7        0.65      -23.50     23.50 o 
 -11  14   7      298.06      326.39     64.38 o 
 -10  14   7     1228.78     1083.43     97.55 o 
  -9  14   7        4.58      -38.80     57.77 o 
  -8  14   7      565.52      520.16     86.18 o 
  -7  14   7     1530.12     1465.17     95.60 o 
  -6  14   7        0.10       -8.73     19.39 o 
  -5  14   7     2909.64     2609.34    108.66 o 
  -4  14   7      772.37      732.40     99.87 o 
  -3  14   7      124.44      145.16     50.50 o 
  -2  14   7      288.66      345.24     75.40 o 
  -1  14   7        0.84       45.75     33.21 o 
   0  14   7      267.86      248.11     60.00 o 
   1  14   7      248.95      344.46     67.26 o 
   2  14   7      166.02      193.78     51.84 o 
   3  14   7     2719.75     2440.52    236.97 o 
   4  14   7      968.34      912.04    115.36 o 
   5  14   7     1351.75     1651.70    196.83 o 
 -13  15   7       94.76      103.29     34.33 o 
 -12  15   7       72.62       34.30     47.10 o 
 -11  15   7     1291.82     1249.87     98.96 o 
 -10  15   7       63.56      106.72     49.74 o 
  -9  15   7     3463.97     3295.91    150.69 o 
  -8  15   7     4985.20     4658.35    260.15 o 
  -7  15   7     3075.77     2908.75    151.34 o 
  -6  15   7     2106.64     1858.92    211.29 o 
  -5  15   7      262.65      290.44    116.64 o 
  -4  15   7     5706.06     5619.40    237.60 o 
  -3  15   7      361.66      338.18     76.45 o 
  -2  15   7      839.24      771.22    100.93 o 
  -1  15   7     2039.79     1717.29    128.74 o 
   0  15   7      656.86      611.73     91.10 o 
   1  15   7        3.45        9.14     67.60 o 
   2  15   7     1098.95     1325.80    111.30 o 
   3  15   7     1184.09     1406.03    335.16 o 
   4  15   7      144.00      160.98     43.94 o 
 -13  16   7     2094.54     1956.03    124.36 o 
 -12  16   7     1732.94     1601.79    111.10 o 
 -11  16   7     5601.78     5172.72    201.79 o 
 -10  16   7     5276.03     4613.22    211.80 o 
  -9  16   7        6.95       34.00     30.68 o 
  -8  16   7     2221.34     2045.02    236.66 o 
  -7  16   7     1140.50     1082.27    200.28 o 
  -6  16   7     3452.59     2945.26    274.01 o 
  -5  16   7     8869.44     8045.21    464.61 o 
  -4  16   7     3882.39     3743.11    191.91 o 
  -3  16   7      421.99      839.42    243.94 o 
  -2  16   7      922.01      993.97     95.48 o 
  -1  16   7     1548.11     1864.26    132.01 o 
   0  16   7     1832.53     2090.59    149.29 o 
   1  16   7      469.47      579.63    137.41 o 
   2  16   7      569.32      621.72     91.03 o 
   3  16   7     1390.17     1368.24    163.17 o 
 -12  17   7     1598.06     1385.92    213.64 o 
 -11  17   7        0.11      -18.80     18.80 o 
 -10  17   7       77.24      150.77     67.59 o 
  -8  17   7       35.22       52.46     79.85 o 
  -7  17   7       23.56      116.03     88.64 o 
  -6  17   7      823.47      659.34    159.09 o 
  -5  17   7      391.59      371.99    120.25 o 
  -4  17   7       70.66       90.06     70.71 o 
  -3  17   7      239.82      224.84    109.08 o 
  -2  17   7       22.48      -38.51     38.51 o 
  -1  17   7     1536.35     1610.15    122.59 o 
   0  17   7     1527.94     1611.31    125.53 o 
   1  17   7      194.39      338.96    105.88 o 
 -11  18   7      194.51       65.59     41.06 o 
 -10  18   7       15.84       39.59     50.63 o 
  -8  18   7      759.35      759.71    179.09 o 
  -7  18   7      308.47      282.92    116.59 o 
  -6  18   7     1019.84      957.06    189.14 o 
  -5  18   7      115.18      266.21     94.21 o 
  -4  18   7      126.04      235.65     90.87 o 
  -3  18   7        1.84        4.31     52.22 o 
  -2  18   7      708.80      653.64     93.09 o 
  -1  18   7       29.44       64.68     43.84 o 
   0  18   7       86.98       30.39     43.56 o 
  -8  19   7       52.49      178.93     88.95 o 
  -7  19   7      515.26      606.86    147.60 o 
  -6  19   7      349.89      335.55    116.06 o 
  -5  19   7        1.81      -21.21     51.20 o 
  -4  19   7      249.91      351.47    110.04 o 
  -3  19   7       35.12       54.59     44.00 o 
   3 -22   8        0.29      -23.89     33.20 o 
   4 -22   8      166.45      179.88     59.91 o 
   5 -22   8       51.16      110.25     75.32 o 
   6 -22   8       40.77       -3.76     38.89 o 
   7 -22   8       96.01       45.49     82.19 o 
   0 -21   8      379.20      360.46     84.66 o 
   1 -21   8     1142.66     1393.62    151.89 o 
   2 -21   8      243.39      272.47     77.65 o 
   3 -21   8      638.80      738.92    120.19 o 
   4 -21   8       10.55        3.85     40.26 o 
   5 -21   8       44.87      -23.57     58.49 o 
   6 -21   8      654.36      636.26    146.89 o 
   7 -21   8      845.65     1027.30    117.37 o 
   8 -21   8        6.73        0.53     28.99 o 
   9 -21   8      280.04      279.64    109.42 o 
  -2 -20   8     1633.46     1550.97    154.54 o 
  -1 -20   8      189.30      216.55     74.34 o 
   0 -20   8      876.56      947.15    138.45 o 
   1 -20   8        8.29       94.99     54.03 o 
   2 -20   8     6590.23     6793.94    312.89 o 
   3 -20   8     3530.60     3587.34    222.52 o 
   4 -20   8      100.75      126.63     59.20 o 
   5 -20   8       92.74      120.13     66.93 o 
   6 -20   8      644.88      797.40    117.42 o 
   7 -20   8     1133.64     1110.31    121.87 o 
   8 -20   8      527.69      683.64     84.10 o 
   9 -20   8      286.33      289.87    125.77 o 
  10 -20   8      735.66      613.66    158.59 o 
  -3 -19   8       32.99      242.21    111.13 o 
  -2 -19   8     1182.74     1003.86    142.10 o 
  -1 -19   8     1480.04     1640.00    163.29 o 
   0 -19   8      953.04      977.11    136.87 o 
   1 -19   8     1337.37     1405.51    147.73 o 
   2 -19   8        0.05       -0.54     48.88 o 
   3 -19   8     1359.12     1457.03    148.95 o 
   4 -19   8      489.00      514.36    103.16 o 
   5 -19   8      152.90      105.97     60.83 o 
   6 -19   8      574.06      578.69     99.43 o 
   7 -19   8      133.40      107.94     38.93 o 
   8 -19   8      552.14      537.11     87.41 o 
   9 -19   8      580.14      417.59    146.05 o 
  10 -19   8       21.56       72.61     71.20 o 
  11 -19   8       27.07      -38.29     38.29 o 
  -5 -18   8       14.98       17.02    105.90 o 
  -4 -18   8      522.75      564.46     99.60 o 
  -3 -18   8      924.42      895.90    132.43 o 
  -2 -18   8      266.73      337.20     87.22 o 
  -1 -18   8     2051.83     2194.12    171.87 o 
   0 -18   8        0.57      -21.33     51.80 o 
   1 -18   8     1827.03     1612.62    157.13 o 
   2 -18   8     2038.20     1987.15    164.56 o 
   3 -18   8     1371.52     1129.58    144.40 o 
   4 -18   8      475.99      436.29     94.29 o 
   5 -18   8       47.59       52.00     80.27 o 
   6 -18   8       36.99       -3.26     33.73 o 
   7 -18   8      141.68      116.79     77.44 o 
   8 -18   8     2268.58     2167.72    149.59 o 
   9 -18   8     1823.65     1558.36    247.74 o 
  10 -18   8      343.28      343.49    123.59 o 
  11 -18   8     1868.82     1854.99    206.70 o 
  12 -18   8      250.66      254.90     85.13 o 
  -6 -17   8     1544.29     1850.74    145.01 o 
  -5 -17   8     1775.59     2139.43    161.61 o 
  -4 -17   8      286.44      177.01    123.90 o 
  -3 -17   8        0.01       86.12     65.64 o 
  -2 -17   8        5.67       -3.30     49.17 o 
  -1 -17   8       98.01      156.52     73.86 o 
   0 -17   8      524.77      630.44    113.53 o 
   1 -17   8       83.02      219.95     82.04 o 
   2 -17   8      139.50      152.13     79.20 o 
   3 -17   8     1738.88     1756.18    151.40 o 
   4 -17   8     1541.60     1592.02    148.71 o 
   5 -17   8     3726.46     3934.39    212.42 o 
   6 -17   8      634.49      630.67     99.15 o 
   7 -17   8      986.65     1137.76    113.86 o 
   8 -17   8       33.75       43.44     29.24 o 
   9 -17   8      621.88      701.40    165.22 o 
  10 -17   8     2396.41     2484.39    241.04 o 
  11 -17   8      256.75      212.08     39.18 o 
  12 -17   8      551.94      461.60     73.28 o 
  13 -17   8      189.25      148.10     37.97 o 
  -7 -16   8      189.80      264.84     48.10 o 
  -6 -16   8       77.72      197.64     52.27 o 
  -5 -16   8        3.61       85.11     74.81 o 
  -4 -16   8       20.49       56.81     49.10 o 
  -3 -16   8        9.92       15.16     69.45 o 
  -2 -16   8      261.50      234.36    130.63 o 
  -1 -16   8      408.70      478.54    101.10 o 
   0 -16   8     1134.96     1096.90    138.54 o 
   1 -16   8     1844.31     1755.18    151.02 o 
   2 -16   8      723.18      763.50    144.98 o 
   3 -16   8      797.82      742.08    116.05 o 
   4 -16   8      588.11      573.59    102.78 o 
   5 -16   8      205.10      150.85     71.94 o 
   6 -16   8      393.92      422.37     83.36 o 
   7 -16   8       64.54       27.44     33.03 o 
   8 -16   8      820.52      844.54     57.14 o 
   9 -16   8     1919.36     2085.09    132.24 o 
  10 -16   8      845.49      910.29     77.60 o 
  11 -16   8     1179.67     1460.15    143.54 o 
  12 -16   8      170.38      198.07     65.20 o 
  13 -16   8       82.98      158.34    101.21 o 
  -8 -15   8      496.24      754.27    202.92 o 
  -7 -15   8      896.91     1137.22    130.85 o 
  -6 -15   8        6.80       50.51     41.58 o 
  -5 -15   8      824.51      828.32    121.05 o 
  -4 -15   8      377.30      357.32    101.14 o 
  -3 -15   8      624.94      566.00    104.46 o 
  -2 -15   8       27.39       -4.88     56.56 o 
  -1 -15   8     1298.18     1193.82    144.37 o 
   0 -15   8     1505.64     1586.70    143.68 o 
   1 -15   8     2393.25     2313.96    166.16 o 
   2 -15   8      430.00      448.34     92.76 o 
   3 -15   8        3.41       23.62     59.65 o 
   4 -15   8       52.59      -21.97     54.39 o 
   5 -15   8       40.18       23.45     50.16 o 
   6 -15   8     3635.01     3856.83    241.81 o 
   7 -15   8     4308.50     4287.09    147.71 o 
   8 -15   8      150.39      141.90     34.89 o 
   9 -15   8       44.84       -3.62     24.82 o 
  10 -15   8       22.51        4.38     32.68 o 
  11 -15   8      666.76      688.75     82.74 o 
  12 -15   8      644.83      700.24     82.77 o 
  13 -15   8       16.51       17.21     76.83 o 
  -9 -14   8      243.42      306.78    131.02 o 
  -8 -14   8     1554.19     1595.12    193.79 o 
  -7 -14   8      350.33      663.97     94.67 o 
  -6 -14   8        1.30       29.99     44.95 o 
  -5 -14   8      343.92      442.86     91.43 o 
  -4 -14   8     1769.04     1636.42    146.72 o 
  -3 -14   8     1766.20     1676.36    147.58 o 
  -2 -14   8      919.36      738.74    116.96 o 
  -1 -14   8      481.35      435.19     98.16 o 
   0 -14   8       18.36       17.60     67.26 o 
   1 -14   8        4.35      -34.92     59.55 o 
   2 -14   8      589.16      598.77    103.30 o 
   3 -14   8     3234.80     3211.56    184.26 o 
   4 -14   8     1325.71     1356.58    124.30 o 
   5 -14   8       58.50      117.15     37.02 o 
   6 -14   8      817.95      785.49     57.98 o 
   7 -14   8     1725.97     1771.70     85.07 o 
   8 -14   8       10.57       24.63     32.13 o 
   9 -14   8       64.87       58.50     35.85 o 
  10 -14   8      532.15      528.89     75.39 o 
  11 -14   8     1566.66     1522.53    105.57 o 
  12 -14   8       51.51       25.91     25.42 o 
  13 -14   8        1.68       36.54     42.16 o 
  14 -14   8      220.61      227.69     54.14 o 
  -9 -13   8      379.87      385.31     78.35 o 
  -8 -13   8       19.28       56.93     37.60 o 
  -7 -13   8     1784.24     1953.93    146.57 o 
  -6 -13   8       23.00       15.10     67.78 o 
  -5 -13   8        8.53        3.08     55.53 o 
  -4 -13   8      221.89      226.84     78.41 o 
  -3 -13   8      195.85      148.47     71.37 o 
  -2 -13   8      389.82      415.99    129.64 o 
  -1 -13   8      260.61      310.26     88.06 o 
   0 -13   8      232.43      231.66     88.20 o 
   1 -13   8     2631.47     2546.61    164.94 o 
   2 -13   8     3353.93     3377.44    182.20 o 
   3 -13   8      580.73      663.58     43.18 o 
   4 -13   8      660.46      782.08     46.65 o 
   5 -13   8     2941.66     2900.61     99.12 o 
   6 -13   8      359.53      425.06     48.05 o 
   7 -13   8     1105.52     1034.01     64.93 o 
   8 -13   8      119.37      102.83     42.55 o 
   9 -13   8      157.86      125.06     47.66 o 
  10 -13   8      625.34      616.20     82.32 o 
  11 -13   8      600.61      640.57     83.42 o 
  12 -13   8       21.57       79.82     39.80 o 
  13 -13   8       11.81       32.00     27.19 o 
  14 -13   8     1614.95     1606.79    169.81 o 
 -10 -12   8       68.75      308.41     61.21 o 
  -9 -12   8      726.04      899.33     94.53 o 
  -8 -12   8       54.14       37.24     63.39 o 
  -7 -12   8       36.41       66.20     69.53 o 
  -6 -12   8      343.38      373.56     85.99 o 
  -5 -12   8     1173.31     1035.78    126.42 o 
  -4 -12   8       51.13       41.63     59.75 o 
  -3 -12   8       19.32       20.37     57.52 o 
  -2 -12   8     2895.78     2668.42    171.23 o 
  -1 -12   8     6489.34     5906.16    242.06 o 
   0 -12   8     4576.52     4423.37    206.59 o 
   1 -12   8     8016.51     7683.48    270.61 o 
   2 -12   8      824.24      929.34     63.81 o 
   3 -12   8      261.76      307.16     28.57 o 
   4 -12   8     1963.96     2085.79     79.92 o 
   5 -12   8     3765.54     3529.89    110.25 o 
   6 -12   8     4170.58     4562.06    129.52 o 
   7 -12   8      653.11      580.17     50.11 o 
   8 -12   8      982.20     1078.88     92.15 o 
   9 -12   8      455.05      522.10     77.10 o 
  10 -12   8     1225.08     1436.09    125.20 o 
  11 -12   8     6416.55     5906.03    213.52 o 
  12 -12   8      717.07      796.05     95.48 o 
  13 -12   8      339.24      312.66     60.25 o 
  14 -12   8      130.53      209.22     63.04 o 
 -11 -11   8      130.95      222.10     46.68 o 
 -10 -11   8      879.80      882.70     89.76 o 
  -9 -11   8       16.76      123.80     70.82 o 
  -8 -11   8      369.70      393.44     76.13 o 
  -7 -11   8     1297.58     1373.47    130.41 o 
  -6 -11   8      589.21      528.48     94.28 o 
  -5 -11   8     1598.49     1457.74    125.71 o 
  -4 -11   8       21.35       40.25     56.04 o 
  -3 -11   8     1386.94     1652.40    135.92 o 
  -2 -11   8      801.22      881.51    112.87 o 
  -1 -11   8      702.08      767.74    105.95 o 
   0 -11   8     4079.53     4140.04    187.73 o 
   1 -11   8       14.28        8.12     36.80 o 
   2 -11   8      493.83      419.81     34.73 o 
   3 -11   8      165.62      211.59     32.37 o 
   4 -11   8     5100.28     5283.86    131.68 o 
   5 -11   8     2817.30     2786.43     95.80 o 
   6 -11   8      519.72      622.10     60.11 o 
   7 -11   8     7442.11     7035.51    165.24 o 
   8 -11   8      790.18      751.59     84.74 o 
   9 -11   8       38.60       74.33     95.11 o 
  10 -11   8      608.48      693.21     88.89 o 
  11 -11   8      775.80      792.63     98.05 o 
  12 -11   8      164.83      176.85     52.06 o 
  13 -11   8      286.59      348.89     59.48 o 
  14 -11   8     1659.51     1698.19    198.97 o 
 -11 -10   8     1318.24     1202.10     97.11 o 
 -10 -10   8       99.13      137.23     36.52 o 
  -9 -10   8     1609.27     1607.17    123.81 o 
  -8 -10   8        3.09       63.09     37.27 o 
  -7 -10   8      332.20      316.17     95.60 o 
  -6 -10   8      800.05      888.65    115.02 o 
  -5 -10   8      349.48      301.93     77.65 o 
  -4 -10   8      153.40      115.59     64.95 o 
  -3 -10   8    11699.18    11049.48    333.06 o 
  -2 -10   8     1126.39     1140.89    120.63 o 
  -1 -10   8      500.06      546.51     27.85 o 
   0 -10   8     2458.32     2397.33     83.42 o 
   1 -10   8      271.71      182.31     36.22 o 
   2 -10   8     1602.41     1389.08     58.88 o 
   3 -10   8    14034.30    13016.80    227.86 o 
   4 -10   8    15759.66    16215.34    273.19 o 
   5 -10   8     2754.92     2654.49     92.41 o 
   6 -10   8       62.02       29.05     21.98 o 
   7 -10   8     4786.61     4445.88    122.01 o 
   8 -10   8     1351.47     1285.10    105.22 o 
   9 -10   8     1919.62     1663.93    111.70 o 
  10 -10   8     4437.89     4180.22    176.11 o 
  11 -10   8       10.04       -5.95     53.24 o 
  12 -10   8       23.87       61.63     42.26 o 
  13 -10   8      913.52      836.40    100.12 o 
  14 -10   8      912.16     1017.14    111.06 o 
 -12  -9   8      310.13      367.38     82.38 o 
 -11  -9   8      381.12      508.67     57.85 o 
 -10  -9   8       20.31      138.74     36.39 o 
  -9  -9   8      227.29      254.08     57.38 o 
  -8  -9   8       44.93       67.31     44.59 o 
  -7  -9   8     3642.29     3514.22    183.20 o 
  -6  -9   8     2833.68     2684.34    155.95 o 
  -5  -9   8      819.74      796.09    103.99 o 
  -4  -9   8     2063.36     1867.18    132.57 o 
  -3  -9   8     2849.36     3080.77    145.45 o 
  -2  -9   8     5176.91     4874.74    103.26 o 
  -1  -9   8     9753.62     9529.18    217.41 o 
   0  -9   8     5274.33     4985.34    125.22 o 
   1  -9   8      383.52      347.95     34.13 o 
   2  -9   8      410.52      232.23     35.07 o 
   3  -9   8     4919.02     4561.99    115.70 o 
   4  -9   8     4180.99     4421.16    115.57 o 
   5  -9   8     3583.74     3625.68    104.60 o 
   6  -9   8     9453.18     8615.37    176.40 o 
   7  -9   8    12751.60    11973.29    284.32 o 
   8  -9   8      124.13      102.10     51.61 o 
   9  -9   8     1651.99     1361.42    104.17 o 
  10  -9   8     2839.31     2497.00    138.67 o 
  11  -9   8     1493.01     1391.74    111.12 o 
  12  -9   8      873.90      923.37    103.93 o 
  13  -9   8      573.99      520.76     83.05 o 
  14  -9   8      170.59      192.42     60.32 o 
 -12  -8   8       21.83      132.18     24.93 o 
 -11  -8   8     1404.86     1280.97    102.05 o 
 -10  -8   8      795.14      822.65     88.59 o 
  -9  -8   8      149.26      199.60     50.46 o 
  -8  -8   8      481.01      608.66     91.27 o 
  -7  -8   8      272.04      421.62     80.26 o 
  -6  -8   8        8.25       36.74     82.46 o 
  -5  -8   8     5771.28     5617.79    130.30 o 
  -4  -8   8     4118.30     3462.88     93.24 o 
  -3  -8   8    17808.16    17932.98    284.42 o 
  -2  -8   8      972.71      842.06     64.93 o 
  -1  -8   8      494.47      614.38     33.54 o 
   0  -8   8     4294.78     4204.35    113.90 o 
   1  -8   8     1069.52     1167.26     55.65 o 
   2  -8   8     4879.26     4283.19    106.81 o 
   3  -8   8     1554.80     1154.08     58.67 o 
   4  -8   8     1325.47     1144.05     60.97 o 
   5  -8   8      648.38      763.85     87.83 o 
   6  -8   8     1001.08      844.22     47.83 o 
   7  -8   8     5037.36     4532.27    165.48 o 
   8  -8   8     2159.41     2138.00    123.17 o 
   9  -8   8       16.42      -39.04     39.04 o 
  10  -8   8      383.12      229.29     69.26 o 
  11  -8   8     1436.95     1378.33    112.97 o 
  12  -8   8       22.77       14.36     40.32 o 
  13  -8   8      610.02      593.66     88.65 o 
  14  -8   8        9.62       13.41     32.78 o 
 -13  -7   8      351.13      411.81     88.36 o 
 -12  -7   8       12.13       81.74     60.11 o 
 -11  -7   8        3.18       85.70     54.78 o 
 -10  -7   8        1.55       79.65     41.83 o 
  -9  -7   8        0.64        2.66     30.31 o 
  -8  -7   8     2001.01     2229.79    138.21 o 
  -7  -7   8     5479.25     5287.82    137.78 o 
  -6  -7   8     1349.23     1387.36     67.65 o 
  -5  -7   8     4506.52     4414.39    113.35 o 
  -4  -7   8     1753.33     1752.23     65.61 o 
  -3  -7   8     4926.79     5052.31    111.98 o 
  -2  -7   8        6.91       21.71     26.46 o 
  -1  -7   8       62.01       15.81     53.26 o 
   0  -7   8      146.67      225.70     36.82 o 
   1  -7   8      132.92      179.09     30.54 o 
   2  -7   8      133.43      224.39     39.45 o 
   3  -7   8     6252.78     5858.79    130.93 o 
   4  -7   8       75.67       46.52     26.03 o 
   5  -7   8    29193.45    27942.22    407.49 o 
   6  -7   8        1.13       -0.21     16.03 o 
   7  -7   8     5195.65     4768.93    165.70 o 
   8  -7   8       34.71      -44.13     44.13 o 
   9  -7   8       87.38       95.80     51.29 o 
  10  -7   8      494.05      401.54     80.12 o 
  11  -7   8        0.65      -47.43     47.43 o 
  12  -7   8       51.19       -4.84     43.32 o 
  13  -7   8      101.81      199.35     59.61 o 
  14  -7   8     1365.65     1385.55    122.61 o 
 -13  -6   8       51.14      -33.70     33.70 o 
 -12  -6   8     1751.80     1601.03    193.76 o 
 -11  -6   8     3799.55     3842.35    185.82 o 
 -10  -6   8      153.75      261.49     97.87 o 
  -9  -6   8      385.13      483.19     51.12 o 
  -8  -6   8      704.34      865.56     88.68 o 
  -7  -6   8      144.81      419.69     48.23 o 
  -6  -6   8     5753.53     5463.59    135.25 o 
  -5  -6   8     3832.42     4794.71    222.07 o 
  -4  -6   8      126.92      167.15     30.97 o 
  -3  -6   8     4460.04     4378.08    104.05 o 
  -2  -6   8      503.10      667.60     43.35 o 
  -1  -6   8     2032.02     1666.27    111.34 o 
   0  -6   8     7053.21     6951.77    175.59 o 
   1  -6   8      177.57      330.47     38.06 o 
   2  -6   8     6721.53     6644.69    152.61 o 
   3  -6   8     4923.23     5039.51    118.23 o 
   4  -6   8     1058.10      976.95     57.72 o 
   5  -6   8      159.19      107.17     17.74 o 
   6  -6   8       53.11       11.42     41.42 o 
   7  -6   8      822.17      729.72     85.44 o 
   8  -6   8      713.34      677.89     86.87 o 
   9  -6   8        6.52      -11.81     64.17 o 
  10  -6   8     1772.51     1660.37    122.23 o 
  11  -6   8     4161.91     3909.16    181.89 o 
  12  -6   8       53.84       31.53     47.82 o 
  13  -6   8     1172.91     1147.85    120.49 o 
  14  -6   8      293.66      344.26     70.47 o 
 -12  -5   8      141.20      122.20     62.19 o 
 -11  -5   8     4270.93     4441.19    139.99 o 
 -10  -5   8     5686.15     5507.79    155.30 o 
  -9  -5   8      971.09     1046.17     68.34 o 
  -8  -5   8      244.75      551.04     74.08 o 
  -7  -5   8     4605.18     4672.60    130.66 o 
  -6  -5   8      378.50      309.63     78.06 o 
  -5  -5   8    24882.00    23621.87    356.45 o 
  -4  -5   8    11222.57    10539.49    189.11 o 
  -3  -5   8     1077.20     1331.89     63.46 o 
  -2  -5   8    13205.25    13692.54    220.10 o 
  -1  -5   8     3362.65     3247.88    146.64 o 
   0  -5   8     1977.74     2145.54     79.51 o 
   1  -5   8       28.48       26.27     33.57 o 
   2  -5   8     2803.78     2681.81     83.38 o 
   3  -5   8     6869.86     6469.14    161.22 o 
   4  -5   8     6401.05     5972.13    122.07 o 
   5  -5   8        6.18      -35.33     35.33 o 
   6  -5   8     7548.02     6931.74    196.37 o 
   7  -5   8     3392.21     3114.73    138.83 o 
   8  -5   8      877.88      919.32    105.99 o 
   9  -5   8      834.63      919.66     98.62 o 
  10  -5   8      107.89       71.82     59.14 o 
  11  -5   8     4514.83     4069.08    184.80 o 
  12  -5   8     1684.36     1585.01    121.94 o 
  13  -5   8       29.83       44.76     47.22 o 
  14  -5   8       94.48      117.81     66.16 o 
 -14  -4   8      146.96       33.82     28.70 o 
 -13  -4   8      355.62      320.55     52.09 o 
 -12  -4   8      510.49      456.06     64.76 o 
 -11  -4   8     3746.19     3658.98    125.94 o 
 -10  -4   8      223.66      233.20     40.39 o 
  -9  -4   8      298.04      283.03     47.66 o 
  -8  -4   8       63.57       72.00     33.30 o 
  -7  -4   8      594.33      815.57     59.44 o 
  -6  -4   8     1721.08     1753.16     75.95 o 
  -5  -4   8     4203.68     3578.16    100.87 o 
  -4  -4   8    10686.22    10917.62    193.91 o 
  -3  -4   8    35574.39    33463.39    459.55 o 
  -2  -4   8     2368.86     2530.88     92.46 o 
  -1  -4   8     6976.11     7080.14    150.38 o 
   0  -4   8     9764.37     9228.67    179.09 o 
   1  -4   8     4048.92     4318.16    100.15 o 
   2  -4   8     5767.83     5029.73    177.32 o 
   3  -4   8    15703.62    14864.56    235.81 o 
   4  -4   8     3242.97     3146.56    135.45 o 
   5  -4   8      795.96      891.55     79.90 o 
   6  -4   8     1081.21      976.93     89.42 o 
   7  -4   8    10958.95    10144.92    258.34 o 
   8  -4   8       18.30      -41.07     47.58 o 
   9  -4   8       63.23      101.32     55.12 o 
  10  -4   8      747.06      651.07     93.90 o 
  11  -4   8     1347.45     1356.93    127.13 o 
  12  -4   8      909.61      928.65    111.51 o 
  13  -4   8     3512.02     3659.00    180.51 o 
  14  -4   8      227.21      328.16    143.22 o 
 -14  -3   8        3.39      -22.53     25.02 o 
 -13  -3   8        1.66      -36.29     36.29 o 
 -12  -3   8     1101.59     1004.88     90.39 o 
 -11  -3   8      242.48      345.05     31.49 o 
 -10  -3   8      391.85      347.95     48.51 o 
  -9  -3   8      189.24      231.36     46.63 o 
  -8  -3   8     1824.94     1613.15     85.18 o 
  -7  -3   8     9955.54    10018.17    198.67 o 
  -6  -3   8     4644.23     4541.78    118.31 o 
  -5  -3   8     4147.52     4168.38    106.76 o 
  -4  -3   8       80.88      121.30     33.31 o 
  -3  -3   8      458.59      508.45     50.44 o 
  -2  -3   8    12521.07    12202.94    197.01 o 
  -1  -3   8    17013.38    15401.07    258.67 o 
   0  -3   8     3415.01     3610.74     95.95 o 
   1  -3   8     2963.74     2505.06     73.56 o 
   2  -3   8     3530.34     2975.35     83.27 o 
   3  -3   8    27554.13    27416.53    437.20 o 
   4  -3   8     3955.88     3716.70    131.35 o 
   5  -3   8      566.11      628.42     69.87 o 
   6  -3   8     2468.45     2408.51    118.10 o 
   7  -3   8       52.80       30.26     46.53 o 
   8  -3   8        7.89      -48.87     49.20 o 
   9  -3   8      125.16      225.91     66.78 o 
  10  -3   8      146.41      146.74     63.64 o 
  11  -3   8      714.70      619.90     95.73 o 
  12  -3   8       56.93      107.36     46.12 o 
  13  -3   8      491.37      581.34     87.57 o 
  14  -3   8      446.04      463.46     88.46 o 
 -15  -2   8      187.38      181.48     60.39 o 
 -14  -2   8        5.24       -1.32     63.29 o 
 -13  -2   8     1118.76     1288.40    117.48 o 
 -12  -2   8       26.42      -19.73     57.36 o 
 -11  -2   8     2988.32     2774.38    160.66 o 
 -10  -2   8     2358.95     2028.36     96.30 o 
  -9  -2   8     1067.85     1025.19     71.51 o
[truncated: 535,352 more chars]
